# Supplementary material for: Metaproteomic assessment of gut microbial and host functional perturbations in Helicobacter pylori-infected patients subjected to an antimicrobial protocol
Source: Gut Microbes. 2023 Dec 8;15(2):2291170. doi: 10.1080/19490976.2023.2291170 (PMC10730194; doi:10.1080/19490976.2023.2291170)
Supplement: Suppl Table S1.xlsx [file KGMI_A_2291170_SM7173.xlsx]

## Sheet: Table S1
genus	Accession	MasterProtein Description	q-value	Spearman's rho
Muribaculum	P23083	Immunoglobulin heavy variable 1-2	0	0.863012
Candidatus Schmidhempelia	Q16820	Meprin A subunit beta	6.1e-05	0.842047
Muribaculum	A0A0C4DH29	Immunoglobulin heavy variable 1-3	5e-06	0.807796
Mogibacterium	A0M8Q6	Immunoglobulin lambda constant 7	1.1e-05	0.79645
Muribaculum	A0A0C4DH35	Probable non-functional immunoglobulin heavy variable 3-35	2.8e-05	0.780624
Candidatus Schmidhempelia	Q16819	Meprin A subunit alpha	0.000165	0.772636
Mogibacterium	P11217	Glycogen phosphorylase, muscle form	5.2e-05	0.769631
Muribaculum	A0A075B7B8	Immunoglobulin heavy variable 3/OR16-12 (non-functional) (Fragment)	7.7e-05	0.762272
Mogibacterium	P40199	Carcinoembryonic antigen-related cell adhesion molecule 6	8.1e-05	0.761146
Mogibacterium	P50995	Annexin A11	8.6e-05	0.759709
Mogibacterium	P12882	Myosin-1	0.000333	0.732073
Mogibacterium	P06576	ATP synthase subunit beta, mitochondrial	0.000466	0.724531
Mogibacterium	P32320	Cytidine deaminase	0.000466	0.724531
Mogibacterium	P02743	Serum amyloid P-component	0.001043	0.705138
Muribaculum	Q9Y2Y8	Proteoglycan 3	0.001807	0.691529
Enterococcus	P01714	Immunoglobulin lambda variable 3-19	0.002003	0.688842
Catenibacterium	Q16819	Meprin A subunit alpha	0.003546	0.685428
Muribaculum	P01768	Immunoglobulin heavy variable 3-30	0.003819	0.683648
Mogibacterium	P49748	Very long-chain specific acyl-CoA dehydrogenase, mitochondrial	0.003422	0.674334
Gemmiger	P20073	Annexin A7	0.003905	0.670636
Catenibacterium	A0A075B6K4	Immunoglobulin lambda variable 3-10	0.004432	0.667038
Proteus	P01718	Immunoglobulin lambda variable 3-27	0.005388	0.661391
Gemmiger	A0M8Q6	Immunoglobulin lambda constant 7	0.005785	0.658929
Enterococcus	A0A0C4DH29	Immunoglobulin heavy variable 1-3	0.007057	0.653007
Mogibacterium	Q9BYE9	Cadherin-related family member 2	0.007301	0.652371
Klebsiella	P08861	Chymotrypsin-like elastase family member 3B	0.012819	0.645829
Enterococcus	P23083	Immunoglobulin heavy variable 1-2	0.010022	0.64183
Desulfovibrio	P02768	Albumin	0.015021	0.6396
Gemmiger	P07355	Annexin A2	0.012844	0.634784
Candidatus Schmidhempelia	O43895	Xaa-Pro aminopeptidase 2	0.019931	0.630701
Muribaculum	P01780	Immunoglobulin heavy variable 3-7	0.021227	0.628476
Mogibacterium	P06753	Tropomyosin alpha-3 chain	0.018492	0.6224
Enterococcus	A0A0C4DH35	Probable non-functional immunoglobulin heavy variable 3-35	0.018443	0.622049
Muribaculum	P01714	Immunoglobulin lambda variable 3-19	0.01891	0.621649
Enterococcus	A0A075B7B8	Immunoglobulin heavy variable 3/OR16-12 (non-functional) (Fragment)	0.02073	0.6181
Gemmiger	P06576	ATP synthase subunit beta, mitochondrial	0.020879	0.616947
Candidatus Schmidhempelia	P00441	Superoxide dismutase [Cu-Zn]	0.031399	0.613793
Klebsiella	A0A0C4DH35	Probable non-functional immunoglobulin heavy variable 3-35	0.025188	0.610468
Klebsiella	A0A0C4DH29	Immunoglobulin heavy variable 1-3	0.026021	0.6098
Mogibacterium	P01009	Alpha-1-antitrypsin	0.028347	0.608173
Mogibacterium	P09525	Annexin A4	0.029426	0.605467
Evtepia	P02743	Serum amyloid P-component	0.041094	0.603115
Mogibacterium	Q9Y646	Carboxypeptidase Q	0.03514	0.600055
Desulfovibrio	P11217	Glycogen phosphorylase, muscle form	0.046966	0.596885
Mogibacterium	Q9Y623	Myosin-4	0.039337	0.596422
Mogibacterium	P06703	Protein S100-A6	0.048261	0.587878
Mogibacterium	P08861	Chymotrypsin-like elastase family member 3B	0.049486	-0.587427
Gemmiger	A0A0C4DH35	Probable non-functional immunoglobulin heavy variable 3-35	0.036585	-0.596652
Romboutsia	P09093	Chymotrypsin-like elastase family member 3A	0.049504	-0.596885
Muribaculum	P68133	Actin, alpha skeletal muscle	0.044676	-0.60089
Gemmiger	A0A075B6H9	Immunoglobulin lambda variable 4-69	0.032038	-0.603375
Klebsiella	A0M8Q6	Immunoglobulin lambda constant 7	0.030276	-0.604455
Klebsiella	P20073	Annexin A7	0.029737	-0.605564
Gemmiger	P01780	Immunoglobulin heavy variable 3-7	0.029556	-0.606245
Mogibacterium	P06312	Immunoglobulin kappa variable 4-1	0.02908	-0.606819
Mogibacterium	P00441	Superoxide dismutase [Cu-Zn]	0.029082	-0.607271
Klebsiella	Q92542	Nicastrin	0.034533	-0.610234
Enterococcus	P11217	Glycogen phosphorylase, muscle form	0.032078	-0.612013
Enterococcus	P35609	Alpha-actinin-2	0.032576	-0.612903
Enterococcus	P50995	Annexin A11	0.030219	-0.614238
Mogibacterium	P99999	Cytochrome c	0.021562	-0.617644
Klebsiella	P07355	Annexin A2	0.025824	-0.620022
Klebsiella	P01008	Antithrombin-III	0.023156	-0.624917
Mogibacterium	P01768	Immunoglobulin heavy variable 3-30	0.016726	-0.625311
Gemmiger	P06312	Immunoglobulin kappa variable 4-1	0.016088	-0.627456
Muribaculum	P07355	Annexin A2	0.020179	-0.629811
Klebsiella	P40926	Malate dehydrogenase, mitochondrial	0.014802	-0.630189
Muribaculum	P20073	Annexin A7	0.013084	-0.633771
Mogibacterium	O75882	Attractin	0.013044	-0.634286
Romboutsia	A0A140TA62	IF rod domain-containing protein	0.012716	-0.635106
Klebsiella	P11217	Glycogen phosphorylase, muscle form	0.016449	-0.636485
Muribaculum	Q9Y646	Carboxypeptidase Q	0.016239	-0.63782
Klebsiella	P02768	Albumin	0.015021	-0.639155
Muribaculum	A0M8Q6	Immunoglobulin lambda constant 7	0.010224	-0.641203
Enterococcus	P07477	Trypsin-1	0.014251	-0.642269
Muribaculum	Q92542	Nicastrin	0.012649	-0.646274
Klebsiella	P06576	ATP synthase subunit beta, mitochondrial	0.01184	-0.647608
Gemmiger	P01768	Immunoglobulin heavy variable 3-30	0.00804	-0.649054
Muribaculum	P09525	Annexin A4	0.009923	-0.653838
Muribaculum	P01008	Antithrombin-III	0.009646	-0.655172
Klebsiella	P06703	Protein S100-A6	0.008887	-0.657397
Romboutsia	P04259	Keratin, type II cytoskeletal 6B	0.008755	-0.658287
Mogibacterium	A0A075B7B8	Immunoglobulin heavy variable 3/OR16-12 (non-functional) (Fragment)	0.005473	-0.660557
Muribaculum	P30626	Sorcin	0.003819	-0.671265
Muribaculum	P11217	Glycogen phosphorylase, muscle form	0.004866	-0.676085
Muribaculum	P32320	Cytidine deaminase	0.004724	-0.676974
Muribaculum	Q9UKX2	Myosin-2	0.004245	-0.680534
Muribaculum	P40199	Carcinoembryonic antigen-related cell adhesion molecule 6	0.002224	-0.685727
Mogibacterium	P0DOY3	Immunoglobulin lambda constant 3	0.002139	-0.687098
Muribaculum	Q9NR71	Neutral ceramidase	0.003234	-0.688098
Mogibacterium	P23083	Immunoglobulin heavy variable 1-2	0.001234	-0.700949
Muribaculum	Q08380	Galectin-3-binding protein	0.002041	-0.701446
Klebsiella	Q9NR71	Neutral ceramidase	0.001402	-0.71168
Mogibacterium	A0A0C4DH35	Probable non-functional immunoglobulin heavy variable 3-35	0.000715	-0.714276
Mogibacterium	B9A064	Immunoglobulin lambda-like polypeptide 5	0.000715	-0.714609
Candidatus Schmidhempelia	O75131	Copine-3	0.000666	-0.716259
Klebsiella	P02743	Serum amyloid P-component	0.000754	-0.728142
Muribaculum	P06576	ATP synthase subunit beta, mitochondrial	0.000662	-0.731257
Muribaculum	P02768	Albumin	0.000434	-0.742825
Muribaculum	P06703	Protein S100-A6	0.00042	-0.743715
Klebsiella	P50995	Annexin A11	0.00039	-0.74505
Klebsiella	P09525	Annexin A4	7.5e-05	-0.823359
Muribaculum	P50995	Annexin A11	6.8e-05	-0.832258
