# Supplementary material for: Metaproteomic assessment of gut microbial and host functional perturbations in Helicobacter pylori-infected patients subjected to an antimicrobial protocol
Source: Gut Microbes. 2023 Dec 8;15(2):2291170. doi: 10.1080/19490976.2023.2291170 (PMC10730194; doi:10.1080/19490976.2023.2291170)
Supplement: Suppl Table S2.xlsx [file KGMI_A_2291170_SM7172.xlsx]

## Sheet: metadata
Patient code	Gender	Age at collection	BMI
P01	F	52	32.8125
P02	F	47	38.6259
P03	F	55	24.0346
P04	F	45	15.2344
P05	F	72	25.5102
P06	M	69	22.5827
P07	F	56	22.151
P08	F	53	25.0762
P09	F	68	25.2363
P10	F	54	27.0552
