# Supplementary material for: Metaproteomic assessment of gut microbial and host functional perturbations in Helicobacter pylori-infected patients subjected to an antimicrobial protocol
Source: Gut Microbes. 2023 Dec 8;15(2):2291170. doi: 10.1080/19490976.2023.2291170 (PMC10730194; doi:10.1080/19490976.2023.2291170)
Supplement: Suppl Dataset S1.xlsx [file KGMI_A_2291170_SM7169.xlsx]

## Sheet: phylum
	T0										T1										T2										valid values (%)				T0 vs T1						T0 vs T2						T1 vs T2
phylum	P01	P02	P03	P04	P05	P06	P07	P08	P09	P10	P01	P02	P03	P04	P05	P06	P07	P08	P09	P10	P01	P02	P03	P04	P05	P06	P07	P08	P09	P10	T0	T1	T2	Total peptide count	Filtered	p-value	q-value	Log Ratio	More abundant in	Significant	Filtered	p-value	q-value	Log Ratio	More abundant in	Significant	Filtered	p-value	q-value
Acidobacteria	171177		282204	1.26626e+06		111298	675541	258392	9.21007e+06			554644					285085	2.74494e+06	1.11393e+06	62961.9				324849	230260	89898	89683.5	100930	310230	1.07107e+06	0.7	0.5	0.7	2	OUT			1.8459	T0		OUT			0.905248	T0		OUT
Actinobacteria	8.91138e+07	6.19633e+07	8.75593e+07	1.63104e+08	3.94487e+07	5.7071e+07	3.5755e+07	2.22345e+08	2.38912e+07	6.65868e+07	4.63551e+07	4.24263e+07	1.56399e+08	8.23758e+07	3.74662e+07	1.91868e+08	9.52261e+07	6.22447e+07	3.6471e+07	7.55777e+07	5.5247e+07	2.57084e+07	4.67408e+07	1.18622e+08	3.32041e+07	6.72123e+07	3.8416e+07	1.63129e+08	2.65247e+07	8.67028e+07	1	1	1	616	IN	0.912684	0.9203	-0.0406333	T1		IN	0.0982387	0.669614	0.314805	T0		IN	0.286396	0.497533
Apicomplexa			147036																												0.1	0	0	1	OUT			0.72098	T0		OUT			0.72098	T0		OUT
Arthropoda	147371	193565			909239		1.58855e+06	436071	831166	844781	150525		527071		549084	419690					163503			616113	1.56687e+06				3.03164e+06		0.7	0.4	0.4	2	OUT			2.93701	T0		OUT			2.4666	T0		OUT
Ascomycota	3.03194e+06	387400	1.18018e+06	1.4516e+06	780423	1.6136e+06	412472	1.04591e+06	426172	889541	303385		450131	1.66103e+06	8.33463e+06	519343			654730	622393	3.74412e+06	397055	1.77402e+06	3.45047e+06	2.91056e+06		512194	618760	2.96531e+06	1.47625e+06	1	0.7	0.9	8	IN	0.0680423	0.217275	2.99508	T0		IN	0.646695	0.895424	0.350215	T0		IN	0.208372	0.497533
Bacillariophyta	169884	1.1896e+06	396771	496868	1.42729e+06	707898	552599	732332	342752	2.14385e+06	780381	236551	584153	1.96589e+06	396572	213257			669561		544657	107943	573813	218742	625013	238652	313685	804422	680080	68179.3	1	0.7	1	4	IN	0.0869101	0.217275	2.98983	T0		IN	0.158789	0.669614	0.982612	T0		IN	0.138339	0.497533
Bacteroidetes	1.94436e+09	2.79772e+09	1.64529e+09	3.71717e+09	3.16117e+09	1.52603e+09	3.3443e+09	1.79776e+09	3.27314e+09	2.19225e+09	2.37455e+09	2.80244e+09	3.3736e+09	2.30901e+09	2.62005e+09	2.18416e+09	2.81051e+09	2.42117e+09	4.21203e+09	2.8288e+09	2.5203e+09	1.20032e+09	2.13915e+09	1.36825e+09	2.86374e+09	2.99963e+09	3.1191e+09	3.04943e+09	3.52781e+09	1.89939e+09	1	1	1	14616	IN	0.276194	0.436681	-0.179649	T1		IN	0.839013	0.901932	0.0514276	T0		IN	0.217004	0.497533
candidate division WOR-3	638922	2.81688e+06				801079				452758	1.54126e+06	3.57964e+06	261613		159915	1.55766e+06	3.09728e+06	5.96745e+06	959062			5.85399e+06	2.89474e+06		68620.1	3.2992e+06	316624		3.24265e+06	2.86021e+06	0.4	0.8	0.7	1	IN	0.0785719	0.217275	-4.31617	T1		OUT			-3.40264	T2		IN	0.657286	0.744924
candidate division WWE3	134171																		576799					393364	135974		1.40636e+06	91828.5	127187		0.1	0.1	0.5	1	OUT			-0.209578	T1		OUT			-3.26399	T2		OUT
Candidatus Bathyarchaeota	256721	422940			177552	307416	253831	165878	288690	453976	114715	262733		258261				302878	107896	337256		228186		450225	1.07496e+06	280015	715167	653563		116159	0.8	0.6	0.7	1	IN	0.29112	0.436681	1.85386	T0		IN	0.724959	0.901932	0.429553	T0		OUT
Candidatus Melainabacteria		817801	4.21792e+06		45253.2		604928	5.43986e+06			2.38882e+06	3.70006e+06	1.7486e+06	2.25018e+06		1.17227e+06		166616	1.24737e+06		1.31829e+06		676643	1.75405e+06	197275	370409	304429	157962	1.96134e+06		0.5	0.7	0.8	5	OUT			-2.39527	T1		IN	0.280194	0.669614	-2.43169	T2		IN	0.863845	0.863845
Candidatus Micrarchaeota			1.38447e+07		512372																				1.49557e+06						0.2	0	0.1	1	OUT			2.2761	T0		OUT			1.22136	T0		OUT
Candidatus Peregrinibacteria		3.50923e+06	1.79444e+06	1.19292e+06			536742	1.98679e+06	264131	1.18067e+06		1.11217e+07				898602	2.27965e+06		551267	245551		6.49427e+06		191696		1.17564e+06	185635	85820.5	109463	529157	0.7	0.5	0.7	1	OUT			1.96293	T0		OUT			1.08163	T0		OUT
Candidatus Rokubacteria			90197.9			639015					126390														134596						0.2	0.1	0.1	1	OUT			0.883978	T0		OUT			0.874972	T0		OUT
Candidatus Ryanbacteria					366711	1.62103e+06	148117	92886.9		349287	167724								117343	323400					192041						0.5	0.3	0.1	1	OUT			1.87846	T0		OUT			3.38188	T0		OUT
Chloroflexi			580178		69581.2	288602							650230	764727												544166	645382				0.3	0.2	0.2	1	OUT			0.457427	T0		OUT			0.507519	T0		OUT
Chlorophyta						368492														114279				343113	109629	500017	200592	132887			0.1	0.1	0.5	1	OUT			0.168041	T0		OUT			-3.03758	T2		OUT
Chordata		150680	2.52982e+06	1.4491e+06	141295	415738	1.54616e+06	1.28876e+06	463302	6.39371e+06	926738	75435.2		70128.5	979517		172877		86965.6	1.20267e+06	51506		3.1553e+06	2.48277e+06	680362	1.27663e+06		528409	2.30889e+06	63313.1	0.9	0.7	0.8	5	IN	0.191919	0.359847	3.10003	T0		IN	0.478637	0.717955	1.27607	T0		IN	0.496742	0.663183
Cnidaria																				144445						109661	313995	166252			0	0.1	0.3	1	OUT			-0.718433	T1		OUT			-2.24751	T2		OUT
Euryarchaeota	1.5223e+06		1.32598e+07	592748	1.56832e+06	8.87365e+06	1.21367e+06	1.36146e+06	2.67158e+06	1.83688e+06	719954	6.39169e+06	4.00758e+06	4.52895e+06	3.54743e+07	9.20807e+07	1.44932e+06	1.6124e+07	8.14071e+06	5.05016e+06	657870	1.25035e+06	3.35902e+06	662789	1.43634e+06	2.21267e+07	525163	5.22807e+06	1.32363e+07	379396	0.9	1	1	24	IN	0.0849939	0.217275	-2.75288	T1		IN	0.409209	0.669614	-0.922091	T2		IN	0.00669689	0.0569235
Firmicutes	3.57287e+09	2.97892e+09	3.31554e+09	2.2288e+09	3.05893e+09	3.64196e+09	2.34892e+09	3.51347e+09	2.9468e+09	3.46577e+09	3.54765e+09	2.52295e+09	2.30568e+09	3.22137e+09	2.28152e+09	2.70856e+09	2.32144e+09	2.59879e+09	1.51789e+09	2.31457e+09	3.03405e+09	5.21605e+09	3.81562e+09	3.87809e+09	2.687e+09	2.18585e+09	2.43575e+09	2.3622e+09	2.10178e+09	3.82968e+09	1	1	1	17220	IN	0.039009	0.217275	0.308431	T0		IN	0.901932	0.901932	0.0213359	T0		IN	0.0761067	0.431272
Fornicata						111559				261219													202189	533389		222264			149634		0.2	0	0.4	1	OUT			1.48492	T0		OUT			-1.69168	T2		OUT
Fusobacteria	912657	450029	1.81762e+06	1.56962e+06	2.40986e+06	1.66689e+06	557576	1.54518e+06	2.65494e+06	2.31774e+06	1.59234e+06	1.57916e+06	1.84513e+06	153489	4.28231e+06	1.41251e+06	1.959e+06	2.41437e+06	1.66359e+06	6.90865e+06	377991	1.18466e+06	2.18785e+06	1.33295e+06	1.32116e+06	472436	1.13534e+07	1.91201e+06	1.24674e+06	432909	1	1	1	22	IN	0.525397	0.656747	-0.323322	T1		IN	0.825672	0.901932	0.138212	T0		IN	0.50714	0.663183
Lentisphaerae	307812	143857	2.7062e+06	566301	380601	2.06531e+06	509668	88530.4		669178	3.12028e+06		179274	1.00433e+06	460846	336367	242906		96800.8	6.45388e+06	3.24699e+06	951273	586591	2.71898e+06	59687.6	840477	395703	123646	272906	167129	0.9	0.8	1	3	IN	0.608086	0.701638	0.693434	T0		IN	0.393923	0.669614	-0.843596	T2		IN	0.236342	0.497533
Mucoromycota			348893																	109690											0.1	0.1	0	1	OUT			0.166039	T0		OUT			0.845077	T0		OUT
Oomycota																										139989				220571	0	0	0.2	1	OUT						OUT			-1.49311	T2		OUT
Phixviricota				123728											243607											294539	194744		57938.1		0.1	0.1	0.3	2	OUT			-0.0971686	T1		OUT			-1.47385	T2		OUT
Planctomycetes			1.01696e+06	103598	139736	670842	318962		125448	343726	30691.3		461943	514800	212747			225659	711396	290203	124825	254798	511703	749808	209908	371158	836928		649518	127756	0.7	0.7	0.9	4	OUT			0.0884532	T0		IN	0.113236	0.669614	-1.88908	T2		IN	0.292667	0.497533
Proteobacteria	1.4048e+08	1.38849e+08	1.69322e+08	2.23906e+08	1.36556e+08	1.29081e+08	1.5088e+08	2.04707e+08	5.35494e+08	1.86859e+08	3.18063e+08	4.53934e+08	2.00591e+08	5.19991e+08	4.92041e+08	5.11254e+08	4.16095e+08	9.48074e+08	2.05367e+08	4.99913e+08	2.06401e+08	1.60755e+08	1.6677e+08	1.43412e+08	1.26852e+08	1.36622e+08	9.65874e+07	2.31437e+08	1.47905e+08	2.27877e+08	1	1	1	1366	IN	0.00607453	0.091118	-1.1895	T1		IN	0.397318	0.669614	0.195895	T0		IN	0.00015958	0.00271285
Spirochaetes	72984		251327	379447	609535	320386	263231	1.55418e+06		337168	593407	490856	257775		8.38426e+06						545114		303676		507313		356159		287871		0.8	0.4	0.5	6	IN	0.177266	0.359847	2.81855	T0		IN	0.224965	0.669614	2.44036	T0		OUT
Streptophyta		1.39728e+06	214355		109536	405421	677877	137947		523832	2.7098e+06			1.4413e+06	145874	907337		554849		1.14459e+06	841375	977781		1.30608e+06	1.03914e+06	715602	379056	749262		1.13558e+06	0.7	0.6	0.8	8	OUT			0.101173	T0		IN	0.362501	0.669614	-1.85684	T2		IN	0.156948	0.497533
Synergistetes			272711	172360	264077	69987.7	281066		440588	340599	1.35825e+06	613465		740826	359655									238739		115897		560846	279678		0.7	0.4	0.4	3	OUT			1.73753	T0		OUT			2.30353	T0		OUT
Taleaviricota			411794			404922		200621											170285	490933						573177	267675	626482	254251	257455	0.3	0.2	0.5	1	OUT			0.864727	T0		OUT			-1.75282	T2		OUT
Tenericutes	471092		818012	270296		1.13175e+06		1.2777e+06	28857.6		1.54564e+06	158799		1.1137e+06		1.37124e+06			179387	1.22744e+06	1.89329e+06	180081	1.66902e+06			1.29569e+06	631069	2.00465e+06	171073	107384	0.6	0.6	0.8	5	OUT			-0.420687	T1		IN	0.233001	0.669614	-2.18844	T2		IN	0.401257	0.620124
Uroviricota	577168	2.24196e+06	2.12335e+06	237228	526310	1.64953e+06	605302	7.51394e+06	2.63661e+06	510033	504935	6.29817e+06	699087	149626	4.9522e+06		254304	878624	1.79041e+06	1.11767e+06	171549	850364	813087	512379	312976	4.54796e+06	782106	759795	577055	1.07594e+06	1	0.9	1	17	IN	0.325125	0.443352	1.21931	T0		IN	0.216946	0.669614	0.675302	T0		IN	0.610669	0.741527
Verrucomicrobia	3.90945e+07	3.60481e+07	4.94527e+07	3.22275e+07	4.73473e+07	4.97718e+07	2.11797e+08	4.51022e+07	4.26266e+07	4.67413e+07	7.0086e+07	4.64588e+07	5.6775e+07	7.24949e+07	5.48096e+07	4.22085e+07	5.11645e+07	3.9679e+07	3.74617e+07	5.18519e+07	4.50121e+07	2.7274e+07	3.70085e+07	3.80971e+07	1.97125e+08	5.77658e+07	5.77252e+07	4.22881e+07	3.19154e+07	4.67089e+07	1	1	1	567	IN	0.9203	0.9203	-0.0279383	T1		IN	0.876049	0.901932	0.0490041	T0		IN	0.770824	0.819
[truncated: 3 more columns]

## Sheet: order
	T0										T1										T2										valid values (%)				T0 vs T1						T0 vs T2						T1 vs T2
order	P01	P02	P03	P04	P05	P06	P07	P08	P09	P10	P01	P02	P03	P04	P05	P06	P07	P08	P09	P10	P01	P02	P03	P04	P05	P06	P07	P08	P09	P10	T0	T1	T2	Total peptide count	Filtered	p-value	q-value	Log Ratio	More abundant in	Significant	Filtered	p-value	q-value	Log Ratio	More abundant in	Significant	Filtered	p-value	q-value
Acholeplasmatales			158608	270296		656250		508535	28857.6		1.54564e+06	158799		1.1137e+06		1.37124e+06			179387	1.22744e+06	1.78037e+06	180081	1.60157e+06			379247	631069	1.71691e+06	102835	107384	0.5	0.6	0.8	2	OUT			-1.75619	T1		IN	0.122331	0.687912	-3.23693	T2		IN	0.457094	0.558671
Acidaminococcales	6.49075e+06	1.1498e+07	7.17188e+07	8.67862e+06	2.30794e+07	1.38507e+07	6.38393e+06	6.83134e+06	3.89422e+06	1.71381e+07	8.5083e+06	5.11541e+06	7.56381e+06	4.09864e+07	4.16202e+06	5.96775e+06	2.63381e+06	5.86761e+06	5.76218e+06	1.17593e+07	4.06883e+07	8.9455e+06	1.5034e+07	4.71591e+06	1.54798e+07	3.03464e+07	2.44505e+07	1.75258e+07	5.97843e+06	5.044e+06	1	1	1	156	IN	0.194809	0.312514	0.694346	T0		IN	0.723816	0.89853	-0.185757	T2		IN	0.174796	0.256726
Actinomycetales																												202915		179581	0	0	0.2	1	OUT						OUT			-1.51683	T2		OUT
Aeromonadales			353717	257642		82320.6	118154	51729.6	98760.5	1.37138e+06									580429							226655	475893	57301.6	798651	188564	0.7	0.1	0.5	1	OUT			4.33626	T0		OUT			1.27426	T0		OUT
Alteromonadales				267718																											0.1	0	0	1	OUT			0.806995	T0		OUT			0.806995	T0		OUT
Bacillales	1.28932e+06	3.00031e+06	4.11631e+06	2.00778e+06	576236	2.34369e+06	457920	1.94674e+06	1.14879e+06	2.77002e+06	810772	527475	615756	808619	5.57776e+06	348089		135422	1.81844e+06	858304	682445	4.59645e+06	677416	2.08809e+06	884021	1.04828e+06	1.89892e+06	3.10283e+06	549362	2.73351e+06	1	0.9	1	11	IN	0.0978014	0.18949	2.0404	T0		IN	0.680199	0.89853	0.175012	T0		IN	0.17893	0.256726
Bacillariales		155843	94801		912584									1.33909e+06									382458				93863.7				0.3	0.1	0.2	1	OUT			1.33224	T0		OUT			0.855983	T0		OUT
Bacteriovoracales	212544	805833					2.57467e+06	347225	331885					2.40157e+06						723513	115002	186604		104802	217539	654493	136597	788165		233740	0.5	0.2	0.8	1	OUT			2.48168	T0		IN	0.309693	0.768434	-1.73184	T2		IN	0.0172543	0.0632656
Bacteroidales	1.81435e+09	2.65491e+09	1.5408e+09	3.47696e+09	2.95518e+09	1.42763e+09	3.18053e+09	1.70236e+09	3.18204e+09	2.04732e+09	2.33272e+09	2.76139e+09	3.31768e+09	2.26134e+09	2.3997e+09	2.15153e+09	2.7658e+09	2.37836e+09	3.9557e+09	2.71487e+09	2.4267e+09	1.16275e+09	2.0353e+09	1.28321e+09	2.64985e+09	2.82587e+09	2.90331e+09	2.84891e+09	3.32362e+09	1.80652e+09	1	1	1	13902	IN	0.196816	0.312514	-0.219848	T1		IN	0.846913	0.91807	0.0486765	T0		IN	0.15279	0.252104
Bifidobacteriales	8.05858e+07	5.38639e+07	7.51596e+07	1.50528e+08	3.66531e+07	4.78463e+07	3.22035e+07	1.97974e+08	2.01315e+07	5.17105e+07	4.30229e+07	4.00485e+07	1.52957e+08	8.00991e+07	3.13198e+07	1.8403e+08	8.64825e+07	5.12076e+07	2.94741e+07	7.0298e+07	4.88155e+07	1.98505e+07	3.84911e+07	1.03812e+08	2.8317e+07	5.95006e+07	3.19566e+07	1.49264e+08	2.32883e+07	8.13325e+07	1	1	1	537	IN	0.804757	0.877991	-0.0965833	T1		IN	0.13648	0.687912	0.327756	T0		IN	0.248385	0.34153
Bivalvulida																				144445						109661	313995	166252			0	0.1	0.3	1	OUT			-0.718433	T1		OUT			-2.24751	T2		OUT
Brassicales			70668.1				589350	137947		274522				242813								145425		562209	965089	102131					0.4	0.1	0.4	1	OUT			2.26635	T0		OUT			-0.234279	T2		OUT
Burkholderiales	4.0564e+07	3.55969e+07	2.25372e+07	1.17264e+08	3.09538e+07	1.91567e+07	4.54802e+07	9.80425e+07	3.55087e+08	5.48333e+07	2.71817e+07	2.35938e+07	4.89882e+07	5.79802e+07	3.53088e+07	2.68564e+07	2.54014e+07	4.1797e+08	5.15757e+07	4.68237e+07	4.25707e+07	3.59729e+07	5.68329e+07	3.40269e+07	3.59954e+07	3.01682e+07	1.44363e+07	7.65087e+07	3.02159e+07	1.10471e+08	1	1	1	324	IN	0.618872	0.710556	0.214918	T0		IN	0.416238	0.768434	0.405041	T0		IN	0.580287	0.660327
Candidatus Borkfalkiales				187256	95802.2		332408		175551	57593									656664						37439.9	140928		137514	125190		0.5	0.1	0.4	1	OUT			2.65101	T0		OUT			0.936438	T0		OUT
Candidatus Gastranaerophilales					45253.2			4.42275e+06															188410								0.2	0	0.1	3	OUT			1.76425	T0		OUT			1.00772	T0		OUT
Chromatiales	621100	1.08998e+06	217220	1.02281e+06	1.28709e+06	682673		636951	213911										2.75223e+06		355715		497644		380057	1.01583e+06		470852	599078		0.8	0.1	0.6	1	IN	0.00323111	0.0188256	6.25279	T0	*	IN	0.17703	0.70812	1.98394	T0		OUT
Copelata			798402							4.24977e+06					979517						51506			772089							0.2	0.1	0.2	1	OUT			1.17589	T0		OUT			0.638739	T0		OUT
Coriobacteriales	3.21919e+06	4.02336e+06	4.69453e+06	1.00561e+07	696146	3.8784e+06	1.78678e+06	1.09654e+07	2.6846e+06	4.61316e+06	1.08029e+06	1.0675e+06	1.28684e+06	1.10703e+06	4.47501e+06	1.52861e+06	1.27705e+06	1.11964e+06	731502	1.10759e+06	5.80215e+06	1.49638e+06	1.84588e+06	3.93805e+06	2.89989e+06	897656	3.52693e+06	5.69335e+06	276730	3.78589e+06	1	1	1	37	IN	0.0204463	0.0633834	1.49026	T0		IN	0.208742	0.71175	0.685151	T0		IN	0.0969426	0.188183
Cyprinodontiformes			1.58552e+06	1.40357e+06			1.49634e+06		463302	2.14393e+06	926738	75435.2		70128.5			172877			1.20267e+06			2.9366e+06	1.71068e+06	514248	384506			2.24943e+06		0.5	0.5	0.5	1	OUT			1.16201	T0		OUT			0.0564046	T0		OUT
Cytophagales					59963.6	508893				53301.2					50580.4								66773	33514.6		171394					0.3	0.1	0.3	2	OUT			1.49981	T0		OUT			0.20655	T0		OUT
Dasyuromorphia					65714.2			1.28876e+06															218703		166114			528409			0.2	0	0.3	1	OUT			1.63928	T0		OUT			-0.781954	T2		OUT
Desulfobacterales	215260			148501		236799	842442	130402	234379														413496			139178					0.6	0	0.2	1	OUT			4.75111	T0		OUT			3.16847	T0		OUT
Desulfovibrionales	1.73323e+07	1.96823e+07	1.98959e+07	6.51612e+06	5.40556e+06	1.00603e+07	2.25657e+07	1.13436e+07	7.06802e+06	1.64357e+07	8.17779e+06	8.05129e+06	5.79257e+06	7.98387e+06	4.01993e+06	4.09305e+06	5.90906e+06	2.77174e+06	2.07354e+07	7.73566e+06	1.92503e+07	3.83867e+06	8.01332e+06	9.9839e+06	1.02043e+07	1.17337e+07	5.81732e+06	6.12649e+06	2.99947e+07	9.15642e+06	1	1	1	116	IN	0.0297234	0.0837658	0.908459	T0		IN	0.459766	0.768434	0.336728	T0		IN	0.0458201	0.126005
Diaporthales	838894	172288	137420	138068		1.14572e+06			282562	131932	190550		450131	1.66103e+06	136084					181116	515545	266290	391255	315525	83482.8		143907	550292	432576	323467	0.7	0.5	0.9	1	OUT			1.50437	T0		IN	0.337245	0.768434	-1.70361	T2		IN	0.0447386	0.126005
Diplomonadida						111559				261219													202189	533389		222264			149634		0.2	0	0.4	1	OUT			1.48492	T0		OUT			-1.69168	T2		OUT
Diptera	147371	193565			392016		1.58855e+06	436071	831166	844781	150525		527071		549084	419690					163503			616113	971648				3.03164e+06		0.7	0.4	0.4	1	OUT			2.81585	T0		OUT			2.41431	T0		OUT
Eggerthellales	469204	393093	160795		622217	267482	579526	152103	208351	7.08711e+06									251768	642502	106966			290850	284775	328560	115520	829106	237760	106032	0.9	0.2	0.8	5	IN	0.000663965	0.00686097	6.18189	T0	*	IN	0.382266	0.768434	1.64608	T0		IN	0.00919336	0.0505635
Enterobacterales	4.57928e+07	3.62074e+07	5.38501e+07	3.94362e+07	5.7668e+07	4.83222e+07	3.48412e+07	4.74286e+07	1.04553e+08	4.47742e+07	1.48529e+08	2.06264e+08	1.1343e+08	3.34242e+08	2.49975e+08	2.87095e+08	2.76739e+08	2.91714e+08	7.49378e+07	1.88235e+08	8.82018e+07	5.54644e+07	5.99978e+07	5.44758e+07	3.66543e+07	5.21168e+07	3.89789e+07	1.02198e+08	4.55656e+07	6.00225e+07	1	1	1	573	IN	0.000201111	0.00551046	-2.0254	T1	*	IN	0.358295	0.768434	-0.21323	T2		IN	7.30319e-05	0.00241005
Erysipelotrichales	1.53125e+07	6.63148e+06	1.81494e+07	9.53182e+06	6.69832e+06	6.08467e+06	1.00486e+07	1.54929e+07	1.23511e+07	2.27048e+07	9.75666e+06	1.03701e+07	7.57949e+06	1.72724e+07	1.22484e+07	1.17219e+07	1.72912e+07	1.28206e+07	1.0169e+07	1.12669e+07	1.35162e+07	8.80366e+06	1.16238e+07	9.91018e+06	1.83874e+07	2.07065e+07	2.15563e+07	9.20733e+06	2.24908e+07	2.5232e+07	1	1	1	120	IN	0.821347	0.877991	-0.0627732	T1		IN	0.152869	0.687912	-0.423268	T2		IN	0.121869	0.216641
Eubacteriales	3.31818e+09	2.7563e+09	2.91742e+09	1.96559e+09	2.88376e+09	3.34652e+09	2.18745e+09	3.23865e+09	2.70292e+09	3.21623e+09	3.36807e+09	2.3252e+09	2.11895e+09	2.83616e+09	1.9857e+09	2.55228e+09	2.09027e+09	2.38079e+09	1.34058e+09	2.05331e+09	2.7323e+09	4.96164e+09	3.53463e+09	3.53681e+09	2.4596e+09	1.90493e+09	2.19377e+09	2.17167e+09	1.88997e+09	3.57393e+09	1	1	1	15314	IN	0.036451	0.0869216	0.3254	T0		IN	0.877041	0.91807	0.0286724	T0		IN	0.0922714	0.188183
Eucoccidiorida			147036																												0.1	0	0	1	OUT			0.72098	T0		OUT			0.72098	T0		OUT
Fabales											257705									402163	632116										0	0.2	0.1	1	OUT			-1.66704	T1		OUT			-0.930633	T2		OUT
Flavobacteriales	543921		2.127e+06	575350	379497	446780	214429			260519	445563	206847		485808	180450	456248	169308	196780	169852	1.30626e+06	869944	197500		987552	1.03135e+07		99986.3	137125	127367	1.44731e+06	0.7	0.9	0.8	6	IN	0.45529	0.598999	-1.2102	T1		IN	0.659016	0.89853	-0.947691	T2		IN	0.666255	0.709239
Fusobacteriales	912657	450029	1.81762e+06	1.56962e+06	2.40986e+06	1.66689e+06	557576	1.54518e+06	2.65494e+06	2.31774e+06	1.59234e+06	1.57916e+06	1.84513e+06	153489	4.28231e+06	1.41251e+06	1.959e+06	2.41437e+06	1.66359e+06	6.90865e+06	377991	1.18466e+06	2.18785e+06	1.33295e+06	1.32116e+06	472436	1.13534e+07	1.91201e+06	1.24674e+06	432909	1	1	1	22	IN	0.525397	0.651493	-0.323322	T1		IN	0.825672	0.91807	0.138212	T0		IN	0.50714	0.5977
Geodermatophilales				223279		237414	180858			540824									228308							468956	677015	275445	434332	204427	0.4	0.1	0.5	1	OUT			2.44537	T0		OUT			-1.0546	T2		OUT
Halobacteriales			4.70104e+06		1.32529e+06	8.13988e+06			1.3469e+06			6.30908e+06			3.37941e+07	8.87746e+07		1.42708e+07	8.07015e+06	4.34275e+06					1.13409e+06	1.70913e+07			1.10838e+07		0.4	0.6	0.3	1	OUT			-3.70103	T1		OUT			0.831377	T0		OUT
Helotiales			135578		143702	128387		103447		61335.4												130764		327637	292361		85834.6				0.5	0	0.4	1	OUT			3.39547	T0		OUT			0.391579	T0		OUT
Holocentriformes			145898																86965.6										59459.9		0.1	0.1	0.1	1	OUT			0.0739799	T0		OUT			0.128076	T0		OUT
Hyphomicrobiales		5.51269e+06	842418	4.69184e+06	343507	136842	2.45339e+06	2.97872e+06		1.156e+06	392447	392526	1.32332e+06	476502	415723	250269	131264	77893.2	1.42999e+06	731616	266118	294308	274705	4.49238e+06			323580	4.08148e+06	719911	260279	0.8	1	0.8	7	IN	0.607692	0.710556	-0.367688	T1		IN	0.755026	0.902044	0.848994	T0		IN	0.312031	0.411881
Hypocreales			162321	1.31354e+06	139201		106124	124705							8.00088e+06				654730	441277	115980		355435						239701		0.5	0.3	0.3	1	OUT			0.744839	T0		OUT			1.53016	T0		OUT
Lactobacillales	1.77096e+07	1.96046e+07	1.47638e+07	2.9808e+07	1.67691e+07	1.71494e+07	1.82623e+07	2.00222e+07	2.69937e+07	1.7881e+07	5.09891e+07	3.29297e+07	6.98666e+07	2.43455e+08	1.26193e+08	3.63033e+07	6.78733e+07	4.98286e+07	1.06762e+07	9.47637e+07	1.97927e+07	1.25441e+07	1.98212e+07	1.87856e+07	9.05261e+06	1.90001e+07	1.60282e+07	2.11702e+07	1.62218e+07	1.43978e+07	1	1	1	245	IN	0.0034907	0.0188256	-1.58166	T1	*	IN	0.102324	0.687912	0.262133	T0		IN	0.00168585	0.0111266
Legionellales		351707			298814				250377															667670	457007			705496	1.00997e+06	633557	0.3	0	0.5	1	OUT			2.4664	T0		OUT			-2.23161	T2		OUT
Lepidoptera					517223																				595221						0.1	0	0.1	1	OUT			0.901743	T0		OUT			-0.0202274	T2		OUT
Leptospirales			89615.5		390862	86855.2		184031			593407	490856											105461				356159		287871		0.4	0.2	0.3	1	OUT			1.09472	T0		OUT			0.571568	T0		OUT
Ligamenvirales			411794			404922		200621											170285	490933						573177	267675	626482	254251	257455	0.3	0.2	0.5	1	OUT			0.864727	T0		OUT			-1.75282	T2		OUT
Marinilabiliales		248244	101050			437370	342082						290619			258208					140920			147841		162156		254282	424585		0.4	0.2	0.5	2	OUT			1.56271	T0		OUT			-0.661297	T2		OUT
Methanobacteriales	1.5223e+06		8.06802e+06	592748	243037	733772	1.21367e+06	1.36146e+06	1.32468e+06	1.83688e+06	473890	82618.5	1.77922e+06	3.82397e+06	1.6802e+06	2.86656e+06	1.44932e+06	1.85316e+06		707416	553755	1.25035e+06	3.35902e+06	662789	102178	5.03535e+06	525163	5.22807e+06	2.04228e+06	379396	0.9	0.9	1	22	IN	0.956218	0.956218	0.108735	T0		IN	0.443323	0.768434	-0.834902	T2		IN	0.442721	0.558671
Methanosarcinales			490782								246064		2.22836e+06	704985		439538			70559.2		104115				200075				110214		0.1	0.5	0.3	1	OUT			-3.4537	T1		OUT			-1.22227	T2		OUT
Micrococcales		160536		48045.6		952158		357880			285787	206284		117782	382876				200778			95501.3				355221	137213		197036		0.4	0.5	0.4	1	OUT			-0.765691	T1		OUT			0.152622	T0		OUT
Micromonosporales			487761																			120793									0.1	0	0.1	1	OUT			0.893299	T0		OUT			0.200469	T0		OUT
Mucorales			348893																	109690											0.1	0.1	0	1	OUT			0.166039	T0		OUT			0.845077	T0		OUT
Mycoplasmatales	471092		659404			475498		626638													112920					916445					0.4	0	0.2	2	OUT			3.64402	T0		OUT			1.97669	T0		OUT
Mycosphaerellales		215112			261237																				95756.5						0.2	0	0.1	1	OUT			1.57904	T0		OUT			0.919408	T0		OUT
Myxococcales	122924	3.5368e+06	441311		58931.3	194453	432177	294791	61851.2									92789.3	215232		266809		94953.2	246727	49349.9	530374	472346	64453.2	486051	356809	0.8	0.2	0.9	2	IN	0.00641679	0.0284172	4.96801	T0	*	IN	0.708565	0.89853	-0.565164	T2		IN	0.00126304	0.01042
Naviculales	169884				249035	400011		156521			272286	236551				213257						107943		112752							0.4	0.3	0.2	1	OUT			0.760019	T0		OUT			1.77326	T0		OUT
Opalinata	1.66311e+06	1.5625e+06	6.39137e+06	880758	3.15362e+06	1.6645e+07	1.17408e+06	351074	618796	938389	396596	492855	368629	44397.8	650355	280263		164261	1.35463e+06	1.05919e+06	1.08651e+06	723593	1.12689e+06	1.31723e+06	9.13393e+06	332992	370242	1.05449e+06	835282	396344	1	0.9	1	32	IN	0.0333716	0.0862101	3.0269	T0		IN	0.23725	0.71175	0.863863	T0		IN	0.0730745	0.185497
Orbales	562527	1.51547e+06	2.39803e+06	430369	813523	2.11331e+06	3.52518e+06	168181	1.72165e+06	718103	8.17504e+06	1.39833e+07	4.16932e+06	3.77134e+06	5.85455e+06	7.10414e+06	8.32248e+06	1.68393e+06	1.59807e+06	3.91052e+06	403774	1.44972e+06	1.28162e+06	506676	3.2068e+06	588455	278138	378851	3.09982e+06	700220	1	1	1	1	IN	0.000355513	0.00551046	-2.24757	T1	*	IN	0.600212	0.89853	0.275538	T0		IN	0.00119081	0.01042
Oxyrrhinales	241604																		298110								269131		198513	150254	0.1	0.1	0.3	1	OUT			-0.0302072	T1		OUT			-1.50362	T2		OUT
Pasteurellales	4.08863e+06	3.41977e+06	9.53764e+06	2.99277e+07	5.11751e+06	2.61941e+06	2.95267e+06	5.38273e+06	6.76907e+06	1.53237e+06	3.02678e+06	2.46418e+06	7.74696e+06	1.83308e+07	1.73101e+06	2.88474e+07	3.12323e+07	1.36804e+07	2.10176e+06	4.36013e+06	3.66834e+06	2.50662e+06	1.99302e+06	5.03363e+06	2.6108e+06	5.24408e+06	5.7673e+06	3.38334e+06	1.58117e+06	3.98976e+06	1	1	1	54	IN	0.463741	0.598999	-0.455302	T1		IN	0.227147	0.71175	0.582502	T0		IN	0.0240118	0.0792389
Perciformes		150680		45527.5	75581.1	415738	49826.7																			892122				63313.1	0.5	0	0.2	1	OUT			3.34143	T0		OUT			1.76046	T0		OUT
Peronosporales																										139989				220571	0	0	0.2	1	OUT						OUT			-1.49311	T2		OUT
Petitvirales				123728											243607											294539	194744		57938.1		0.1	0.1	0.3	2	OUT			-0.0971686	T1		OUT			-1.47385	T2		OUT
Pezizales	1.35855e+06						306348		143610	141765													298360	972535					1.73956e+06		0.4	0	0.3	1	OUT			3.30062	T0		OUT			0.4088	T0		OUT
Phaeocystales			208758					150295			474009	409817			585095	523423	278669	216862		622467			368197		121002				186641		0.2	0.7	0.3	1	OUT			-4.6029	T1		OUT			-0.805704	T2		OUT
Phycisphaerales			588865																			210129									0.1	0	0.1	1	OUT			0.920424	T0		OUT			0.148226	T0		OUT
Pirellulales			282954	103598	139736	566475	318962		125448	343726	30691.3		461943	328192					512582	149378	124825	44669.4	511703	361423		139797			452894		0.7	0.5	0.6	2	OUT			1.64366	T0		OUT			0.892132	T0		OUT
Pleosporales			54005.1		236283																			1.28478e+06	1.89311e+06		282452				0.2	0	0.3	1	OUT			1.3672	T0		OUT			-1.56907	T2		OUT
Propionibacteriales																								106496			674647			125803	0	0	0.3	1	OUT						OUT			-2.31347	T2		OUT
Pseudomonadales	2.01638e+06		449374	506858	496118		764886	3.07918e+06	1.35213e+06	141033				936069					3.22936e+06		471218	179546	1.95236e+06	325688	687211	6.25183e+06	466275	2.09869e+06	4.42825e+06	1.74595e+06	0.8	0.2	1	2	IN	0.00800058	0.0310023	5.49314	T0	*	IN	0.129602	0.687912	-2.40267	T2		IN	0.00035314	0.00582682
Puniceicoccales	799938	781198	5.79254e+06	182258	141719	161532	896372	3.03064e+06	125149	936406	911715	4.07885e+06	1.07956e+06	105185	893029	280812	1.68253e+06	957078	203786	2.51551e+06	1.14087e+06	200724	1.44732e+06		788605	274250	854267	1.53177e+06	173246	856192	1	1	0.9	14	IN	0.441234	0.598999	-0.417209	T1		IN	0.333276	0.768434	0.844969	T0		IN	0.167335	0.256726
Pyramimonadales						368492														114279				343113	109629	500017	200592	132887			0.1	0.1	0.5	1	OUT			0.168041	T0		OUT			-3.03758	T2		OUT
Rhodobacterales							239887					106241					805883	228899	144608	61676.4				351111							0.1	0.5	0.1	1	OUT			-2.94894	T1		OUT			-0.0547671	T2		OUT
Rhodocyclales	130601					157048				87784													278259	130504	154892		56638.4				0.3	0	0.4	1	OUT			2.08165	T0		OUT			-0.748131	T2		OUT
Rhodospirillales	29223.2	937202	1.42596e+06		1.4958e+06	325947	711849	1.16628e+06	414437	1.96931e+06	4.05884e+06	5.24184e+06	97435.1	233591	1.57842e+06			549556					167747		617735	665878	2.0158e+06	132686	892710	598205	0.9	0.6	0.7	11	IN	0.246703	0.364181	2.49114	T0		IN	0.103024	0.687912	2.03554	T0		OUT
Saccharomycetales	834495		690855			339500		771819		554510													728970	549996	200472				553468	1.15278e+06	0.5	0	0.5	1	OUT			4.6264	T0		OUT			0.0704837	T0		OUT
Saprospirales	2.28806e+06		362570			8.69228e+06	87233.6	390589	1.34042e+06		78218.2					153663	209635		897359		86319.7	658667	2.52309e+06		560472	490375		760303	317096	84132.2	0.6	0.4	0.8	2	OUT			2.71078	T0		IN	0.469598	0.768434	-1.12681	T2		IN	0.0874849	0.188183
Selenomonadales	1.46592e+06	2.46607e+07	1.17077e+06	862120	224372	597895	570360	3.15047e+06	380296	948816	292684	382200	252369		1.12631e+06	374564	116500	208009	369177	2.33591e+06	1.96749e+06	2.63698e+06	772954	3.03071e+06	168800	1.68149e+06	1.17032e+06	1.91766e+06	963774	300316	1	0.9	1	29	IN	0.0879377	0.18949	2.3582	T0		IN	0.922614	0.922614	0.0501963	T0		IN	0.124733	0.216641
Solanales		1.39728e+06	143687		109536		88527.6			249309	1.89259e+06			1.19849e+06		907337		554849				832356		695457		613471	237904	177731			0.5	0.4	0.5	1	OUT			-0.119431	T1		OUT			-0.492538	T2		OUT
Sphingobacteriales	96168.3	353442	924199		915917	959979	306166	618877	416222	179438							8.36043e+06		165614		61305.7	236251	961611	176209	794511	495455	398306	55702.7		441547	0.9	0.2	0.9	4	IN	0.00364367	0.0188256	5.80033	T0	*	IN	0.77676	0.902044	0.533387	T0		IN	0.0165449	0.0632656
Sphingomonadales	602678		4.22345e+06		1.14202e+06	255413	3.75755e+06	160469		143380	304981		187867				246708		238149	1.07517e+06	817305		57100.8		1.22325e+06	280447	157641	407562	661940	512069	0.7	0.5	0.8	3	OUT			2.40835	T0		IN	0.703122	0.89853	-0.246323	T2		IN	0.090421	0.188183
Spirochaetales	72984		161711	379447	218673	233531	263231	1.37015e+06		337168			257775		8.38426e+06						545114		198214		507313						0.8	0.2	0.3	5	IN	0.0170401	0.0586935	4.35989	T0		IN	0.029726	0.687912	3.89273	T0		OUT
Streptomycetales	301794	314457	644460			191037	102251	2.71686e+06		247679	100313	310979	422589		103283	159733	6.52685e+06	7.95908e+06	4.73283e+06	1.22513e+06		2.42217e+06	5.2141e+06	534925	28810.3	3.8962e+06	317567	1.30365e+06	1.00305e+06		0.7	0.9	0.8	3	IN	0.0959421	0.18949	-2.62877	T1		IN	0.446609	0.768434	-1.86002	T2		IN	0.647774	0.709239
Synergistales			272711	172360	264077	69987.7	281066		440588	340599	1.35825e+06	613465		740826	359655									238739		115897		560846	279678		0.7	0.4	0.4	3	OUT			1.73753	T0		OUT			2.30353	T0		OUT
Syntrophobacterales					512449				128003											165409											0.2	0.1	0	1	OUT			0.863674	T0		OUT			1.60153	T0		OUT
Thalassiosirales						128259		575811		2.14385e+06	347478		180880	301426	396572				71021.4		310596				149283				196780		0.3	0.5	0.3	1	OUT			-1.17449	T1		OUT			0.410991	T0		OUT
Thermoanaerobacterales			129561		442314			359755																	107113						0.3	0	0.1	1	OUT			2.43156	T0		OUT			1.75592	T0		OUT
Tissierellales	60476.4	604972	1.81408e+06	660953	246501	748579	1.17218e+06	253895	278815	635630	191077	248941	299993	2.95599e+06		297348	1.1643e+06		611377	1.3542e+06		279936	91647.6	402891		1.00167e+06	319612	2.12413e+06	826517	288621	1	0.8	0.8	3	IN	0.201622	0.312514	1.51309	T0		IN	0.12409	0.687912	1.79714	T0		IN	0.892869	0.892869
Veillonellales	6.65052e+07	3.27494e+07	3.3145e+07	7.05909e+07	1.84539e+07	4.99597e+07	3.14884e+07	7.0522e+07	2.23025e+07	2.83188e+07	2.69778e+07	4.15173e+07	2.54177e+07	2.7106e+07	1.27899e+07	2.50328e+07	2.6823e+07	1.68769e+07	6.43776e+07	2.62704e+07	5.25242e+07	2.02236e+07	5.23443e+07	4.40564e+07	1.93624e+07	6.67806e+07	3.95413e+07	3.31537e+07	6.73178e+07	6.46597e+07	1	1	1	389	IN	0.143098	0.260943	0.512233	T0		IN	0.607048	0.89853	-0.145567	T2		IN	0.0170309	0.0632656
Verrucomicrobiales	3.7993e+07	3.51367e+07	4.29411e+07	3.20452e+07	4.70715e+07	4.79782e+07	2.09212e+08	4.14564e+07	4.2022e+07	4.58049e+07	6.89897e+07	4.23799e+07	5.56954e+07	7.23897e+07	5.325e+07	4.19277e+07	4.94819e+07	3.8722e+07	3.70917e+07	4.93363e+07	4.38713e+07	2.68469e+07	3.4299e+07	3.46602e+07	1.96185e+08	5.73348e+07	5.68709e+07	4.07564e+07	3.08684e+07	4.58527e+07	1	1	1	549	IN	0.883329	0.912773	-0.0414008	T1		IN	0.892568	0.91807	0.0422652	T0		IN	0.758639	0.782347
Vibrionales			2.52598e+06					5.81189e+06		348371									300581		1.15327e+06	96133.5	1.00287e+06			118218		932769			0.3	0.1	0.5	1	OUT			2.40205	T0		OUT			-1.12535	T2		OUT
Victivallales			1.50446e+06	124760	143463	1.0519e+06				246096			179274				242906							1.89424e+06							0.5	0.2	0.1	1	OUT			2.72699	T0		OUT			3.1806	T0		OUT
Xylariales								45935.2			112835				197666	519343					3.1126e+06				345375			68467.8			0.1	0.3	0.3	1	OUT			-1.79357	T1		OUT			-2.06062	T2		OUT
[truncated: 3 more columns]

## Sheet: genus
	T0										T1										T2										valid values (%)				T0 vs T1						T0 vs T2						T1 vs T2
genus	P01	P02	P03	P04	P05	P06	P07	P08	P09	P10	P01	P02	P03	P04	P05	P06	P07	P08	P09	P10	P01	P02	P03	P04	P05	P06	P07	P08	P09	P10	T0	T1	T2	Total peptide count	Filtered	p-value	q-value	Log Ratio	More abundant in	Significant	Filtered	p-value	q-value	Log Ratio	More abundant in	Significant	Filtered	p-value	q-value
Absicoccus	71694.2		181838			319371		208976		510137											168593		1.15173e+06	1.99311e+06			157454				0.5	0	0.4	1	OUT			3.87334	T0		OUT			0.288722	T0		OUT
Absiella									262191																						0.1	0	0	1	OUT			0.803997	T0		OUT			0.803997	T0		OUT
Acetivibrio																											422843				0	0	0.1	1	OUT						OUT			-0.872739	T2		OUT
Acetobacter					468273			106062				126726	97435.1	123052													1.32586e+06				0.2	0.3	0.1	1	OUT			-0.495623	T1		OUT			0.524278	T0		OUT
Acidaminococcus	1.85411e+06	1.28809e+06	9.15298e+06	977129	688244	7.52767e+06	578167	1.47657e+06	625545	1.3921e+06	1.39209e+06	850701	1.5271e+06	3.01205e+07	1.5006e+06	1.70623e+06	687609	2.89801e+06	1.6857e+06	2.63194e+06	2.68879e+07	1.42458e+06	1.07066e+06	1.00264e+06	623054	2.01813e+07	1.77407e+06	3.16376e+06	1.54454e+06	1.28461e+06	1	1	1	29	IN	0.571848	0.699874	-0.390263	T1		IN	0.302933	0.637465	-0.612599	T2		IN	0.791449	0.87427
Actinomyces																												202915		179581	0	0	0.2	1	OUT						OUT			-1.51683	T2		OUT
Actinoplanes			487761																			120793									0.1	0	0.1	1	OUT			0.893299	T0		OUT			0.200469	T0		OUT
Acutalibacter			90310.3		42581.7	83762.3		486245	171937												476223		299013					445652		507570	0.5	0	0.4	5	OUT			3.47263	T0		OUT			-0.0194393	T2		OUT
Adlercreutzia			160795						208351															14195.4		46087.2		19809.9		106032	0.2	0	0.4	1	OUT			1.50478	T0		OUT			-0.555612	T2		OUT
Agathobacter			428643			80796.3																		3.30951e+06				247292			0.2	0	0.2	1	OUT			1.5101	T0		OUT			-0.454777	T2		OUT
Aggregatibacter										169794			501552	331115							140262	169317								104314	0.1	0.2	0.3	1	OUT			-0.993255	T1		OUT			-1.38567	T2		OUT
Agrobacterium				172002									653846		415723		131264	77893.2				294308					323580				0.1	0.4	0.2	1	OUT			-2.39724	T1		OUT			-0.911386	T2		OUT
Akkermansia	3.64159e+07	3.51367e+07	4.28089e+07	3.20452e+07	4.59898e+07	3.94635e+07	2.05781e+08	4.12026e+07	4.15226e+07	4.4939e+07	6.88524e+07	4.23799e+07	5.52975e+07	7.23897e+07	5.29085e+07	4.14212e+07	4.94819e+07	3.82278e+07	3.69251e+07	4.81844e+07	4.19936e+07	2.67538e+07	3.40968e+07	3.36052e+07	1.92321e+08	4.92276e+07	5.58516e+07	3.98746e+07	3.03746e+07	4.58527e+07	1	1	1	534	IN	0.783239	0.823405	-0.0773372	T1		IN	0.894954	0.934274	0.0414935	T0		IN	0.660618	0.779791
Alicycliphilus	1.38352e+06			136561	70676	427569	424296	108906	63453.3	2.33994e+06			101785	286706		298586	130099						437487					694226	220183	93427	0.8	0.4	0.4	1	IN	0.0829026	0.18373	3.50481	T0		IN	0.119867	0.533199	3.25935	T0		OUT
Alicyclobacillus		197935		432648	300180		396198	711734	119248	385475	397163		172986						162496	680659	628005				212919	265441	542800		128729	264742	0.7	0.4	0.6	2	OUT			2.54	T0		OUT			0.899036	T0		OUT
Alistipes	1.86015e+08	9.61223e+07	1.0908e+08	1.7434e+08	9.60608e+07	6.7838e+07	1.71576e+08	1.12012e+08	1.47255e+08	1.05427e+08	1.29922e+08	2.05454e+08	1.39559e+08	1.15813e+08	6.76082e+07	1.21884e+08	2.36194e+08	2.1782e+08	1.35393e+08	1.37703e+08	9.87852e+07	7.53212e+07	7.50245e+07	9.39165e+07	7.35273e+07	7.6644e+07	1.00112e+08	1.54238e+08	1.58507e+08	7.87334e+07	1	1	1	682	IN	0.270111	0.410169	-0.236683	T1		IN	0.0408729	0.437239	0.353751	T0		IN	0.00704581	0.0500263
Allisonella	796976	923797			118691	536344				148075		2.2893e+06	125504		185706	170961		318551	312328	673073		846626	378680		94890.9	309914		237401		961011	0.5	0.7	0.6	2	OUT			-1.64372	T1		OUT			-0.828082	T2		OUT
Alloprevotella																			594792												0	0.1	0	1	OUT			-0.921867	T1		OUT						OUT
Anaerobium				151955		288234			232769	292985					264546		133595				115876					276005				291287	0.4	0.2	0.3	2	OUT			1.63763	T0		OUT			0.832776	T0		OUT
Anaerocolumna			59171.9						75554.1											126562					114279						0.2	0.1	0.1	1	OUT			0.517437	T0		OUT			0.532044	T0		OUT
Anaerofustis			775880	214351		187697													135155			211242				280443		428858	133457		0.3	0.1	0.4	1	OUT			1.78229	T0		OUT			-0.677296	T2		OUT
Anaeroglobus											143049									899697	585367										0	0.2	0.1	1	OUT			-1.69853	T1		OUT			-0.919566	T2		OUT
Anaeromassilibacillus		60059.6	361796	182360	1.37757e+06	3.98662e+06	993051	468613	128210	357638	496164		12756	51406.2			202649		293345	1.65002e+06	1.44397e+06			65697.8	234340	1.11366e+06	5.02197e+06	346167		913497	0.9	0.6	0.7	11	IN	0.140884	0.256722	3.36647	T0		IN	0.41028	0.703336	1.35484	T0		OUT
Anaerosporobacter	347780	684122	276007	390601						253858				247196			1.92324e+06	142282		1.02905e+06	1.05311e+06	201638	262374	1.79713e+06		396791				333170	0.5	0.4	0.6	3	OUT			0.655034	T0		OUT			-1.09912	T2		OUT
Anaerostipes	1.6285e+06	1.5561e+07	1.15119e+07	916283	2.02768e+06	1.21122e+06	5.22223e+06	1.85259e+06	467794	8.01983e+06	294681	2.83166e+06	708177	3.94167e+06		353778	419053	133747	286781	394466	1.23136e+06	1.35129e+06	821769	9.05566e+06	2.54695e+06	332849	589450	2.41549e+06	250023	2.80416e+06	1	0.9	1	21	IN	0.0299569	0.0944795	3.20607	T0		IN	0.138406	0.533199	1.11415	T0		IN	0.132592	0.284843
Anaerotignum		1.37948e+06		568775	568779	78283.5	81524.1	417876		341040											549600				208947		6.32315e+06	114317			0.7	0	0.4	5	OUT			5.85436	T0		OUT			2.22487	T0		OUT
Anaerotruncus	3.41964e+06		102518	1.27596e+06	965069	1.19822e+06	744088	1.53092e+06	958606	665653	229040		284802						1.08655e+06			134656		162623	1.38585e+06	1.10268e+06	524608	2.12847e+06	1.17548e+06		0.9	0.3	0.7	5	IN	0.00388015	0.0244748	6.22142	T0	*	IN	0.251226	0.620675	2.30275	T0		OUT
Arachis											257705									402163	632116										0	0.2	0.1	1	OUT			-1.66704	T1		OUT			-0.930633	T2		OUT
Archangium	122924	242011	127597			131983	432177												215232		266809			166164		530374	472346		486051	236065	0.5	0.1	0.6	1	OUT			2.99424	T0		OUT			-1.25088	T2		OUT
Asaccharospora	545487		589619		225252	63859.2		1.10575e+06	38535.8										427543					51454.8	268033	102466	126440	376412	160944		0.6	0.1	0.6	1	OUT			3.88151	T0		OUT			0.418768	T0		OUT
Avrilella	25181		500146		163449	446780																		372785	17163						0.4	0	0.2	1	OUT			2.98477	T0		OUT			1.71187	T0		OUT
Azospirillum	29223.2	937202	401896		832537	238457	273132	1.06022e+06	344605	1.64368e+06	4.05884e+06	5.11511e+06		110539	280146			549556							21875.1	543533	689940	132686	838716	598205	0.9	0.5	0.6	7	IN	0.154255	0.267887	2.99698	T0		IN	0.0513232	0.437239	2.92788	T0		OUT
Bacillus	1.2222e+06	1.07227e+06	1.99923e+06	386634	113670	1.28018e+06	61721.8	1.23501e+06	813342	646402		527475	442769		4.76348e+06			135422	121312	177644		3.1083e+06	559715	1.70567e+06	217717	66817	138804	2.02208e+06		2.17184e+06	1	0.6	0.8	4	IN	0.0247801	0.0846655	4.0739	T0		IN	0.228524	0.599875	1.77818	T0		IN	0.2299	0.384833
Bacteroides	4.99695e+08	9.2705e+08	4.04396e+08	6.70418e+08	1.1848e+09	4.55345e+08	1.31703e+09	4.34625e+08	1.80419e+09	4.61213e+08	8.77725e+08	1.21928e+09	8.7102e+08	8.03e+08	7.15719e+08	8.19445e+08	1.01364e+09	9.80729e+08	1.76399e+09	9.79454e+08	4.65198e+08	4.47809e+08	7.47579e+08	4.09171e+08	9.80696e+08	9.65398e+08	1.84681e+09	6.90778e+08	1.19378e+09	9.20601e+08	1	1	1	4925	IN	0.0592343	0.161907	-0.454618	T1		IN	0.587519	0.826522	-0.139006	T2		IN	0.192546	0.329468
Barnesiella	2.78588e+06	670749	175452	197644	703065	97904.5	646086	161391	1.01835e+06	247383			711633	1.25594e+06	863581	267124	725622	660754	1.63048e+06	3.33566e+06	320409	319071	232651	1.63806e+06	3.40463e+06	615506	358030	804728	4.76636e+06	2.63677e+06	1	0.8	1	10	IN	0.487504	0.615005	0.780523	T0		IN	0.134525	0.533199	-1.12733	T2		IN	0.133173	0.284843
Bifidobacterium	7.49014e+07	5.20483e+07	6.58198e+07	1.44436e+08	3.55813e+07	4.26475e+07	3.11279e+07	1.76584e+08	1.87158e+07	4.93524e+07	4.29581e+07	3.88587e+07	1.47005e+08	7.86912e+07	3.01656e+07	1.53177e+08	8.47187e+07	5.10312e+07	2.69154e+07	6.89246e+07	4.73296e+07	1.80759e+07	3.71619e+07	8.86993e+07	2.68836e+07	5.29926e+07	3.07394e+07	1.31227e+08	2.20051e+07	7.902e+07	1	1	1	483	IN	0.725162	0.812944	-0.13255	T1		IN	0.137794	0.533199	0.334088	T0		IN	0.185142	0.329468
Bilophila	1.12491e+07	1.32978e+07	8.67276e+06	2.25938e+06	2.38157e+06	4.23942e+06	1.43735e+07	6.5356e+06	4.41096e+06	6.8985e+06	6.95054e+06	6.90712e+06	3.90755e+06	6.44366e+06	3.00085e+06	3.04875e+06	4.09367e+06	2.10688e+06	1.48178e+07	6.45585e+06	1.80917e+07	2.88623e+06	3.86991e+06	6.97818e+06	6.47498e+06	5.59367e+06	3.33349e+06	2.53767e+06	2.27586e+07	6.62028e+06	1	1	1	65	IN	0.425021	0.562125	0.32123	T0		IN	0.942605	0.961982	0.0377992	T0		IN	0.270284	0.408076
Bittarella		193935	214719						2.30697e+06		154596						124157		414911						308816			70199.1	5.38092e+06		0.3	0.3	0.3	1	OUT			0.358288	T0		OUT			-0.0290695	T2		OUT
Blastococcus				223279		237414	180858			540824									228308							468956	677015	275445	434332	204427	0.4	0.1	0.5	1	OUT			2.44537	T0		OUT			-1.0546	T2		OUT
Blastocystis	1.66311e+06	1.5625e+06	6.39137e+06	880758	3.15362e+06	1.6645e+07	1.17408e+06	351074	618796	938389	396596	492855	368629	44397.8	650355	280263		164261	1.35463e+06	1.05919e+06	1.08651e+06	723593	1.12689e+06	1.31723e+06	9.13393e+06	332992	370242	1.05449e+06	835282	396344	1	0.9	1	32	IN	0.0333716	0.101351	3.0269	T0		IN	0.23725	0.603909	0.863863	T0		IN	0.0730745	0.216413
Blautia	1.1998e+07	1.0463e+07	9.25063e+06	8.63342e+06	6.04495e+06	1.40504e+07	2.16831e+07	1.13913e+07	1.33877e+07	1.97164e+07	1.00498e+07	5.4999e+06	1.09472e+07	8.78115e+06	9.83261e+06	1.01191e+07	1.14073e+07	1.9704e+07	2.05151e+07	1.52626e+07	1.36212e+07	7.87562e+06	1.33261e+07	7.37233e+06	5.00007e+06	1.47711e+07	4.22548e+07	1.73566e+07	1.35636e+07	6.34564e+07	1	1	1	147	IN	0.781361	0.823405	0.0577336	T0		IN	0.158234	0.533199	-0.314566	T2		IN	0.260511	0.408076
Bremia																										139989				220571	0	0	0.2	1	OUT						OUT			-1.49311	T2		OUT
Burkholderia			231456	117095	75764.7	275330	126363	738925		303214			544056	323558	110274	195068	374218	253055	151980	135224	451538	58081.7	651620		62983.6	131389		226020	87456.8	136770	0.7	0.8	0.8	1	IN	0.295445	0.423301	-0.884316	T1		IN	0.749523	0.873211	-0.461438	T2		IN	0.868816	0.925226
Butyricicoccus	733155	4.55071e+06	4.80273e+06	2.18979e+06	4.43107e+06	1.32742e+06	2.23115e+06	4.80375e+06	1.4597e+06	4.13726e+06	2.74582e+06	3.69895e+06	4.66244e+06	5.61713e+06	3.64305e+06	4.46498e+06	1.15203e+06	1.11709e+07	3.24153e+06	2.63422e+06	2.20925e+06	1.39994e+06	3.1621e+06	7.87432e+06	4.94413e+06	2.49797e+06	4.15594e+06	4.68634e+06	1.60571e+06	1.83251e+06	1	1	1	46	IN	0.160079	0.267887	-0.51511	T1		IN	0.589739	0.826522	-0.20272	T2		IN	0.344579	0.491345
Butyricimonas			102980	210171	143257	854421	2.7502e+06	302077		66148.8		224272	286110	1.0732e+06	507344	128226		300970				226819	243524	124029		132576	545420	109488			0.7	0.6	0.6	6	OUT			0.678239	T0		OUT			1.13993	T0		OUT
Butyrivibrio	1.65269e+06	374420	1.07205e+07	3.05124e+06	1.42881e+06	672029	1.40155e+06	1.63781e+06	430330	2.17691e+06	583472	250910	715103	209018	1.29778e+06	1.01343e+06	342604		595636	2.54067e+06	1.15419e+06	575030	639888	1.47534e+06	2.02007e+06	494752	1.39433e+06	2.41011e+06	849476	375169	1	0.9	1	28	IN	0.11257	0.225768	2.14051	T0		IN	0.267398	0.623928	0.595822	T0		IN	0.242726	0.397657
Candidatus Amulumruptor						944202													131009			5.32647e+07		178448					87669.6		0.1	0.1	0.3	1	OUT			0.283999	T0		OUT			-1.97742	T2		OUT
Candidatus Borkfalkia				187256	95802.2		332408		175551	57593									656664						37439.9	140928		137514	125190		0.5	0.1	0.4	1	OUT			2.65101	T0		OUT			0.936438	T0		OUT
Candidatus Formimonas			214231								83411.5							86108	108462	742751	163941	150759									0.1	0.4	0.2	1	OUT			-2.14073	T1		OUT			-0.68617	T2		OUT
Candidatus Schmidhempelia	562527	1.51547e+06	2.39803e+06	430369	813523	2.11331e+06	3.52518e+06	168181	1.72165e+06	718103	8.17504e+06	1.39833e+07	4.16932e+06	3.77134e+06	5.85455e+06	7.10414e+06	8.32248e+06	1.68393e+06	1.59807e+06	3.91052e+06	403774	1.44972e+06	1.28162e+06	506676	3.2068e+06	588455	278138	378851	3.09982e+06	700220	1	1	1	1	IN	0.000355513	0.00728802	-2.24757	T1	*	IN	0.600212	0.826522	0.275538	T0		IN	0.00119081	0.0295286
Caproicibacterium		151462	411171	317239	78203.2		98404.1	228188	366587				158784			266996						159701				150357	677428		244764		0.7	0.2	0.4	2	OUT			3.81724	T0		OUT			2.16412	T0		OUT
Catenibacterium	1.15255e+06	1.59639e+06	6.39115e+06	924601	2.85674e+06	1.4055e+06	1.98885e+06	3.09928e+06	1.29599e+06	918614	1.47425e+06	5.20753e+06	3.09304e+06	1.18188e+07	7.30613e+06	4.10033e+06	1.07121e+07	6.02504e+06	1.69059e+06	5.73909e+06	1.44718e+06	710263	1.54054e+06	248941	5.20262e+06	620983	694380	1.71769e+06	1.71424e+06	51826.7	1	1	1	33	IN	0.0092317	0.0445294	-1.3999	T1	*	IN	0.038243	0.437239	1.11787	T0		IN	0.00779631	0.0500263
Cellulosilyticum			132713			184409																		391889							0.2	0	0.1	1	OUT			1.45976	T0		OUT			0.597958	T0		OUT
Choanephora			348893																	109690											0.1	0.1	0	1	OUT			0.166039	T0		OUT			0.845077	T0		OUT
Clostridium	1.34706e+08	8.10604e+07	1.13103e+08	6.94455e+07	7.84998e+07	2.07035e+08	1.76021e+08	1.07375e+08	9.30479e+07	9.53273e+07	1.58271e+09	6.80724e+07	6.65247e+07	6.28425e+07	6.46258e+07	7.9042e+08	1.00363e+08	7.45414e+07	7.45555e+07	7.69825e+07	1.43077e+08	6.69453e+07	1.42477e+08	2.91737e+08	1.15699e+08	9.45273e+07	2.53469e+08	7.71315e+07	8.42095e+07	8.52361e+07	1	1	1	1021	IN	0.651301	0.741759	-0.207986	T1		IN	0.616529	0.835298	-0.138668	T2		IN	0.907111	0.9313
Cognatiyoonia							239887					106241					805883	228899	144608	61676.4				351111							0.1	0.5	0.1	1	OUT			-2.94894	T1		OUT			-0.0547671	T2		OUT
Collinsella	3.07991e+06	4.02336e+06	4.48493e+06	8.62893e+06	696146	3.8784e+06	1.78678e+06	1.03915e+07	2.6846e+06	4.18112e+06	1.08029e+06	1.0675e+06	1.28684e+06	1.10703e+06	4.47501e+06	1.52861e+06	1.10531e+06	980348	731502	1.10759e+06	5.30708e+06	1.49638e+06	1.84588e+06	3.6539e+06	2.7659e+06	607790	3.17954e+06	5.07844e+06	207740	3.57397e+06	1	1	1	34	IN	0.0199359	0.0789113	1.47325	T0		IN	0.172732	0.533199	0.795786	T0		IN	0.189742	0.329468
Coprobacillus			314034	133713						43306.4														271618					48819.8		0.3	0	0.2	1	OUT			2.08426	T0		OUT			0.711317	T0		OUT
Coprococcus	1.93378e+07	1.35725e+07	1.08248e+07	4.98402e+06	891280	6.78718e+06	1.29416e+06	7.44869e+06	1.28739e+07	5.03783e+06	4.55402e+06	3.43388e+06	3.47182e+06	3.92198e+06	2.0117e+06	1.49514e+07	1.96647e+07	1.63199e+07	2.3648e+06	8.22922e+06	6.04262e+06	7.04178e+06	6.64911e+06	5.17778e+06	2.10417e+06	2.78003e+06	6.30506e+06	5.98928e+06	5.38242e+06	4.96069e+06	1	1	1	80	IN	0.949026	0.957864	0.0421894	T0		IN	0.515594	0.802036	0.263281	T0		IN	0.594068	0.74989
Coraliomargarita	799938	781198	5.79254e+06	182258	141719	161532	896372	3.03064e+06	125149	936406	911715	4.07885e+06	1.07956e+06	105185	893029	280812	1.68253e+06	957078	203786	2.51551e+06	1.14087e+06	200724	1.44732e+06		788605	274250	854267	1.53177e+06	173246	856192	1	1	0.9	14	IN	0.441234	0.574304	-0.417209	T1		IN	0.333276	0.643832	0.844969	T0		IN	0.167335	0.32212
Danaus					517223																				595221						0.1	0	0.1	1	OUT			0.901743	T0		OUT			-0.0202274	T2		OUT
Delftia					572616		105889	88978.7	387049					215231					438437					179925	84254.2	236626				609035	0.4	0.2	0.4	1	OUT			1.44596	T0		OUT			-0.00627288	T2		OUT
Desulfosporosinus									110173		207742		360019			947907		1.03697e+06	203696				270939	257300	88722.1			302993	155170		0.1	0.5	0.5	1	OUT			-3.69918	T1		OUT			-3.13256	T2		OUT
Desulfovibrio	1.39777e+06	687924	1.02646e+07	3.8798e+06	1.26915e+06	5.41265e+06	2.0896e+06	2.84623e+06	1.36019e+06	8.20605e+06	700944	903826	1.88502e+06	764666	565275	763604	1.8154e+06	486909	2.11671e+06	1.15251e+06	1.15861e+06	797639	3.66262e+06	1.52156e+06	2.01867e+06	5.6757e+06	2.16664e+06	2.61805e+06	2.26047e+06	2.44785e+06	1	1	1	34	IN	0.00842893	0.0431983	1.43175	T0	*	IN	0.28063	0.626004	0.323674	T0		IN	0.00676589	0.0500263
Dialister	4.99664e+07	2.37368e+07	1.95246e+07	5.26985e+07	1.06887e+07	3.51291e+07	2.11278e+07	4.81588e+07	1.53502e+07	1.28358e+07	1.96452e+07	2.29954e+07	1.60489e+07	1.91017e+07	9.27095e+06	1.62219e+07	1.3079e+07	1.01658e+07	8.32957e+06	1.6844e+07	4.16229e+07	1.15967e+07	3.04069e+07	3.29372e+07	1.40058e+07	2.75379e+07	2.40021e+07	2.01847e+07	5.05676e+07	4.46576e+07	1	1	1	223	IN	0.0112811	0.0513916	0.788493	T0		IN	0.737189	0.873211	-0.115085	T2		IN	0.00972225	0.0534724
Diaphorobacter			59827.8	62075.4			506465		299393				63426.8						457978					110022		83855.1	591774		166145		0.4	0.2	0.4	1	OUT			1.42717	T0		OUT			-0.0674384	T2		OUT
Dorea	2.19643e+06	1.52359e+06	5.23505e+06	4.30411e+06	5.92284e+06	1.92918e+06	4.56628e+06	5.38945e+06	2.25161e+06	1.90496e+06	996119	2.44788e+06	664593	2.30588e+06	634045	1.11041e+06	2.6834e+06	2.01645e+06	4.19777e+06	1.96435e+06	1.19011e+07	2.06199e+06	5.12818e+06	1.80931e+06	6.66973e+06	2.72274e+06	2.85582e+06	5.78794e+06	5.49014e+06	419741	1	1	1	29	IN	0.0526992	0.149011	0.959207	T0		IN	0.849417	0.903177	-0.0794201	T2		IN	0.113008	0.271925
Drancourtella		126863		179399	297388	523357	190926	260644		199748		509975	627796		96917.7	186992	408620			79628.1				307103	514916	241446	334266	235787	318598	671974	0.7	0.6	0.7	1	OUT			0.754113	T0		OUT			-0.417684	T2		OUT
Duncaniella	492963				86825.6	96664.3	992871	201911					331131							258891	257774			145982	18889.3		559402		281500	112248	0.5	0.2	0.6	2	OUT			2.32388	T0		OUT			-0.398853	T2		OUT
Eimeria			147036																												0.1	0	0	1	OUT			0.72098	T0		OUT			0.72098	T0		OUT
Eisenbergiella	592871	207900	889777	942920	547723	711833	444400	2.89588e+06	1.86023e+06	613696	491348	627406	476774		318868	622114	454428		547368	1.24114e+06	918025	4.0603e+07	747991	336748	288732	386627	933158	255667	797172	2.26817e+06	1	0.8	1	20	IN	0.153057	0.267887	2.26518	T0		IN	0.762593	0.873211	-0.29343	T2		IN	0.0624377	0.192308
Emergencia	1.75123e+06	62409.3	993205	239873	869065	953756	707991	1.07024e+06	335930	958360			2.15691e+06	1.29691e+06	1.14115e+06			922060	897229	1.29858e+06	162222	180088	2.62251e+06	1.02756e+06	1.15787e+06	441027	323810	295512	1.2307e+06		1	0.6	0.9	1	IN	0.0763003	0.177127	3.0552	T0		IN	0.372443	0.680114	1.01288	T0		IN	0.269099	0.408076
Enterobacter	288123	520043	43095.4	465678	194202	398485	654625	483386	404589	841422	451820	716755	655286	236499	122294	393358	1.20541e+06	197431	519691	434043	458339	485872	159614	412714		679450	526649	640286	544068	311914	1	1	0.9	2	IN	0.630361	0.728023	-0.234824	T1		IN	0.456572	0.737539	0.549019	T0		IN	0.324353	0.47665
Enterocloster	4.56331e+06	5.85124e+06	4.29694e+06	741202	3.73155e+06	6.91554e+06	8.89215e+06	1.21895e+06	7.11139e+06	3.41792e+06	5.23612e+06	3.58741e+06	3.0077e+06	944794	9.38304e+06	2.36716e+06	1.36992e+06	723015	1.68207e+07	7.03482e+06	1.04503e+07	2.89578e+07	9.79659e+06	2.29453e+06	1.32323e+07	2.03522e+07	3.67746e+07	2.09514e+06	1.78631e+07	5.94388e+06	1	1	1	48	IN	0.628068	0.728023	0.205549	T0		IN	7.24532e-06	0.000608607	-1.46586	T2	*	IN	0.00761502	0.0500263
Enterococcus	1.51712e+06	449796	936152	875236	1.46603e+06	926642	601317	1.89386e+06	1.14765e+06	523506	4.50566e+06	2.37448e+06	9.33122e+06	1.90956e+06	8.74476e+06	5.22944e+06	8.29951e+06	8.8049e+06	524463	6.3097e+06	1.892e+06	632171	1.37963e+06	960783	213476	777285	2.89491e+06	894835	1.53958e+06	269498	1	1	1	27	IN	0.000937241	0.00960672	-2.19404	T1	*	IN	0.838647	0.903177	0.0872577	T0		IN	0.00490665	0.0500263
Enterovirga			319262	171066	44150.9					95420.4	286280	168414	669469	476502		250269			1.42999e+06	234148	76510.2		165109	74282.9					719911		0.4	0.7	0.4	1	OUT			-3.23545	T1		OUT			-0.154235	T2		OUT
Entomomonas			449374					3.07918e+06		141033									181837			179546	1.95236e+06				466275	1.21564e+06	137944		0.3	0.1	0.5	1	OUT			2.00395	T0		OUT			-1.71093	T2		OUT
Epulopiscium	618493		109754		351452		265527			124626	2.82739e+06			844209					268155			376442		63355.1	198103			137435			0.5	0.3	0.4	1	OUT			1.02974	T0		OUT			1.024	T0		OUT
Erysipelatoclostridium	1.12608e+07	4.32795e+06	4.25124e+06	6.14027e+06	2.22942e+06	2.63389e+06	5.98468e+06	9.93033e+06	9.92919e+06	1.88644e+07	6.80767e+06	2.97694e+06	2.47832e+06	3.66865e+06	3.483e+06	5.75546e+06	3.93164e+06	3.51941e+06	7.17945e+06	1.157e+06	5.87136e+06	5.3316e+06	6.99374e+06	5.19374e+06	1.04873e+07	1.65401e+07	8.74595e+06	5.518e+06	1.73221e+07	2.27703e+07	1	1	1	40	IN	0.112884	0.225768	0.761205	T0		IN	0.170902	0.533199	-0.549556	T2		IN	0.00690208	0.0500263
Escherichia	751854			184193		206412					177916				1.06176e+06	4.46803e+06		9.0681e+06		2.43109e+06		74865.1							562235	141499	0.3	0.5	0.3	4	OUT			-2.92717	T1		OUT			0.224771	T0		OUT
Eubacterium	3.95806e+07	4.42359e+07	1.77896e+08	5.61099e+07	1.78318e+08	1.00693e+08	4.02569e+07	2.25424e+08	5.56102e+07	6.21287e+07	4.4406e+07	5.81173e+07	2.49242e+07	5.10316e+07	7.55058e+07	3.66338e+07	6.1041e+07	2.8424e+07	4.00443e+07	7.80413e+07	2.40177e+08	2.80661e+07	4.10713e+08	6.37213e+07	1.21642e+08	4.99236e+07	4.39122e+07	7.21067e+07	5.12149e+07	6.03563e+07	1	1	1	701	IN	0.100356	0.211005	0.764266	T0		IN	0.981055	0.981055	-0.00919047	T2		IN	0.139214	0.285998
Evtepia	4.15572e+06	5.09153e+06	5.60275e+06	6.32031e+06	7.42447e+06	5.78034e+06	1.86667e+07	1.03966e+07	1.67374e+07	4.99967e+06	7.62486e+06	428530	1.10171e+06	1.03172e+06	6.11696e+06	1.93117e+06	1.54158e+06	352395	3.03273e+06	6.75942e+06	1.875e+06	7.61338e+06	3.51636e+06	5.5747e+06	1.17432e+07	2.87767e+06	2.41098e+07	7.54871e+06	3.16687e+06	2.10787e+06	1	1	1	67	IN	0.00797593	0.0431983	2.00168	T0	*	IN	0.101946	0.533199	0.550486	T0		IN	0.0787708	0.224643
Faecalibacterium	6.74029e+08	5.27049e+08	3.90187e+08	4.0623e+08	2.09423e+08	4.78783e+08	1.44167e+08	7.24398e+08	5.11749e+08	4.34697e+08	1.4167e+08	3.54704e+08	1.39904e+08	3.10283e+08	4.53374e+08	1.07936e+08	8.69463e+07	4.43091e+08	1.25905e+08	5.09293e+08	1.60539e+08	1.577e+08	8.30257e+08	4.03525e+08	2.26761e+08	1.8926e+08	1.54662e+08	4.03808e+08	9.31086e+07	2.85659e+08	1	1	1	1416	IN	0.0290968	0.0944795	0.895825	T0		IN	0.0572574	0.437239	0.7761	T0		IN	0.742653	0.840945
Faecalitalea					125994																										0.1	0	0	1	OUT			0.698861	T0		OUT			0.698861	T0		OUT
Fistulifera	169884				249035	400011		156521			272286	236551				213257						107943		112752							0.4	0.3	0.2	1	OUT			0.760019	T0		OUT			1.77326	T0		OUT
Flavonifractor	4.72542e+06	5.89993e+06	7.49343e+06	1.55889e+07	1.85128e+07	9.10418e+06	2.28942e+07	1.19183e+07	1.0361e+07	4.82991e+06	8.10571e+06	5.06162e+06	6.42734e+06	1.25882e+07	4.75532e+06	5.99861e+06	5.80897e+06	5.59602e+06	7.51057e+06	1.06601e+07	5.17529e+06	1.73776e+07	8.64848e+06	7.90883e+06	2.65181e+07	1.95786e+07	4.5866e+07	1.97259e+07	5.00165e+06	8.02447e+07	1	1	1	112	IN	0.15781	0.267887	0.492612	T0		IN	0.145216	0.533199	-0.727318	T2		IN	0.0274866	0.105824
Frisingicoccus						81947.8	375340																								0.2	0	0	1	OUT			1.493	T0		OUT			1.493	T0		OUT
Fusarium			162321	1.31354e+06	139201		106124	124705							8.00088e+06				654730	441277	115980		355435						239701		0.5	0.3	0.3	1	OUT			0.744839	T0		OUT			1.53016	T0		OUT
Fusobacterium		450029	1.18301e+06	1.26372e+06	1.01202e+06	1.2945e+06	441023	616340	1.42499e+06	1.13756e+06	242238		1.84513e+06		1.50673e+06	374895		1.95114e+06	794105	475426	239364	719150	1.70137e+06	940911	692101	472436	1.12041e+07	378284	1.24674e+06	187637	0.9	0.7	1	19	IN	0.290129	0.423301	2.09927	T0		IN	0.39778	0.703336	-0.7858	T2		IN	0.124154	0.284843
Gemmiger	85093.2	147751	1.06766e+06	6.55976e+06	1.42787e+06	440962	154641	168875	661342	2.18409e+06	118101				217511			351924	174281	71433	338559	5.36203e+06	985470	623537	3.39429e+06	372530	67818.8	67175.2	221913	220380	1	0.5	1	17	IN	0.0057292	0.0335568	5.40467	T0	*	IN	0.745062	0.873211	0.271942	T0		IN	0.0090054	0.0533397
Giardia						111559				261219													202189	533389		222264			149634		0.2	0	0.4	1	OUT			1.48492	T0		OUT			-1.69168	T2		OUT
Gordonibacter																											115520	208524			0	0	0.2	1	OUT						OUT			-1.45754	T2		OUT
Gramella	237927		1.03054e+06	445164	69203					260519		206847		265227	180450		169308				65967.6			53906.3	1.02963e+07			137125		1.44731e+06	0.5	0.4	0.5	3	OUT			1.02053	T0		OUT			-0.190758	T2		OUT
Haemophilus	2.13836e+06	1.49271e+06	5.08659e+06	1.1067e+07	2.34602e+06	1.20591e+06	1.7586e+06	2.45424e+06	3.97012e+06	1.26642e+06	856454	894658	3.3026e+06	3.96111e+06	693339	9.41857e+06	1.09167e+07	5.46126e+06	600708	1.598e+06	1.47409e+06	854763	773110	2.41698e+06	1.64358e+06	3.0095e+06	632358	1.38455e+06	473496	1.4015e+06	1	1	1	35	IN	0.800716	0.831123	0.155485	T0		IN	0.0323989	0.437239	1.06638	T0		IN	0.101246	0.252203
Halothiobacillus	621100	1.08998e+06	217220	1.02281e+06	1.28709e+06	682673		636951	213911										2.75223e+06		355715		497644		380057	1.01583e+06		470852	599078		0.8	0.1	0.6	1	IN	0.00323111	0.0220792	6.25279	T0	*	IN	0.17703	0.533199	1.98394	T0		OUT
Holdemanella	130443	273640	317784	708375			308792	139039		94436.5	659825	930690	926156	373987		689303	935132	241749			79685.7	144781		56157.2	166913						0.7	0.7	0.4	2	OUT			-0.995633	T1		OUT			2.81575	T0		OUT
Holdemania	130271						164617																44402.8	39060.4	73942.2			100394			0.2	0	0.4	2	OUT			1.44081	T0		OUT			-0.931224	T2		OUT
Hungatella	59824		577796	396152	119490		237455	59890.6	358619	1.63292e+06	510227	70265.6	302516	262420	252964	232684	410793		2.36268e+06	118890	787607	1.37404e+06		974552		612047	6.64413e+06	164045	766903	163067	0.8	0.9	0.8	15	IN	0.484444	0.615005	-1.04549	T1		IN	0.662843	0.871642	-1.26061	T2		IN	0.939182	0.951539
Intestinibacter	203659		1.02917e+07	632152	300819	1.64066e+06	826297	7.908e+06		728086							3.1551e+06		3.99404e+06	415525	1.27092e+06	1.11331e+07	242479	5.50577e+06		2.52822e+06	1.40893e+06	8.61143e+06	141786	164444	0.8	0.3	0.9	14	IN	0.0736672	0.177127	4.90926	T0		IN	0.549996	0.824994	-1.20933	T2		IN	0.016143	0.0731185
Intestinimonas	229891		199687	120363		545126			249605													88511.9		149723	66371.1				365712	78824.7	0.5	0	0.5	2	OUT			3.94854	T0		OUT			0.485433	T0		OUT
Jejuia	280813										445563									1.15216e+06	803976			340309					127367		0.1	0.2	0.3	1	OUT			-1.08355	T1		OUT			-1.69333	T2		OUT
Kineothrix					262806					91220.8									348652							105764	419179			80544.7	0.2	0.1	0.3	1	OUT			0.612058	T0		OUT			-0.723231	T2		OUT
Klebsiella	5.34502e+06	2.12978e+06	1.26796e+06	9.18713e+06	652262	1.45829e+06	1.65981e+06	4.22063e+06	342717	1.68294e+06	6.03287e+06	7.57945e+06	1.77402e+06	2.17357e+07	3.87119e+06	6.40906e+06	5.36857e+07	6.61219e+06	1.72777e+06	7.40077e+06	4.54331e+06	1.20461e+06	7.09607e+06	347093	37239.6	5.2449e+06	1.87008e+06	1.27544e+06	1.65577e+06	2.3934e+06	1	1	1	17	IN	0.00223563	0.0180698	-1.85631	T1	*	IN	0.595032	0.826522	0.432005	T0		IN	0.0296169	0.108595
Kribbella																								106496			674647			125803	0	0	0.3	1	OUT						OUT			-2.31347	T2		OUT
Lachnoanaerobaculum								434365																4.12842e+06							0.1	0	0.1	1	OUT			0.876608	T0		OUT			-0.324564	T2		OUT
Lachnoclostridium	2.07123e+06	1.10809e+06	516287	1.75525e+06	70292.2	801400	1.13092e+06	997499	455391	306937	944558	5.56162e+06		1.56079e+06	322438	2.01139e+06	1.65476e+06	2.42179e+06	1.02915e+06	717802	95569.8	643367	367026	456547	610526	394773	2.38677e+06	998820	717292	3.15058e+06	1	0.9	1	15	IN	0.776267	0.823405	0.0256475	T0		IN	0.95053	0.961982	0.0469137	T0		IN	0.803797	0.87427
Lachnospira	4.4624e+07	4.45252e+07	8.15898e+07	4.42736e+07	4.07837e+07	3.77054e+07	4.09096e+07	5.1555e+07	3.99825e+07	1.05605e+08	7.31555e+07	8.09364e+07	1.28771e+08	7.66716e+07	7.10745e+07	6.5956e+07	7.64089e+07	5.65403e+07	6.52827e+07	9.08265e+07	4.78722e+07	4.99929e+07	4.51404e+07	5.76504e+08	3.83784e+07	7.77369e+07	5.65187e+07	7.96148e+07	5.648e+07	5.3677e+07	1	1	1	792	IN	0.000460601	0.00755386	-0.615817	T1	*	IN	0.283192	0.626004	-0.468866	T2		IN	0.711114	0.81725
Lactobacillus	6.1567e+06	7.92227e+06	2.83371e+06	4.85129e+06	1.65969e+06	6.3161e+06	2.63514e+06	6.17306e+06	6.27837e+06	6.76077e+06	1.04485e+06	2.29183e+07	3.73426e+06	2.18775e+08	1.05916e+07	1.21935e+07	1.60968e+07	1.60584e+07	4.11213e+06	4.59923e+06	1.24449e+06	5.09438e+06	8.76829e+06	9.97689e+06	2.41658e+06	1.04338e+07	6.72033e+06	7.86693e+06	5.2203e+06	7.84067e+06	1	1	1	37	IN	0.139712	0.256722	-1.13128	T1		IN	0.481663	0.76339	-0.264022	T2		IN	0.144856	0.285998
Lactococcus				215105	31343.5										365644																0.2	0.1	0	2	OUT			0.425276	T0		OUT			1.2771	T0		OUT
Larkinella					59963.6	397986				53301.2					50580.4								66773	33514.6		171394					0.3	0.1	0.3	1	OUT			1.46442	T0		OUT			0.171164	T0		OUT
Lawsonibacter	1.9947e+07	1.49122e+06	3.82108e+06	4.72499e+06	4.07228e+06	3.79951e+06	9.69592e+06	3.90741e+06	6.1361e+06	6.55201e+06	2.25919e+06	1.7235e+06	2.30876e+06	2.49018e+06	1.93643e+06	500698	1.22157e+06	501265	1.83527e+07	7.2299e+06	1.85126e+07	5.53999e+06	3.34034e+06	4.71723e+06	1.36003e+07	9.86437e+06	1.66377e+06	8.35684e+06	2.14897e+07	1.89167e+07	1	1	1	45	IN	0.0374106	0.10956	1.2802	T0		IN	0.168645	0.533199	-0.65963	T2		IN	0.00284643	0.0393933
Leptospira			89615.5		390862	86855.2		184031			593407	490856											105461				356159		287871		0.4	0.2	0.3	1	OUT			1.09472	T0		OUT			0.571568	T0		OUT
Ligilactobacillus											157133																				0	0.1	0	1	OUT			-0.730499	T1		OUT						OUT
Limosilactobacillus		941773		145222		256844	877285	291643	145792															947764	183070			381330	247315		0.6	0	0.4	1	OUT			5.02523	T0		OUT			1.63036	T0		OUT
Magnetospirillum			1.02407e+06		194991				69832.8	325634					1.29827e+06								167747		430778	122345					0.4	0.1	0.3	1	OUT			2.17705	T0		OUT			0.90146	T0		OUT
Martelella			381966			136842	72029.9																								0.3	0	0	1	OUT			2.18784	T0		OUT			2.18784	T0		OUT
Mediterraneibacter	1.98254e+06	7.58983e+06	4.32005e+06	3.22838e+06	3.67868e+06	3.26908e+06	4.29076e+06	3.38737e+06	1.63613e+06	1.38536e+07	2.24035e+06	3.82067e+06	3.54383e+06	5.80243e+06	2.97092e+06	1.49371e+06	3.30163e+06	4.51034e+06	7.35568e+06	4.73372e+06	1.13327e+07	2.1506e+06	1.08305e+06	3.11842e+06	1.00626e+07	1.90077e+07	2.78943e+06	5.87707e+06	3.53234e+06	2.99729e+06	1	1	1	75	IN	0.76808	0.823405	0.103754	T0		IN	0.769257	0.873211	-0.171683	T2		IN	0.629929	0.776802
Megamonas	930236	2.45605e+07	580919	704485	78633.4	246889	369725	2.69354e+06	263776	386595	292684	207113	252369		1.12631e+06	374564	116500	208009	316379	2.33591e+06	1.96749e+06	351099	772954	2.82484e+06	168800	1.59494e+06	377274	1.74943e+06	697857	300316	1	0.9	1	25	IN	0.212018	0.338336	1.72798	T0		IN	0.839641	0.903177	-0.159174	T2		IN	0.187278	0.329468
Megasphaera	1.52979e+06	1.95686e+06	3.34128e+06	4.82259e+06	2.88248e+06	5.85763e+06	3.18296e+06	2.42102e+06	1.71203e+06	2.86654e+06	1.90508e+06	3.3311e+06	314912	4.69447e+06	1.50986e+06	1.70264e+06	2.24104e+06	259279	4.94496e+06	1.04745e+06	1.18308e+06	2.4023e+06	1.18613e+07	3.39256e+06	1.28018e+06	2.55931e+07	2.89783e+06	3.51207e+06	5.71362e+06	2.08753e+06	1	1	1	49	IN	0.124004	0.236473	0.871892	T0		IN	0.310339	0.637465	-0.388419	T2		IN	0.101536	0.252203
Mesosutterella	416805	2.37618e+06	185205	580930	515246	188633	223573	211494	291713	407852											234789	2.50972e+06	911535	229942	72702.9		97676.7	123384	2.79185e+06	79688	1	0	0.9	5	IN	5.36528e-11	4.39953e-09	8.56373	T0	*	IN	0.259433	0.622638	1.12081	T0		IN	2.1592e-05	0.000831294
Methanobrevibacter	1.5223e+06		7.83864e+06	592748	243037	733772	1.21367e+06	1.36146e+06	1.32468e+06	1.83688e+06	473890	82618.5	1.77922e+06	3.82397e+06	1.6802e+06	2.86656e+06	1.44932e+06	1.85316e+06		707416	553755	1.25035e+06	3.35902e+06	662789	102178	5.03535e+06	525163	5.22807e+06	2.04228e+06	329008	0.9	0.9	1	21	IN	0.957864	0.957864	0.104574	T0		IN	0.450539	0.737539	-0.818563	T2		IN	0.450356	0.608376
Methanohalophilus			490782								246064		2.22836e+06	704985		439538			70559.2		104115				200075				110214		0.1	0.5	0.3	1	OUT			-3.4537	T1		OUT			-1.22227	T2		OUT
Methylocystis							115299																	25069.1							0.1	0	0.1	1	OUT			0.68617	T0		OUT			0.215743	T0		OUT
Microbacterium		160536		48045.6		952158		357880			285787	206284		117782	382876				200778			95501.3				355221	137213		197036		0.4	0.5	0.4	1	OUT			-0.765691	T1		OUT			0.152622	T0		OUT
Mobilisporobacter			68771.7		135321	976681	337441	296181	38877.5	154853		304627		150725				339218	259618	113873		145015	135992	640391		1.06965e+06	91677.8		300731	106900	0.7	0.5	0.7	2	OUT			1.35872	T0		OUT			-0.283392	T2		OUT
Mogibacterium	1.18015e+07	8.0203e+06	2.56516e+07	1.3843e+07	3.07988e+06	1.17083e+07	2.94636e+06	4.9389e+07	1.53378e+07	5.59396e+06									1.25615e+06		3.24438e+06	1.35584e+07	6.16682e+06	2.16972e+07	4.52368e+06	8.88122e+06	3.73008e+06	2.02273e+07	7.093e+06	3.29701e+06	1	0.1	1	1	IN	1.40443e-06	5.75817e-05	12.3181	T0	*	IN	0.155852	0.533199	0.518014	T0		IN	2.42921e-06	0.000187049
Moineauvirus					121650																										0.1	0	0	1	OUT			0.69384	T0		OUT			0.69384	T0		OUT
Monoglobus					668944	272444			86587.7															433251	200356				535244		0.3	0	0.3	1	OUT			2.39357	T0		OUT			-0.154708	T2		OUT
Morganella	1.07775e+06	2.04023e+06	3.04701e+06	1.67504e+06	1.1875e+06	441228	1.14272e+06	2.1205e+06	220662	1.35029e+06	1.28857e+06	1.13459e+06	3.78543e+07	715682	725535	405338	1.34423e+07	3.10227e+07	763465	2.09139e+06	841325	745438	1.43912e+06	959901	204435	528939	704398	3.78387e+06	77676.9	4.42178e+06	1	1	1	19	IN	0.118648	0.231646	-1.08305	T1		IN	0.184081	0.533199	0.560968	T0		IN	0.0336287	0.1177
Muribaculum	1.04497e+06	1.48783e+06	150753	2.68774e+06	2.46687e+06	714408	2.71602e+06	1.33333e+06	537504	699293	3.73648e+06	4.23347e+06	5.5948e+06	8.74013e+06	5.15292e+06	6.18297e+06	7.7333e+06	2.52797e+06	795246	5.46971e+06	4.76109e+06	1.48098e+06	598262	1.39882e+06	244572	1.75311e+06	1.35377e+06	992387	2.28889e+06	1.71264e+06	1	1	1	7	IN	0.0011694	0.0106545	-2.03864	T1	*	IN	0.591491	0.826522	-0.313435	T2		IN	0.010545	0.054131
Musca	147371	193565			392016		1.58855e+06	436071	831166	844781	150525		527071		549084	419690					163503			616113	971648				3.03164e+06		0.7	0.4	0.4	1	OUT			2.81585	T0		OUT			2.41431	T0		OUT
Mycoplasma	471092		659404			475498		626638													112920					916445					0.4	0	0.2	2	OUT			3.64402	T0		OUT			1.97669	T0		OUT
Myripristis			145898																86965.6										59459.9		0.1	0.1	0.1	1	OUT			0.0739799	T0		OUT			0.128076	T0		OUT
Neglectibacter											126161	341863																		2.64729e+06	0	0.2	0.1	1	OUT			-1.5412	T1		OUT			-1.13708	T2		OUT
Novosphingobium	360545		4.22345e+06		1.14202e+06	96117.1	416267	160469		143380							246708		136732		429057				1.22325e+06	280447		292773	661940	512069	0.7	0.2	0.6	1	OUT			4.54583	T0		OUT			0.679944	T0		OUT
Odoribacter	1.33105e+06	622662	2.01913e+06	90553.1	1.1167e+06	3.04536e+06	563801	784592	2.07001e+06	908168	3.74058e+06	3.24652e+06		12794.9	2.8387e+06	3.51336e+06	1.7304e+06	7.23177e+06	1.93676e+06	3.00349e+06	5.93672e+06	3.85571e+06	1.14337e+06	1.4544e+06	708316	2.15941e+06	95503.4	1.39957e+06	2.03277e+06	1.04906e+06	1	0.9	1	16	IN	0.733632	0.812944	0.184144	T0		IN	0.409602	0.703336	-0.52705	T2		IN	0.53076	0.692687
Oikopleura			798402							4.24977e+06					979517						51506			772089							0.2	0.1	0.2	1	OUT			1.17589	T0		OUT			0.638739	T0		OUT
Oribacterium	3.00823e+06	1.26011e+06	3.00661e+06	1.22471e+06	981064	1.49509e+06	318446	1.9207e+06	1.63067e+06	2.04277e+06	1.13692e+06	606727	1.19613e+06	689855	775298	1.09961e+06	844761	350198	332822	1.36947e+06	3.70589e+06	2.41849e+06	1.6652e+06	679465	1.00277e+06	711954	746038	1.33064e+06	1.27765e+06	2.37448e+06	1	1	1	5	IN	0.0246582	0.0846655	0.930761	T0		IN	0.712341	0.873211	0.0936355	T0		IN	0.0249528	0.101125
Oricola		78075.3	43410.6	4.34877e+06	299356		2.06445e+06	2.06651e+06		470876	106167									209646	189608			4.39303e+06				3.39272e+06			0.7	0.2	0.3	1	OUT			4.8541	T0		OUT			3.1599	T0		OUT
Oscillibacter	1.27626e+08	2.61606e+07	5.87226e+07	2.74422e+07	2.85789e+07	5.28854e+07	1.84227e+07	3.1894e+07	1.72137e+07	7.72896e+07	2.73896e+07	1.89312e+07	5.53131e+07	4.93265e+07	5.99616e+07	1.52751e+07	2.20366e+07	1.78007e+07	1.67236e+07	3.11255e+07	4.7603e+07	1.35715e+07	3.2004e+07	2.90041e+07	6.00427e+07	2.76293e+07	9.8185e+06	2.39981e+07	1.95264e+07	1.50547e+07	1	1	1	272	IN	0.214554	0.338336	0.458643	T0		IN	0.0569754	0.437239	0.652727	T0		IN	0.436992	0.600864
Oxalobacter	309408	1.76454e+06	2.01591e+06	362496	275745		187309	575654	176926	1.67987e+06	3.53709e+06	5.68748e+06	3.30517e+06	1.29272e+07	2.20891e+06	4.66204e+06		3.31e+06	1.4541e+06	303496	1.65205e+07	843137	379749	5.29225e+06	501881	203311	1.76418e+06	3.38909e+06	2.64256e+06	3.91337e+06	0.9	0.9	1	10	IN	0.338564	0.462705	-2.17801	T1		IN	0.0404488	0.437239	-2.55616	T2		IN	0.668392	0.779791
Oxyrrhis	241604																		298110								269131		198513	150254	0.1	0.1	0.3	1	OUT			-0.0302072	T1		OUT			-1.50362	T2		OUT
Pantoea			1.09394e+06		367437	729836	709126		1.08482e+06																498305				972637	864563	0.5	0	0.3	1	OUT			4.76918	T0		OUT			1.90433	T0		OUT
Papillibacter				702152	1.33418e+06	315831															139385				4.57394e+06						0.3	0	0.2	1	OUT			2.81481	T0		OUT			0.88553	T0		OUT
Parabacteroides	5.09223e+07	1.87736e+07	3.35841e+07	3.04479e+07	5.09989e+07	4.80252e+07	1.40299e+08	2.41476e+07	6.00932e+07	3.73196e+07	1.85672e+07	1.75117e+07	2.80192e+07	3.68722e+07	2.87461e+07	3.56038e+07	4.05442e+07	2.04048e+07	1.76704e+08	3.78933e+07	8.88485e+07	1.70895e+07	2.49031e+07	4.34622e+07	9.00275e+07	9.95572e+07	2.86848e+07	2.02098e+07	4.9366e+07	2.6314e+07	1	1	1	492	IN	0.296623	0.423301	0.325569	T0		IN	0.821403	0.903177	0.0713662	T0		IN	0.525993	0.692687
Paramuribaculum																					274907										0	0	0.1	1	OUT						OUT			-0.810804	T2		OUT
Paraprevotella	1.09904e+07	2.13397e+07	1.56001e+07	1.39285e+07	1.37431e+08	1.13061e+07	2.99127e+07	1.51093e+07	1.92303e+07	1.19972e+07	5.34676e+07	6.41973e+07	1.66132e+07	2.65449e+07	1.60022e+08	1.89073e+08	3.13691e+07	1.14723e+08	2.13147e+07	2.37719e+07	1.45367e+07	2.17121e+07	1.78247e+07	1.27462e+07	5.05937e+07	9.37687e+06	1.37451e+07	1.35044e+07	8.8268e+06	1.89004e+07	1	1	1	232	IN	0.0135941	0.0586695	-1.33037	T1		IN	0.214986	0.599875	0.297027	T0		IN	0.00306961	0.0393933
Parasutterella	2.56864e+07	8.7217e+06	7.64892e+06	6.13155e+07	1.1676e+07	7.09452e+06	2.73559e+07	6.17121e+07	3.3045e+08	8.33914e+06	4.47483e+06	951863	1.19455e+07	1.45105e+07	1.16548e+07	1.80923e+06	906893	4.00166e+08	3.8604e+07	7.49222e+06	1.35014e+07	2.19621e+06	5.21859e+06	7.27201e+06	1.58534e+07	1.50136e+07	2.20575e+06	3.72543e+07	9.62809e+06	4.58721e+06	1	1	1	87	IN	0.0688267	0.176368	1.4593	T0		IN	0.0317811	0.437239	1.53446	T0		IN	0.905314	0.9313
Pedobacter		203480	924199		784358	918001	306166	570325		179438							8.36043e+06		165614		61305.7	236251	897910	77429.8	735866	495455	325247			371119	0.7	0.2	0.8	3	OUT			4.14971	T0		IN	0.725918	0.873211	-0.342018	T2		IN	0.0378662	0.126769
Pelotomaculum	650196	1.08988e+06	759071	620606	1.20975e+06	396633	942385	694557	308399	746124	1.21134e+06	1.01041e+06	4.31823e+06	2.77908e+06	1.6469e+06	2.23685e+06	2.22032e+06	1.61032e+06	150859	1.01166e+06	511337	344289	83715.4	390629	254163	279147			106263	620999	1	1	0.8	2	IN	0.020209	0.0789113	-1.0252	T1		IN	0.0504368	0.437239	2.97057	T0		IN	0.0223871	0.0957669
Peptoniphilus		555211			135935	473388	849401	253895		572433	191077	248941	299993	2.95599e+06		297348	1.04815e+06		611377	1.3542e+06		279936	91647.6	223216		637617	239065	2.03623e+06	574751	288621	0.6	0.8	0.8	2	IN	0.375374	0.504601	-2.12369	T1		IN	0.335969	0.643832	-1.60463	T2		IN	0.806145	0.87427
Phaeocystis			208758					150295			474009	409817			585095	523423	278669	216862		622467			368197		121002				186641		0.2	0.7	0.3	1	OUT			-4.6029	T1		OUT			-0.805704	T2		OUT
Phascolarctobacterium	4.19868e+06	1.02099e+07	5.51911e+07	7.50747e+06	2.20253e+07	4.49168e+06	5.7082e+06	5.34875e+06	2.99351e+06	1.48812e+07	7.11622e+06	4.26471e+06	6.03671e+06	1.08659e+07	2.66142e+06	4.26152e+06	1.9462e+06	2.96959e+06	4.07648e+06	8.75011e+06	1.3406e+07	7.25026e+06	1.39633e+07	3.5434e+06	1.4539e+07	9.83e+06	2.26765e+07	1.4257e+07	4.43389e+06	3.68965e+06	1	1	1	118	IN	0.0732446	0.177127	0.900285	T0		IN	0.900907	0.934274	-0.0604752	T2		IN	0.0895167	0.237682
Phocaeicola	4.73297e+07	9.65051e+07	3.30591e+07	2.35039e+08	3.54557e+07	4.25628e+07	6.50761e+07	3.75807e+07	6.96421e+07	3.05774e+07	5.75654e+07	4.87179e+07	4.34527e+07	3.7085e+07	5.67244e+07	2.86995e+07	3.52793e+07	4.63247e+07	3.94764e+07	5.33762e+07	1.69039e+08	1.62562e+07	5.06782e+07	3.30252e+07	4.07002e+07	2.39179e+08	3.69426e+07	6.13288e+07	3.17753e+07	3.8556e+07	1	1	1	589	IN	0.328041	0.455922	0.346063	T0		IN	0.836217	0.903177	0.116636	T0		IN	0.582193	0.747148
Pilibacter			508747	219561	239821								169101	113991						514977								247655			0.3	0.3	0.1	1	OUT			0.14237	T0		OUT			1.67325	T0		OUT
Pirellulimonas			167286	71625.2	102456	339608	318962						371858	212107					512582	149378			169380	108102		139797			452894		0.5	0.4	0.4	1	OUT			0.448895	T0		OUT			0.685794	T0		OUT
Plesiomonas			364493										1.4648e+06				1.98373e+06	1.56946e+06	175704					248337							0.1	0.4	0.1	1	OUT			-3.10407	T1		OUT			0.0551745	T0		OUT
Porphyromonas	2.21049e+06		161765	1.98313e+06	114288	115106	883678	689815	1.1169e+06	797524									1.01546e+06				105040	801288		619265	115311	1.36446e+06	1.63286e+06		0.9	0.1	0.6	2	IN	0.000256607	0.00701392	7.21197	T0	*	IN	0.0821763	0.530986	2.85048	T0		OUT
Prevotella	1.32208e+08	1.74875e+08	4.39586e+08	2.01457e+08	1.60932e+08	2.50796e+08	1.96512e+08	1.41236e+08	2.24761e+08	6.51193e+08	9.88289e+07	8.49921e+07	9.63195e+07	1.40202e+08	1.2445e+08	8.38868e+07	7.78841e+07	3.0438e+08	1.83958e+08	1.43363e+08	3.47909e+08	9.54121e+07	1.2183e+08	1.07001e+08	1.27493e+08	2.60658e+08	9.05831e+07	2.57458e+08	2.16421e+08	8.64755e+07	1	1	1	1445	IN	0.0212336	0.0791433	0.882463	T0		IN	0.183362	0.533199	0.574099	T0		IN	0.263253	0.408076
Propionivibrio	130601					157048				87784													278259	130504	154892		56638.4				0.3	0	0.4	1	OUT			2.08165	T0		OUT			-0.748131	T2		OUT
Proteus	2.43965e+06	2.90319e+06	3.17516e+06	576888	1.12022e+06	1.32722e+06	202110	2.43991e+06	1.00986e+06	678813	5.24216e+06	2.83017e+06	5.69918e+06	8.88008e+06	1.44063e+07	4.38605e+06	1.67656e+06	2.58795e+06	4.40937e+06	2.46837e+06	2.90828e+06	835052	1.28825e+06	2.01938e+06	539135	372356	1.708e+06	1.23882e+06	2.18929e+06	271025	1	1	1	19	IN	0.002424	0.0180698	-1.83767	T1	*	IN	0.712624	0.873211	0.203295	T0		IN	0.00153395	0.0295286
Pseudo-nitzschia		155843	94801		912584									1.33909e+06									382458				93863.7				0.3	0.1	0.2	1	OUT			1.33224	T0		OUT			0.855983	T0		OUT
Pseudobacteroides	444141	111942	394033		104406	350699	344411		406271	275019									127527					217219	375373	2.09855e+06		134503	468445	890203	0.8	0.1	0.6	1	IN	0.000912994	0.00960672	5.76261	T0	*	IN	0.537352	0.820683	1.15139	T0		OUT
Pseudobutyrivibrio					92097.6																				653455		297224				0.1	0	0.2	1	OUT			0.654067	T0		OUT			-1.10337	T2		OUT
Pseudoflavonifractor	3.84745e+06	3.05887e+06	1.3917e+06	2.09298e+06	572927	1.70661e+06	192214	926733		997963	353364	128834	435768	2.69757e+06	213517	247292	477603		622691	1.01781e+06	989727	79011.5	882863	564003	1.20827e+06		3.00966e+06	119463	1.28793e+06	280064	0.9	0.9	0.9	11	IN	0.558545	0.69395	1.27442	T0		IN	0.675813	0.873211	0.99042	T0		IN	0.877162	0.925226
Pseudogracilibacillus		1.7301e+06	1.24425e+06			899421					413608					348089			1.29998e+06			1.04957e+06		55913.9	376091		421616	830667		232835	0.3	0.3	0.6	1	OUT			0.336572	T0		OUT			-1.98647	T2		OUT
Pseudomonas	2.01638e+06			506858	496118		764886		1.35213e+06					936069					3.04752e+06		471218			325688	687211	6.25183e+06		883050	4.29031e+06	1.74595e+06	0.5	0.2	0.7	1	OUT			2.74612	T0		OUT			-2.29908	T2		OUT
Pyramimonas						368492														114279				343113	109629	500017	200592	132887			0.1	0.1	0.5	1	OUT			0.168041	T0		OUT			-3.03758	T2		OUT
Ralstonia			166561								177872								934876					727730		442042	1.14912e+06	167439	405095		0.1	0.2	0.5	1	OUT			-0.996442	T1		OUT			-3.71413	T2		OUT
Raoultella			367010			84932	213686		205827	354641	115565					189828				1.60731e+06		988424		337032			329554				0.5	0.3	0.3	2	OUT			1.37689	T0		OUT			1.21412	T0		OUT
Rhizobium			97778.8				201607	912214		589701		224112								287823			109597					688758		260279	0.4	0.2	0.3	1	OUT			1.73412	T0		OUT			0.90812	T0		OUT
Rhodopirellula			115668	31972.8	37279.5	226867			125448	343726	30691.3		90084.3	116085							124825	44669.4	342322	253321							0.6	0.3	0.4	1	OUT			2.20452	T0		OUT			1.15094	T0		OUT
Robinsoniella																											574761				0	0	0.1	1	OUT						OUT			-0.916933	T2		OUT
Romboutsia	3.79081e+07	4.23418e+07	3.19031e+07	1.04238e+07	1.44332e+07	1.694e+07	1.45797e+07	1.88545e+07	1.01526e+07	2.99083e+06	4.90588e+07	6.29292e+07	3.44415e+07	1.40566e+07	2.32827e+07	4.94042e+07	4.51435e+07	6.10683e+07	1.91819e+07	9.76192e+06	1.02375e+07	2.65851e+07	3.32035e+07	1.59909e+07	1.13452e+07	2.48519e+07	3.56963e+07	2.33579e+07	3.47505e+07	1.94066e+07	1	1	1	30	IN	0.000812287	0.00960672	-0.966945	T1	*	IN	0.311143	0.637465	-0.439392	T2		IN	0.142938	0.285998
Roseburia	1.921e+08	2.1103e+08	1.81078e+08	1.59764e+08	5.99855e+07	1.04501e+08	8.97793e+07	1.25512e+08	1.42997e+08	1.93957e+08	1.86846e+08	2.15019e+08	1.51127e+08	4.08016e+08	7.73188e+07	1.27152e+08	1.2427e+08	1.70313e+08	9.06041e+07	1.00058e+08	4.33497e+08	1.02695e+09	1.44673e+08	8.25753e+07	8.24822e+07	2.26214e+08	8.44564e+07	1.51285e+08	1.86384e+08	4.18753e+08	1	1	1	713	IN	0.628708	0.728023	-0.102424	T1		IN	0.093961	0.533199	-0.54286	T2		IN	0.328084	0.47665
Rubritalea						293822																									0.1	0	0	1	OUT			0.82037	T0		OUT			0.82037	T0		OUT
Ruminiclostridium				2.53672e+06									139463	87516.4																	0.1	0.2	0	1	OUT			-0.22926	T1		OUT			1.13093	T0		OUT
Ruminococcus	5.17649e+08	2.63516e+08	4.56406e+08	1.60118e+08	4.07354e+08	7.48337e+08	2.73862e+08	5.12746e+08	6.14756e+08	5.12353e+08	2.58558e+08	3.37009e+08	4.34881e+08	5.52092e+08	2.25849e+08	2.99638e+08	4.50393e+08	4.77704e+08	1.80475e+08	1.52363e+08	1.74026e+08	4.05773e+08	2.94991e+08	1.9205e+08	5.45023e+08	1.65263e+08	1.95522e+08	2.86598e+08	2.81823e+08	4.69784e+08	1	1	1	1673	IN	0.299408	0.423301	0.400412	T0		IN	0.0781267	0.530986	0.565175	T0		IN	0.635565	0.776802
Ruthenibacterium			46955.6						99478.2	195073	370924	204557	257556										120636					140791		141753	0.3	0.3	0.3	1	OUT			-0.438698	T1		OUT			-0.138181	T2		OUT
Saccharicrinis																					140920										0	0	0.1	1	OUT						OUT			-0.714894	T2		OUT
Saprospira			60640.1						987429										41919.7			101059			31587.7			57450.3			0.2	0.1	0.3	1	OUT			1.04712	T0		OUT			-0.167387	T2		OUT
Sarcophilus					65714.2			1.28876e+06															218703		166114			528409			0.2	0	0.3	1	OUT			1.63928	T0		OUT			-0.781954	T2		OUT
Schaedlerella				534899	1.54368e+08			269655																369345	434882		426006			299813	0.3	0	0.4	1	OUT			3.43822	T0		OUT			0.0110798	T0		OUT
Sclerotinia			135578		143702	128387		103447		61335.4												130764		327637	292361		85834.6				0.5	0	0.4	1	OUT			3.39547	T0		OUT			0.391579	T0		OUT
Sediminispirochaeta								1.07366e+06																							0.1	0	0	1	OUT			1.00697	T0		OUT			1.00697	T0		OUT
Selenomonas							63909.1																				262126				0.1	0	0.1	1	OUT			0.602035	T0		OUT			-0.201926	T2		OUT
Shewanella				267718																											0.1	0	0	1	OUT			0.806995	T0		OUT			0.806995	T0		OUT
Slackia	469204	393093			622217	267482	212961	152103		7.08711e+06									251768	475376				276655	284775	282473		472327	237760		0.7	0.2	0.5	2	OUT			4.57649	T0		OUT			2.14335	T0		OUT
Sneathia	339423		577546	305902	745870	372390	116554	928845	1.22995e+06	531646	1.3501e+06	1.57916e+06		153489	2.77558e+06	1.03761e+06	1.959e+06	463231	869485	4.07881e+06	138627	465505	196575		629062			1.53373e+06		245271	0.9	0.9	0.6	1	IN	0.608379	0.728023	-1.1313	T1		IN	0.161423	0.533199	2.85543	T0		IN	0.0833282	0.229152
Sodaliphilus		74650.7	59300.3	89837.3	88289.3	2.50327e+06	690682				113539	713443							184654		209543					3.73668e+06	241497		294750	236529	0.6	0.3	0.5	5	OUT			2.20083	T0		OUT			0.225723	T0		OUT
Solanum		1.39728e+06	143687		109536		88527.6			249309	1.89259e+06			1.19849e+06		907337		554849				832356		695457		613471	237904	177731			0.5	0.4	0.5	1	OUT			-0.119431	T1		OUT			-0.492538	T2		OUT
Solobacterium						244293		198602	178661		315902	106197			130784	261863		874022	275581	621967		391811	109339			76275.3		445949	75336.2		0.3	0.7	0.5	1	OUT			-3.42315	T1		OUT			-1.36652	T2		OUT
Sphaerochaeta			161711	169875	101855	69705.2		296491		137521													97795.5		432505						0.6	0	0.2	1	OUT			4.29218	T0		OUT			2.75356	T0		OUT
Sphaerulina		215112			261237																				95756.5						0.2	0	0.1	1	OUT			1.57904	T0		OUT			0.919408	T0		OUT
Sphingobacterium	96168.3	149962			131559	41978.1		48552.1	416222														63700.6	98779.6	58645.4		73059	55702.7		70428.3	0.6	0	0.6	1	OUT			4.0652	T0		OUT			0.390293	T0		OUT
Sphingomonas	242133																		101417				57100.8					114789			0.1	0.1	0.2	1	OUT			0.124729	T0		OUT			-0.479024	T2		OUT
Sphingopyxis						159296	3.34129e+06				304981		187867							1.07517e+06	388248						157641				0.2	0.3	0.2	1	OUT			-0.685901	T1		OUT			0.311704	T0		OUT
Spirosoma						110908																									0.1	0	0	1	OUT			0.680616	T0		OUT			0.680616	T0		OUT
Streptococcus	6.69351e+06	7.51734e+06	7.59571e+06	1.84747e+07	7.64713e+06	7.07156e+06	1.20488e+07	8.06215e+06	1.79167e+07	8.13824e+06	2.31494e+07	4.05894e+06	4.50851e+07	1.3367e+07	8.40257e+07	1.30297e+07	3.97213e+07	1.99341e+07	4.1285e+06	7.59787e+07	1.42017e+07	5.36995e+06	4.03638e+06	5.55242e+06	5.11236e+06	6.42768e+06	4.47623e+06	6.66854e+06	7.7003e+06	2.95268e+06	1	1	1	128	IN	0.0777631	0.177127	-1.14748	T1		IN	0.023798	0.437239	0.714748	T0		IN	0.012477	0.0600457
Streptomyces	301794	314457	644460			191037	102251	2.71686e+06		247679	100313	310979	422589		103283	159733	6.52685e+06	7.95908e+06	4.73283e+06	1.22513e+06		2.42217e+06	5.2141e+06	534925	28810.3	3.8962e+06	317567	1.30365e+06	1.00305e+06		0.7	0.9	0.8	3	IN	0.0959421	0.207033	-2.62877	T1		IN	0.446609	0.737539	-1.86002	T2		IN	0.647774	0.779353
Subdoligranulum	8.93204e+07	4.9393e+07	3.00962e+07	2.13072e+07	1.30853e+07	3.9331e+07	1.1148e+07	2.74856e+07	2.08077e+07	4.89573e+07	7.41919e+06	2.26196e+07	8.16961e+06	1.04658e+08	8.28825e+06	5.36269e+06	1.42951e+07	5.26126e+06	1.40709e+07	2.4766e+07	8.66804e+06	7.37421e+07	3.34622e+07	4.84956e+07	2.52403e+07	1.16742e+07	1.17915e+07	1.39946e+07	1.1172e+07	1.28307e+07	1	1	1	255	IN	0.0617347	0.163298	1.1408	T0		IN	0.225633	0.599875	0.597381	T0		IN	0.175512	0.329468
Succinivibrio			353717	257642		82320.6	118154	51729.6	98760.5	1.37138e+06									580429							226655	475893	57301.6	798651	188564	0.7	0.1	0.5	1	OUT			4.33626	T0		OUT			1.27426	T0		OUT
Sutterella	5.3564e+06	1.37119e+07	9.479e+06	5.1091e+07	1.30195e+07	8.51422e+06	7.99369e+06	4.20495e+06	2.08487e+07	3.64472e+07	1.68099e+07	1.46268e+07	1.64358e+07	2.31092e+07	1.90459e+07	1.90359e+07	1.75619e+07	1.34247e+07	8.15946e+06	3.40688e+07	8.72477e+06	1.49748e+07	4.71404e+07	1.59776e+07	1.60592e+07	1.15285e+07	7.26241e+06	3.94892e+06	6.99306e+06	8.93581e+07	1	1	1	154	IN	0.219067	0.338933	-0.446107	T1		IN	0.664108	0.871642	-0.169678	T2		IN	0.429073	0.600702
Syntrophobacter					512449				128003											165409											0.2	0.1	0	1	OUT			0.863674	T0		OUT			1.60153	T0		OUT
Tannerella			942712							524988		183009									95891.8		155814								0.2	0.1	0.2	2	OUT			1.13975	T0		OUT			0.502988	T0		OUT
Tepidibacter	175737		2.06082e+06			105899																		58979.9			207956				0.3	0	0.2	1	OUT			2.52153	T0		OUT			1.16018	T0		OUT
Tequintavirus												988457																			0	0.1	0	1	OUT			-0.995049	T1		OUT						OUT
Terribacillus										1.64094e+06																	566476				0.1	0	0.1	1	OUT			1.06812	T0		OUT			0.153277	T0		OUT
Thalassiosira						128259		575811		2.14385e+06	347478		180880	301426	396572				71021.4		310596				149283				196780		0.3	0.5	0.3	1	OUT			-1.17449	T1		OUT			0.410991	T0		OUT
Thelohanellus																				144445						109661	313995	166252			0	0.1	0.3	1	OUT			-0.718433	T1		OUT			-2.24751	T2		OUT
Thermoanaerobacter			129561		442314			359755																	107113						0.3	0	0.1	1	OUT			2.43156	T0		OUT			1.75592	T0		OUT
Treponema	72984			209572	116817	163826	263231			199647			257775		8.38426e+06						545114		100419		74808.4						0.6	0.2	0.3	3	OUT			2.28175	T0		OUT			2.18652	T0		OUT
Tuber	1.35855e+06						306348		143610	141765													298360	972535					1.73956e+06		0.4	0	0.3	1	OUT			3.30062	T0		OUT			0.4088	T0		OUT
Turicibacter				900835		427008	197167	878781		243221									385463		90307.7			82914.3	362644	1.21159e+06	314065				0.5	0.1	0.5	3	OUT			3.53076	T0		OUT			0.394855	T0		OUT
Turicimonas								77279.3																				743221			0.1	0	0.1	1	OUT			0.629056	T0		OUT			-0.324903	T2		OUT
Tyzzerella	3.43427e+06	1.65672e+06	6.44043e+06	535973	1.59768e+07	1.76603e+06	1.20442e+06	8.41973e+06	2.07891e+06	319830	9.50399e+06	565483	1.44399e+06	3.90576e+06	66188.6	677416	663797	1.00307e+06	561070	1.00163e+06	1.29804e+06	591583	2.82675e+06	1.59084e+06	4.72456e+07	4.95566e+06	4.63391e+06	5.54031e+06	2.42114e+06	1.78645e+06	1	1	1	29	IN	0.211214	0.338336	1.28193	T0		IN	0.366737	0.680114	-0.458222	T2		IN	0.128644	0.284843
Valsa	838894	172288	137420	138068		1.14572e+06			282562	131932	190550		450131	1.66103e+06	136084					181116	515545	266290	391255	315525	83482.8		143907	550292	432576	323467	0.7	0.5	0.9	1	OUT			1.50437	T0		IN	0.337245	0.643832	-1.70361	T2		IN	0.0447386	0.143536
Veillonella	9.91479e+06	5.59794e+06	9.33982e+06	1.1619e+07	4.42711e+06	5.7795e+06	5.75913e+06	1.41758e+07	4.5573e+06	1.13628e+07	5.28451e+06	1.27704e+07	8.77222e+06	2.69575e+06	1.82338e+06	6.80383e+06	1.03156e+07	6.13322e+06	4.93606e+07	6.48429e+06	7.41062e+06	4.43011e+06	7.81785e+06	4.50364e+06	3.65332e+06	1.00897e+07	1.09557e+07	7.44213e+06	7.72819e+06	1.43675e+07	1	1	1	96	IN	0.892776	0.915095	0.0699841	T0		IN	0.762678	0.873211	0.0756096	T0		IN	0.988639	0.988639
Velocimicrobium																											266251				0	0	0.1	1	OUT						OUT			-0.806205	T2		OUT
Vibrio			2.52598e+06					5.81189e+06		348371									300581		1.15327e+06	96133.5	1.00287e+06			118218		932769			0.3	0.1	0.5	1	OUT			2.40205	T0		OUT			-1.12535	T2		OUT
Victivallis			1.50446e+06	124760	143463	1.0519e+06				246096			179274				242906							1.89424e+06							0.5	0.2	0.1	1	OUT			2.72699	T0		OUT			3.1806	T0		OUT
Waltera					126929	315350																			738243						0.2	0	0.1	1	OUT			1.53046	T0		OUT			0.577467	T0		OUT
Warwickvirus															480662											124600					0	0.1	0.1	1	OUT			-0.891188	T1		OUT			-0.69727	T2		OUT
Winogradskyella			596310	130186	146845		214429							220580		456248		196780	169852	154097		197500		220551			99986.3				0.4	0.5	0.3	1	OUT			-0.773309	T1		OUT			0.91343	T0		OUT
Xiphophorus			1.58552e+06	1.40357e+06			1.49634e+06		463302	2.14393e+06	926738	75435.2		70128.5			172877			1.20267e+06			2.9366e+06	1.71068e+06	514248	384506			2.24943e+06		0.5	0.5	0.5	1	OUT			1.16201	T0		OUT			0.0564046	T0		OUT
Xylaria								45935.2			112835				197666	519343					3.1126e+06				345375			68467.8			0.1	0.3	0.3	1	OUT			-1.79357	T1		OUT			-2.06062	T2		OUT
[truncated: 3 more columns]

## Sheet: KEGG_KO
		T0										T1										T2										valid values (%)				T0 vs T1						T0 vs T2						T1 vs T2
KEGG_ko	KO name	P01	P02	P03	P04	P05	P06	P07	P08	P09	P10	P01	P02	P03	P04	P05	P06	P07	P08	P09	P10	P01	P02	P03	P04	P05	P06	P07	P08	P09	P10	T0	T1	T2	Total peptide count	Filtered	p-value	q-value	Log Ratio	More abundant in	Significant	Filtered	p-value	q-value	Log Ratio	More abundant in	Significant	Filtered	p-value
ko:K00001	alcohol dehydrogenase	2.11231e+06	2.65325e+06	1.84579e+06	1.24331e+06	800648	534818	2.19504e+06	1.63189e+06	1.55655e+06	1.25986e+06	1.94451e+06	1.27446e+06			1.83991e+06	901654	966540	3.45651e+06	1.51502e+06	555213	109214	1.77149e+06	1.09466e+06	1.24186e+06	2.34652e+06	2.68092e+06	3.41906e+06	3.05833e+06	3.00692e+06	2.21385e+06	1	0.8	1	13	IN	0.163081	0.261667	2.16767	T0		IN	0.789715	0.968594	-0.158217	T2		IN	0.13884
ko:K00003	homoserine dehydrogenase		1.09942e+06	604687	950424	182185	355745	1.22465e+06	459884	247118				1.35998e+06						369185		671812		443411	333293		416843		2.06649e+06	105251	618531	0.8	0.2	0.7	3	IN	0.00726848	0.0377607	5.33561	T0	*	IN	0.664796	0.908102	0.999696	T0		OUT
ko:K00005	glycerol dehydrogenase	287192		4.06042e+06	139926	494994	1.12388e+06	730663	332914		750179	636385	92975.8	916970	1.73693e+06	1.1216e+06	831215	1.3474e+06	699446	697788	1.71161e+06	672981	959678	5.32863e+06	699176	357266	665032	1.73245e+06	459270		264250	0.8	1	0.9	13	IN	0.0843317	0.165937	-2.25104	T1		IN	0.260664	0.757891	-1.28186	T2		IN	0.373663
ko:K00008	L-iditol 2-dehydrogenase		172811		281698	151137	2.27004e+06	462548	770383	150349	385356									148354	66820.6			384340	974678	677704	168560	843567	333355			0.8	0.2	0.6	7	IN	0.00355954	0.0240692	5.496	T0	*	IN	0.378754	0.818991	1.48264	T0		OUT
ko:K00009	mannitol-1-phosphate 5-dehydrogenase	2.33764e+06	765018	1.25909e+06	4.8284e+06	4.4006e+06	3.81804e+06	554392	2.71063e+06	2.50345e+06	3.62529e+06	4.85081e+06	250825	823046	499554	343171	593142	1.02249e+06	1.37655e+06	4.10425e+06	1.89375e+06	2.68138e+06	715689	3.74287e+06	1.71362e+06	5.57078e+06	2.12401e+06	1.17028e+06	1.4688e+06	2.5019e+06	1.20412e+06	1	1	1	25	IN	0.0696216	0.145386	1.11149	T0		IN	0.613238	0.895206	0.172401	T0		IN	0.0936605
ko:K00012	UDPglucose 6-dehydrogenase	121758		691336	546854	226803	870261		342589		1535.98									281968	1805.49			373801	460351	198635			384964		1222.55	0.7	0.2	0.5	4	OUT			4.32056	T0		OUT			1.80529	T0		OUT
ko:K00013	histidinol dehydrogenase	156435	875891	1.62046e+06		342546	600503	164375		67486.5	358060	147456	693732				348435	131160		238544		205870	156833	464913	974246	750079	134876		59810.8	180398	85754.4	0.8	0.5	0.9	4	IN	0.0864882	0.168622	2.72968	T0		IN	0.761595	0.954207	-0.294533	T2		IN	0.123534
ko:K00014	shikimate dehydrogenase		78075.3	191896	4.34877e+06	299356	84775.5	2.06445e+06	2.06651e+06	73221.8	470876	106167							1.26891e+06	181369	371070	189608	60711.1		4.61417e+06	93735.2		85392.8	3.39272e+06			0.9	0.4	0.6	3	IN	0.043494	0.108671	4.46542	T0		IN	0.134757	0.757891	2.73371	T0		OUT
ko:K00016	L-lactate dehydrogenase	168668	722979	4.4724e+06	990354	714941	4.40081e+06	6.16922e+06	481511	1.50032e+06	1.83019e+06	1.6432e+06	294146	5.22042e+06	3.70649e+06	5.52754e+06	385246	1.22288e+06	1.32263e+06	1.41152e+06	4.17378e+06	1.00309e+06		1.71129e+06	5.29023e+06	864072	1.56826e+06	164662	829563	2.88848e+06	131963	1	1	0.9	21	IN	0.605457	0.682341	-0.376958	T1		IN	0.257171	0.757891	1.43936	T0		IN	0.118671
ko:K00018	glycerate dehydrogenase	65162									98979.9									68488.6		927638		167473	230427		267405			67193.8		0.2	0.1	0.5	1	OUT			0.657279	T0		OUT			-2.65781	T2		OUT
ko:K00020	3-hydroxyisobutyrate dehydrogenase			701564			668930		483082		101316	448696	209399			279498	596484		1.3732e+06	1.46677e+06	80547.5			110295	348280	289096	254620				685120	0.4	0.7	0.5	2	OUT			-2.67374	T1		OUT			-0.640669	T2		OUT
ko:K00024	malate dehydrogenase	4.62353e+07	2.11648e+07	2.07288e+07	4.39768e+07	5.46034e+07	1.77867e+07	6.47456e+07	1.95029e+07	2.77983e+07	2.05357e+07	3.25112e+06	2.13902e+07	1.9299e+06	7.8786e+06	7.30296e+06	1.39734e+06	2.33546e+06	8.34359e+06	1.23316e+08	1.14778e+07	5.08547e+06	8.32652e+06	2.81868e+07	1.24772e+07	5.90602e+07	3.32294e+07	2.30047e+07	4.5124e+07	1.12463e+08	1.18738e+07	1	1	1	102	IN	0.0118398	0.0494487	2.09978	T0	*	IN	0.456054	0.843187	0.394586	T0		IN	0.0236683
ko:K00027	malate dehydrogenase (oxaloacetate-decarboxylating)	491400		73555.7		399505	700048	2.94175e+06	775506	427457	472530	136225	124549	95432.1		737511	221366		257098	1.02549e+06	493108	213101	419666	182062	995721	2.00735e+06	1.67724e+06	169338	76372.9	1.64557e+06	1.09927e+06	0.8	0.8	1	8	IN	0.733334	0.789989	0.706392	T0		IN	0.208077	0.757891	-1.80782	T2		IN	0.0702538
ko:K00029	malate dehydrogenase (oxaloacetate-decarboxylating)(NADP+)			73555.7		137996	125460	1.06643e+06	370533	201113	328525		124549	98929.4			221366	248850		1.02549e+06	236386		151451	292333	312563	93102.2	1.18009e+06	169338	76372.9	1.1656e+06	864932	0.7	0.6	0.9	4	OUT			0.767099	T0		IN	0.129478	0.757891	-1.91933	T2		IN	0.0374376
ko:K00031	isocitrate dehydrogenase	2.09808e+06	699537	3.88412e+06	947858	1.44617e+06	2.66856e+06	667288	1.64014e+06	1.41815e+06	3.3596e+06		1.26254e+06	61441.4	89710.1	908723		249510	442424	377458	705729	1.18041e+06	1.69323e+06	1.57243e+06	4.19287e+06	524007	916766	1.25228e+06	780808	1.38682e+06	688260	1	0.8	1	21	IN	0.030408	0.0872309	3.90428	T0		IN	0.379168	0.818991	0.419887	T0		IN	0.0357526
ko:K00033	6-phosphogluconate dehydrogenase	125489	939918	1.12571e+06		268120	149989		270953		204576	345755	332036			244259	224487	167621	448756	595612	892340	476299	115921	108975	651468	241778	362512	255749		279625		0.7	0.8	0.8	7	IN	0.572628	0.653994	-0.972688	T1		IN	0.730558	0.942501	-0.638516	T2		IN	0.903247
ko:K00040	fructuronate reductase	7.57297e+06	2.90117e+06	4.13475e+06	3.64029e+06	1.44805e+06	3.77182e+06	620497	4.52945e+06	4.02036e+06	4.41344e+06	269261	348201	441776	694008	164755	321555	769487	1.32738e+06	1.46669e+06	371774	1.43079e+06	1.10827e+07	6.9e+06	4.35778e+06	3.48227e+06	688827	108090	1.11639e+06	1.30178e+06	626791	1	1	1	27	IN	0.000216876	0.00499402	2.66324	T0	*	IN	0.126194	0.757891	0.962758	T0		IN	0.0551899
ko:K00041	tagaturonate reductase	4.53634e+06	1.16203e+06	5.30517e+06	2.01174e+07	5.61043e+06	4.41209e+06	1.47537e+06	5.38146e+06	1.35989e+08	3.86221e+06	8.46688e+06	1.27301e+06	6.23261e+06	4.41782e+06	984367	2.79064e+06	2.96403e+06	7.58007e+07	1.52197e+07	2.1343e+06	4.64001e+06	3.21624e+06	4.63728e+06	9.20199e+06	5.68361e+06	8.52165e+06	1.79553e+06	2.69322e+06	3.6497e+06	2.26499e+06	1	1	1	43	IN	0.623385	0.697929	0.328593	T0		IN	0.362386	0.818991	0.555777	T0		IN	0.742066
ko:K00042	2-hydroxy-3-oxopropionate reductase	629115	2.72476e+06	815413	406769	280218	2.37604e+06	1.30651e+06	492997		211870	597890	209399	206059	233405	502021	596484		1.3732e+06	2.87461e+06	80547.5	168350		368278	539304	360265	738211		34817.4	329698	1.22103e+06	0.9	0.9	0.8	8	IN	0.78198	0.831769	0.647126	T0		IN	0.392574	0.818991	1.86181	T0		IN	0.269761
ko:K00046	gluconate 5-dehydrogenase	1.04137e+07	2.56698e+06	6.45856e+06	3.84978e+06	7.73929e+06	7.44551e+06	4.59895e+06	4.49418e+06	4.44718e+06	8.25392e+06	1.45673e+06	736866	434937	3.53631e+06	1.19424e+07	255771	113248	1.70239e+06	5.16413e+06	1.77173e+06	1.6218e+06	1.57027e+07	6.1136e+06	1.25396e+07	5.63922e+06	3.29342e+06	3.30508e+06	1.23583e+07	6.10414e+06	1.10502e+06	1	1	1	21	IN	0.00952784	0.043051	2.16151	T0	*	IN	0.793174	0.969809	0.153905	T0		IN	0.0184715
ko:K00048	lactaldehyde reductase	7.79236e+06	4.85701e+06	7.73395e+06	9.81871e+06	1.86753e+08	6.07619e+06	2.72797e+06	5.13582e+06	1.93725e+06	3.87708e+06	3.40848e+06	1.16885e+06	1.18899e+06	2.37781e+06	204980	755294	520087	4.52377e+06	5.02604e+06	5.75676e+06	8.13389e+06	9.75426e+06	2.42634e+06	2.74686e+07	6.33446e+06	3.99277e+06	1.36885e+06	4.23795e+06	4.80234e+06	4.56892e+06	1	1	1	48	IN	0.0542697	0.125306	2.14501	T0		IN	0.4803	0.849337	0.433284	T0		IN	0.0127052
ko:K00052	3-isopropylmalate dehydrogenase	266149	716837	1.86406e+06	262285	161977	1.43733e+06	161088	386266		261082	332694		520875	619548					128567	307668			1.07972e+06	2.33213e+06	656998	138152	344131	892449	1.80965e+06	70274.3	0.9	0.5	0.8	9	IN	0.0856594	0.167774	3.62901	T0		IN	0.72061	0.934828	0.530476	T0		IN	0.141259
ko:K00053	ketol-acid reductoisomerase	3.83651e+07	3.39794e+07	6.99468e+07	2.01834e+07	4.06762e+07	8.24665e+07	2.54727e+07	5.16361e+07	9.46219e+07	2.77957e+07	1.93475e+07	1.699e+07	1.79801e+07	2.36107e+07	2.39141e+07	1.60703e+07	3.0463e+07	1.46936e+07	2.02607e+07	2.04069e+07	2.47662e+07	4.02868e+07	2.46988e+07	8.83942e+07	3.45004e+07	4.49967e+07	6.99438e+07	4.48214e+07	5.84703e+07	4.47825e+07	1	1	1	186	IN	0.00528252	0.0309341	1.1071	T0	*	IN	0.916888	0.98798	-0.0378259	T2		IN	7.79889e-05
ko:K00057	glycerol-3-phosphate dehydrogenase (NAD(P)+)			299717	251550		180558	215109				196826						191658				1.07711e+06			372382	81753.2		525148				0.4	0.2	0.4	2	OUT			1.62546	T0		OUT			-0.255628	T2		OUT
ko:K00058	D-3-phosphoglycerate dehydrogenase / 2-oxoglutarate reductase	1.05288e+07	3.04167e+06	1.24756e+07	1.6919e+07	1.378e+07	8.42284e+06	7.51902e+06	4.50675e+06	6.38803e+07	8.16905e+06	1.68037e+07	3.67811e+06	1.25336e+07	5.53647e+06	3.16333e+06	4.2469e+06	4.71205e+06	3.06259e+06	6.86346e+06	8.84399e+06	4.71867e+07	6.73616e+06	5.26275e+06	1.5329e+07	7.93096e+06	5.62197e+06	4.59779e+06	7.36569e+06	1.24437e+07	1.53376e+07	1	1	1	66	IN	0.0633208	0.139064	0.810169	T0		IN	0.833463	0.972178	0.0908764	T0		IN	0.0247018
ko:K00059	3-oxoacyl-[acyl-carrier protein] reductase	1.6098e+06	912250	4.41356e+06	2.8725e+06	231650	679911	2.61398e+06	1.02351e+06	1.51311e+06	3.5879e+06	585342	88171.7	1.09286e+06	662583	330203		638218	3.96318e+06	2.57881e+06	1.56064e+06	1.07704e+06	1.57485e+06	2.06906e+06	1.94594e+06	345156	589927	883855	1.4327e+06	2.78247e+06	268397	1	0.9	1	16	IN	0.129531	0.221205	1.83554	T0		IN	0.288029	0.772539	0.501353	T0		IN	0.243896
ko:K00060	threonine 3-dehydrogenase	1.52496e+06	1.45033e+06		7.22915e+06	1.86587e+06	1.38678e+06	2.21811e+06	196871		430128	5.72995e+06	5.88199e+06	1.1827e+08	1.37555e+07	1.21394e+07	3.69056e+06	1.44901e+07	8.68844e+06	579201	1.66698e+07	2.0602e+06	1.27259e+06	3.14198e+06	491395	1.06499e+06	699978	4.6493e+06	695737	959144	8.13956e+06	0.8	1	1	5	IN	0.0215288	0.0713718	-4.84378	T1		IN	0.162522	0.757891	-2.32227	T2		IN	0.00171919
ko:K00065	2-dehydro-3-deoxy-D-gluconate 5-dehydrogenase	6.93897e+06	1.81664e+06	4.61844e+06	2.56417e+06	5.5543e+06	3.83987e+06	3.53959e+06	3.09232e+06	1.74424e+06	5.20949e+06									4.19253e+06		218598	4.51071e+06	4.00771e+06	5.98215e+06	4.37809e+06	2.77706e+06	1.08724e+06	7.0388e+06	3.89915e+06	870316	1	0.1	1	4	IN	1.78644e-05	0.00190256	10.5901	T0	*	IN	0.426141	0.836994	0.539937	T0		IN	1.35735e-05
ko:K00068	sorbitol-6-phosphate 2-dehydrogenase											1.69263e+06			160224						264661	1.6742e+06				146976						0	0.3	0.2	1	OUT			-2.61123	T1		OUT			-1.79193	T2		OUT
ko:K00073	ureidoglycolate dehydrogenase (NAD+)		271758	488616	277733	169073	253236		63356.6		214955			26058	121155	36562.4		680790		3.77239e+06	391675	354439	99945.9	118124	209896	247383	548505	108926	192675	108894		0.7	0.6	0.9	7	OUT			0.747857	T0		IN	0.377863	0.818991	-1.36515	T2		IN	0.255346
ko:K00074	3-hydroxybutyryl-CoA dehydrogenase	4.24278e+07	2.58351e+07	4.47875e+07	1.57984e+07	1.14733e+07	3.80182e+07	8.24128e+06	1.98835e+07	3.73172e+07	3.71854e+07	9.27525e+06	1.03541e+07	1.29018e+07	1.34119e+07	1.04396e+07	1.12421e+07	2.31412e+07	9.75659e+06	5.12337e+06	6.57808e+06	7.28723e+06	2.45228e+07	2.16069e+07	4.48998e+07	1.43935e+07	1.54684e+07	4.37841e+06	1.39252e+07	1.80701e+07	7.64665e+06	1	1	1	82	IN	0.0154641	0.0567327	1.23389	T0		IN	0.0661618	0.748536	0.788552	T0		IN	0.272904
ko:K00076	7-alpha-hydroxysteroid dehydrogenase								77739																184316				103669			0.1	0	0.2	1	OUT			0.629901	T0		OUT			-0.794453	T2		OUT
ko:K00077	2-dehydropantoate 2-reductase					72815.7		124467																	378852			546659	85571.9		573772	0.2	0	0.4	3	OUT			1.3177	T0		OUT			-2.00921	T2		OUT
ko:K00087	xanthine dehydrogenase molybdenum-binding subunit	196223	103128	281936	460844	655970	284893	634473	512432	437285	434324	118070		133684		279475	424702	1.33785e+06	1.43482e+06				441527		69529.1	650942	678219	4.18425e+06	176103	1.03507e+06	518076	1	0.6	0.8	13	IN	0.0394171	0.102701	3.29889	T0		IN	0.263974	0.761022	1.24755	T0		IN	0.365267
ko:K00088	IMP dehydrogenase	7.3437e+07	1.10106e+08	1.95351e+07	5.17004e+07	4.96402e+07	1.44923e+07	4.63524e+07	3.83692e+07	4.98794e+07	2.28262e+07	1.94465e+08	3.50264e+08	7.38207e+07	3.62142e+07	1.2199e+08	1.80164e+08	1.64712e+08	7.76089e+07	3.46508e+07	1.21294e+08	6.29247e+07	5.60506e+07	2.11034e+07	3.25909e+07	3.79407e+07	1.06579e+07	6.20901e+07	9.89004e+07	5.61842e+07	1.83095e+08	1	1	1	83	IN	0.00596181	0.0327707	-1.41414	T1	*	IN	0.536115	0.875005	-0.238087	T2		IN	0.0395515
ko:K00091	dihydroflavonol-4-reductase	338748	345533					137889	75949.9	151566			983748					307402				185082	248607		2.26795e+06	496253	357727	120179	83933.4	520759	81131.7	0.5	0.2	0.9	3	OUT			1.92698	T0		IN	0.0379586	0.748536	-3.533	T2		IN	0.00342265
ko:K00096	glycerol-1-phosphate dehydrogenase [NAD(P)+]			224197		70671.5	184794	164642	164097		141042	355571	92975.8		999539	488247	155707	582943	330960	291676	729769		728533				224651	393289	137533		163774	0.6	0.9	0.5	5	IN	0.104912	0.190995	-3.30909	T1		OUT			0.297489	T0		IN	0.0376681
ko:K00097	4-hydroxythreonine-4-phosphate dehydrogenase				62289.1		172385				79765.7				516237		350424		137871	123414	180403									148324		0.3	0.5	0.1	1	OUT			-1.9294	T1		OUT			1.25351	T0		OUT
ko:K00104	glycolate dehydrogenase FAD-linked subunit	983642		838438	166081	65362.1	265297	305372	329841	321429	281640	92454.2			980403		609094			70059.7	61487.9			193111	453827		700774	147842	316223	250063		0.9	0.5	0.6	7	IN	0.0255501	0.0780241	3.64009	T0		IN	0.0809619	0.748536	2.48714	T0		OUT
ko:K00111	glycerol-3-phosphate dehydrogenase	108181	268175	60045					420010				114159				215006						338043					258364	117363		104417	0.4	0.2	0.4	1	OUT			1.48901	T0		OUT			-0.0538714	T2		OUT
ko:K00123	formate dehydrogenase major subunit	124424	171670	1.20237e+06	1.5692e+06	803824	170279	219934	1.72693e+06	1.25196e+06	2.66304e+06	5.5487e+06	5.11511e+06	236739	3.51579e+06	1.96602e+06	853291	758553	657006	220697	1.74136e+06	1.73795e+06	1.24428e+06	149552	736790	345307	807694	1.51299e+06	239811	764424	1.32693e+06	1	1	1	11	IN	0.280773	0.389221	-1.00652	T1		IN	0.824513	0.972178	-0.179606	T2		IN	0.100457
ko:K00124	formate dehydrogenase iron-sulfur subunit															280881													160162			0	0.1	0.1	1	OUT			-0.813894	T1		OUT			-0.733237	T2		OUT
ko:K00128	aldehyde dehydrogenase (NAD+)											191249										134826										0	0.1	0.1	1	OUT			-0.758684	T1		OUT			-0.708562	T2		OUT
ko:K00130	betaine-aldehyde dehydrogenase																											172619				0	0	0.1	1	OUT						OUT			-0.743978	T2		OUT
ko:K00131	glyceraldehyde-3-phosphate dehydrogenase (NADP+)											89325		86380.1		73638.2					190352											0	0.4	0	1	OUT			-2.67482	T1		OUT						OUT
ko:K00132	acetaldehyde dehydrogenase (acetylating)	3.70974e+07	1.37387e+07	3.20523e+06	1.4606e+07	2.34472e+07	2.9495e+06	3.60915e+06	7.07708e+07	1.26756e+07	7.30104e+06	6.78524e+07	1.11033e+08	2.10847e+08	6.21273e+07	1.21257e+08	2.68882e+08	1.50087e+08	2.00554e+08	6.28057e+06	1.94046e+07	5.66141e+06	8.29076e+06	1.03241e+07	6.28938e+06	1.08491e+07	4.79845e+06	1.03036e+07	7.05587e+07	5.49803e+06	1.64207e+07	1	1	1	24	IN	0.00528859	0.0309341	-2.81713	T1	*	IN	0.685674	0.913911	0.190542	T0		IN	0.000519322
ko:K00133	aspartate-semialdehyde dehydrogenase	1.20512e+06	868844	9.62956e+06	453556	2.71644e+06	3.42756e+06	2.72466e+06	4.33538e+06	768628	4.52698e+06	376942	2.17206e+06	1.01108e+06	891721	1.08455e+06	643437	734467	1.78593e+06	2.54112e+06	2.1762e+06	1.00369e+06	3.42737e+06	1.02063e+06	4.47531e+06	1.28811e+06	1.29189e+06	3.29903e+06	2.63737e+06	2.94573e+06	854523	1	1	1	34	IN	0.127269	0.218616	0.886658	T0		IN	0.810639	0.972178	0.161287	T0		IN	0.0627467
ko:K00134	glyceraldehyde 3-phosphate dehydrogenase (phosphorylating)	2.74375e+08	5.59841e+08	3.28656e+08	3.97877e+08	3.95594e+08	3.45758e+08	7.18694e+08	2.82551e+08	3.06779e+08	3.03855e+08	3.02876e+08	2.8415e+08	3.21761e+08	4.12138e+08	4.86226e+08	3.19803e+08	4.66462e+08	2.42734e+08	4.93209e+08	3.07063e+08	2.03008e+08	2.12418e+08	1.52429e+08	3.66431e+08	2.40934e+08	2.99516e+08	4.16726e+08	5.80089e+08	4.07543e+08	1.95933e+08	1	1	1	461	IN	0.610191	0.684958	0.0773146	T0		IN	0.115618	0.757891	0.395423	T0		IN	0.157217
ko:K00135	succinate-semialdehyde dehydrogenase / glutarate-semialdehyde dehydrogenase								210129					165360		147729	508833				400652				41659.8							0.1	0.4	0.1	3	OUT			-2.45164	T1		OUT			0.230717	T0		OUT
ko:K00140	malonate-semialdehyde dehydrogenase (acetylating) / methylmalonate-semialdehyde dehydrogenase											191249										134826										0	0.1	0.1	1	OUT			-0.758684	T1		OUT			-0.708562	T2		OUT
ko:K00145	N-acetyl-gamma-glutamyl-phosphate reductase	3.36855e+06	881302	1.44463e+06	7.36117e+06	2.49194e+06	1.01805e+06	6.88612e+06	3.01632e+06	2.46086e+06	1.30128e+06	819891	610371	677210	569187	194175	809032	312066	638162	1.22789e+06	505785	715179	549369	163209	1.6847e+06	3.07003e+06	1.86806e+06	1.19474e+07	7.20256e+06	1.5744e+06	7.90337e+06	1	1	1	23	IN	0.00159636	0.0153016	2.04176	T0	*	IN	0.610738	0.895206	0.299608	T0		IN	0.0430715
ko:K00146	phenylacetaldehyde dehydrogenase	390428		1.14567e+06		257918	368556	592683			93466.3	267279		2.20159e+06	687686	5234.22			5770.19	232966			711875		108393	172176	154051	288011	114491	458983	2.25147e+06	0.6	0.6	0.8	5	OUT			0.922728	T0		IN	0.490978	0.849337	-1.48758	T2		IN	0.35548
ko:K00147	glutamate-5-semialdehyde dehydrogenase	201760	1.33441e+06			110166	583276	143423	1.89904e+06	758076	161849	458967	550002	87269.4					199907	143617		801346	351524	143889	228880	80372.6		702652	608970	141120	1.83617e+06	0.8	0.5	0.9	3	IN	0.109181	0.196664	2.97736	T0		IN	0.633667	0.901355	-0.716999	T2		IN	0.028608
ko:K00151	5-carboxymethyl-2-hydroxymuconic-semialdehyde dehydrogenase	390428		1.14567e+06		257918	368556	592683			93466.3	267279		2.20159e+06	687686	5234.22			5770.19	232966			711875		108393	172176	154051	288011	114491	458983	2.25147e+06	0.6	0.6	0.8	5	OUT			0.922728	T0		IN	0.490978	0.849337	-1.48758	T2		IN	0.35548
ko:K00156	pyruvate dehydrogenase (quinone)					189194	547494		364891	670709	209865	156620		33837.2			115714	125976		937495		770514			170830	442408	1.06631e+06	1.51233e+06	535583	473018	948390	0.5	0.5	0.8	8	OUT			0.614548	T0		IN	0.0502574	0.748536	-3.19817	T2		IN	0.0656927
ko:K00161	pyruvate dehydrogenase E1 component alpha subunit	129879				410437	108070	586601	709506		85379.1	100155		778829		3.51461e+06	857052			408211					36473.2	174908	269234		74204.7	387453		0.6	0.5	0.5	2	OUT			0.112113	T0		OUT			1.19909	T0		OUT
ko:K00162	pyruvate dehydrogenase E1 component beta subunit	127990	173289	641899	1.35305e+06	321513	110591	365823	146964	347581						1.27446e+06				589680		89760.6	5.5755e+06		107641	135606	176199		197575	1.05384e+06		0.9	0.2	0.7	5	IN	0.00290383	0.0207904	5.39736	T0	*	IN	0.245108	0.757891	1.55446	T0		OUT
ko:K00163	pyruvate dehydrogenase E1 component			97185.1	250951		674907	176513		458546		1.46536e+06	534326		388519	1.6386e+06	677204	113426	2.59614e+06	745287	1.81321e+06		702262		447612		151734		124970		192220	0.5	0.9	0.5	4	IN	0.0618624	0.136546	-4.65113	T1		OUT			0.0217803	T0		IN	0.0126125
ko:K00164	2-oxoglutarate dehydrogenase E1 component				165016																		175541									0.1	0	0.1	1	OUT			0.737518	T0		OUT			-0.00886776	T2		OUT
ko:K00174	2-oxoglutarate/2-oxoacid ferredoxin oxidoreductase subunit alpha	7.82922e+06	4.77022e+06	2.81451e+06	8.57341e+06	7.34368e+06	4.90512e+06	6.62107e+06	2.45444e+06	3.49431e+06	7.31305e+06	6.23594e+06	9.88151e+06	2.06569e+06	8.48748e+06	3.13895e+06	1.62585e+07	9.30462e+06	5.71903e+06	8.89348e+06	5.23294e+06	2.63803e+06	3.58586e+06	3.04309e+06	2.87281e+06	6.9934e+06	8.88917e+06	6.8921e+06	4.80583e+06	7.44021e+06	3.58157e+06	1	1	1	32	IN	0.307114	0.413187	-0.333995	T1		IN	0.627847	0.89901	0.157059	T0		IN	0.10611
ko:K00175	2-oxoglutarate/2-oxoacid ferredoxin oxidoreductase subunit beta	6.73556e+06	1.67437e+06	6.14109e+06	5.6958e+06	5.5743e+06	4.25283e+06	7.23235e+06	2.86099e+06	5.28707e+06	3.4537e+06	1.16868e+07	7.31152e+06	1.46814e+07	7.31916e+06	1.3554e+06	5.19106e+06	1.37309e+07	1.26305e+06	1.02443e+07	8.07097e+06	2.44161e+06	960599	1.74867e+06	1.02815e+07	5.08468e+06	4.16554e+06	2.04656e+06	4.91904e+06	9.68905e+06	3.81294e+06	1	1	1	34	IN	0.255415	0.365123	-0.471243	T1		IN	0.341052	0.818991	0.34094	T0		IN	0.212898
ko:K00177	2-oxoglutarate ferredoxin oxidoreductase subunit gamma	135270				117810																			1.46519e+06	160788	2.58189e+06					0.2	0	0.3	6	OUT			1.39828	T0		OUT			-1.52078	T2		OUT
ko:K00179	indolepyruvate ferredoxin oxidoreductase, alpha subunit	129043	210539	645661	166654		581657	447620	370300			297128	102455							95047		801704			4.68059e+06	106915	618319	683887	86253.9	126114		0.7	0.3	0.7	6	OUT			3.65078	T0		OUT			-0.272051	T2		OUT
ko:K00194	acetyl-CoA decarbonylase/synthase, CODH/ACS complex subunit delta			198850					156300			257098									397108							89742.4				0.2	0.2	0.1	1	OUT			-0.170864	T1		OUT			0.843645	T0		OUT
ko:K00197	acetyl-CoA decarbonylase/synthase, CODH/ACS complex subunit gamma	131183	676437	1.25822e+06	351542	446075	380803	209378	374812	148862	134655	286881	1.32753e+06	80972.8	187782	74780.4	157983	148946		373858	304138	48454.6	170263	413473	208341	34060.1	62350.6	166720	405062	9304.06	729721	1	0.9	1	6	IN	0.228375	0.335475	1.31225	T0		IN	0.0462605	0.748536	1.36696	T0		IN	0.838551
ko:K00198	anaerobic carbon-monoxide dehydrogenase catalytic subunit	6.76409e+06	4.00131e+06	4.08155e+06	2.16511e+06	2.45499e+06	4.91935e+06	1.91593e+07	2.68444e+06	1.61892e+06	5.87839e+06	4.67269e+06	2.33882e+06	838712	399319	233192	1.60144e+06	2.24513e+06	301233	2.22991e+06	2.42132e+06	2.4578e+06	5.58211e+06	2.05148e+06	2.7663e+06	2.63028e+06	2.42156e+06	7.91725e+06	5.98567e+06	8.36441e+06	1.05498e+07	1	1	1	22	IN	0.00155361	0.0153016	1.8096	T0	*	IN	0.890815	0.986099	-0.0552428	T2		IN	0.00315395
ko:K00208	enoyl-[acyl-carrier protein] reductase I	310419	288886	457669	438606	467034	275302	2.6837e+06	411293		545049	41711.6		89441.7		143086	69174			1.12811e+06	70655.3		1.03009e+06	287685	324500	1.39575e+06	661895	315195	402437	791386		0.9	0.6	0.8	7	IN	0.0977229	0.182884	3.87119	T0		IN	0.647731	0.907287	0.729371	T0		IN	0.195378
ko:K00215	4-hydroxy-tetrahydrodipicolinate reductase		321544	180110		243693			354583		256067														250889	556931	1.68089e+06		194124	430877		0.5	0	0.5	2	OUT			4.02489	T0		OUT			-0.393024	T2		OUT
ko:K00226	dihydroorotate dehydrogenase (fumarate)	675374	226678	484832	479270	1.63786e+06	716905	865349	2.28095e+06	686895	776493			376565		340835		383800	368061	3.13708e+06				255860	1.08241e+06	1.61525e+06	638737	1.41572e+06	1.19449e+06	2.00621e+06	682818	1	0.5	0.8	13	IN	0.00861774	0.0410185	4.94652	T0	*	IN	0.19727	0.757891	1.60281	T0		IN	0.0494949
ko:K00239	succinate dehydrogenase flavoprotein subunit	2.61153e+07	2.35934e+07	3.12143e+07	4.16849e+07	4.07792e+07	2.68358e+07	5.48505e+07	2.02633e+07	3.42863e+07	3.59678e+07	7.651e+06	1.19696e+07	6.69808e+06	5.24172e+07	8.89356e+06	3.20791e+06	8.23799e+06	4.1988e+06	4.91114e+07	2.61954e+07	2.26086e+07	8.8297e+06	1.62565e+07	2.06292e+07	3.22004e+07	6.29149e+07	3.2412e+07	4.53573e+07	4.75399e+07	1.96888e+07	1	1	1	155	IN	0.00485848	0.0293576	1.48451	T0	*	IN	0.384446	0.818991	0.268768	T0		IN	0.0609956
ko:K00240	succinate dehydrogenase iron-sulfur subunit	4.39908e+06	6.02798e+06	5.86868e+06	7.91635e+06	4.91621e+06	5.87048e+06	1.1096e+07	3.44344e+06	2.73483e+06	6.9097e+06	541016		2.00189e+06	1.11516e+06	3.21273e+06	2.3993e+06	3.21563e+06	994569	1.85178e+07	3.86241e+06	2.80258e+06	654614	3.48603e+06	1.88305e+06	6.16268e+06	1.30974e+07	8.58113e+06	1.02957e+07	1.44528e+07	6.9338e+06	1	0.9	1	37	IN	0.122262	0.213457	2.35178	T0		IN	0.772229	0.96333	0.157466	T0		IN	0.0660854
ko:K00241	succinate dehydrogenase cytochrome b subunit		145757				56794.6	416566			105638									614432												0.4	0.1	0	2	OUT			1.92271	T0		OUT			2.84926	T0		OUT
ko:K00243	uncharacterized protein																								174857							0	0	0.1	1	OUT						OUT			-0.745826	T2		OUT
ko:K00244	succinate dehydrogenase flavoprotein subunit	1.25389e+07	7.66878e+06	4.73759e+06	4.37923e+06	1.49338e+07	5.01926e+06	1.04052e+07	1.12131e+07	3.73176e+06	7.13497e+06	2.28915e+06	3.49796e+06	3.72713e+06	2.63251e+06	6.26411e+06	2.63559e+06	3.75195e+06	4.40018e+06	1.87635e+06	3.23662e+06	5.07476e+06	1.70462e+07	3.21032e+06	8.05756e+06	8.20548e+06	9.05771e+06	1.84928e+06	1.08494e+07	8.57226e+06	3.44599e+06	1	1	1	50	IN	8.19818e-05	0.00332612	1.18001	T0	*	IN	0.582485	0.883298	0.2236	T0		IN	0.0225816
ko:K00245	succinate dehydrogenase iron-sulfur subunit	820039					486481		1.32017e+06		327000					260572			527932	137422			104665	341801					601393	191098	407978	0.4	0.3	0.5	2	OUT			1.31447	T0		OUT			-0.330506	T2		OUT
ko:K00246	succinate dehydrogenase subunit C					138985		228337	994917		130328			272076						226437		224729				66944.2	194612		380228			0.4	0.2	0.4	1	OUT			1.60449	T0		OUT			0.187627	T0		OUT
ko:K00248	butyryl-CoA dehydrogenase	4.94657e+07	6.93963e+07	4.13869e+07	3.053e+07	2.38048e+07	5.75688e+07	4.63583e+07	2.40997e+07	2.10107e+07	2.37948e+07	1.22277e+08	1.26265e+08	9.09036e+07	1.10991e+08	9.13498e+07	1.52026e+08	1.40706e+08	1.14616e+08	2.75571e+07	2.15528e+07	2.46595e+07	4.85031e+07	9.69191e+07	5.97372e+07	2.39694e+07	4.60025e+07	5.81747e+07	2.27459e+07	3.87909e+07	1.25257e+08	1	1	1	112	IN	0.000412373	0.00763786	-1.26074	T1	*	IN	0.24912	0.757891	-0.388615	T2		IN	0.103755
ko:K00254	dihydroorotate dehydrogenase		218246																						228715	117124						0.1	0	0.2	1	OUT			0.777641	T0		OUT			-0.695145	T2		OUT
ko:K00259	alanine dehydrogenase	1.80754e+06	814906	1.01857e+06	1.07208e+06	1.631e+06	854318	3.87308e+06	564723	1.1446e+06	651245	270134		185540	748347				36389.6	2.35488e+06	601428	122777		1.31012e+06	372472	1.60178e+06	712059	135177	1.43224e+06	2.39554e+06	640933	1	0.6	0.9	15	IN	0.0136306	0.0530288	5.07047	T0		IN	0.168305	0.757891	1.74369	T0		IN	0.0477357
ko:K00260	glutamate dehydrogenase	5.22763e+07	2.55706e+07	4.41821e+07	2.35335e+07	5.569e+07	3.59414e+07	2.67074e+07	4.28207e+07	3.16793e+07	5.18056e+07	818289	1.79503e+06	3.43814e+06	2.83314e+06	3.28889e+06	2.7543e+06	1.90476e+06	1.44335e+06	1.97376e+07	4.83907e+06	1.43947e+07	1.46452e+07	4.10573e+07	8.05292e+07	4.58716e+07	2.68934e+07	5.0895e+07	3.70194e+07	3.68062e+07	1.44123e+07	1	1	1	68	IN	1.13997e-05	0.0013875	3.71525	T0	*	IN	0.47954	0.849337	0.260291	T0		IN	1.78821e-05
ko:K00261	glutamate dehydrogenase (NAD(P)+)	1.53965e+08	1.10164e+08	1.43701e+08	8.97391e+07	1.26811e+08	1.24213e+08	9.49924e+07	1.79988e+08	1.02345e+08	1.50777e+08	2.62882e+07	5.3633e+07	3.79079e+07	2.43596e+07	3.12301e+07	2.30676e+07	2.89702e+07	2.16124e+07	5.88749e+07	3.46344e+07	7.24765e+07	4.56937e+07	1.8319e+08	2.33519e+08	1.08686e+08	6.53512e+07	1.50143e+08	1.0204e+08	1.12959e+08	1.12874e+08	1	1	1	412	IN	7.2358e-06	0.0013875	1.95336	T0	*	IN	0.433661	0.842316	0.220927	T0		IN	0.000245706
ko:K00262	glutamate dehydrogenase (NADP+)	2.54431e+08	2.49167e+08	1.74163e+08	2.03496e+08	2.24896e+08	1.7862e+08	2.85458e+08	2.96665e+08	1.94273e+08	2.6733e+08	4.28907e+07	6.77533e+07	7.06259e+07	9.49986e+07	5.37427e+07	4.38397e+07	4.34313e+07	6.58645e+07	2.50022e+08	5.74554e+07	1.53778e+08	5.16269e+07	2.22771e+08	2.87124e+08	1.89049e+08	1.74557e+08	2.131e+08	3.03213e+08	2.83327e+08	1.41776e+08	1	1	1	590	IN	0.000155871	0.00491861	1.76819	T0	*	IN	0.262707	0.759912	0.319008	T0		IN	0.000553797
ko:K00263	leucine dehydrogenase		217058		605249	263712		109618			206214										103515	124380			147317	412481			184621	73372.4		0.5	0.1	0.5	2	OUT			3.28375	T0		OUT			0.291774	T0		OUT
ko:K00265	glutamate synthase (NADPH) large chain	476904	266787	620633	75707.1	327076	781095	349070	570944	307185	255683			204359	369501	270051	328727	952801	106989	238209	534521	221354	174475	237525	4.37528e+06	323176	165868	628014	419615	743298	270582	1	0.8	1	13	IN	0.161252	0.25971	1.80764	T0		IN	0.756703	0.949459	-0.224827	T2		IN	0.0976414
ko:K00266	glutamate synthase (NADPH) small chain	707656	440148	3.26597e+06	1.58624e+06	2.45047e+06	2.76044e+06	774867	1.19912e+06	2.42906e+06	1.37837e+06	394665	326983	607406	865357	1.46754e+06	454677	786700	808605	1.06216e+06	529434	3.75157e+06		1.36928e+06	6.37185e+06	1.94232e+06	1.5436e+06	1.419e+06	262813	2.14255e+06	1.7148e+07	1	1	0.9	21	IN	0.00246001	0.0190539	1.10228	T0	*	IN	0.563454	0.883298	0.46603	T0		IN	0.876419
ko:K00278	L-aspartate oxidase	560819				394697	297077	64649.6	356621		160695		106246									171168		281736	553501	163770	276264	3.83663e+06	346211	124316		0.6	0.1	0.8	2	OUT			4.10931	T0		IN	0.284187	0.772539	-1.96427	T2		IN	0.00682269
ko:K00281	glycine dehydrogenase	2.41841e+06	1.46279e+06	1.37083e+06	4.11279e+06	2.47522e+06	2.42213e+06	3.87801e+06	1.4422e+06	1.44772e+06	1.71508e+06	1.08935e+06		348600	323856	2.88192e+06	601758		2.08618e+06	4.27387e+06	170581	71564.6	764339	734079	923347	1.69367e+06	4.63531e+06	1.45145e+06	3.74441e+06	5.3351e+06	815505	1	0.8	1	23	IN	0.0676811	0.143088	3.22384	T0		IN	0.240126	0.757891	0.789183	T0		IN	0.122533
ko:K00282	glycine dehydrogenase subunit 1	858815	222098	152931	108362	146555	252823			98763.8						221837	171405	809346					118139	385425	437480	98657.9	370481	96108.1	415284		112656	0.7	0.3	0.8	3	OUT			2.85299	T0		IN	0.670084	0.908196	-0.815269	T2		IN	0.0263398
ko:K00283	glycine dehydrogenase subunit 2	1.97116e+06	1.46279e+06	1.17188e+06	4.11279e+06	2.39774e+06	1.33161e+06	3.87801e+06	1.4422e+06	1.44772e+06	1.60686e+06	1.08935e+06		348600	323856	2.73932e+06	601758		2.08618e+06	4.27387e+06	170581	71564.6	764339	421886	733395	1.69367e+06	4.63531e+06	1.45145e+06	3.58959e+06	5.20991e+06	718822	1	0.8	1	22	IN	0.0788393	0.157143	3.07882	T0		IN	0.260862	0.757891	0.777493	T0		IN	0.139666
ko:K00284	glutamate synthase (ferredoxin)	476904	266787	620633	75707.1	327076	781095	349070	570944	307185	255683			204359	369501	270051	328727	952801	106989	238209	534521	221354	174475	237525	4.37528e+06	323176	165868	628014	419615	743298	270582	1	0.8	1	13	IN	0.161252	0.25971	1.80764	T0		IN	0.756703	0.949459	-0.224827	T2		IN	0.0976414
ko:K00286	pyrroline-5-carboxylate reductase	409616	661261		408415	206832	372091	85892.7	1.23115e+06	503514			429628				246897			283021	174333	174425		282091	305646	831700		489568	3.06111e+06	1.41299e+06	170658	0.8	0.4	0.8	5	IN	0.0790127	0.157143	3.63522	T0		IN	0.90259	0.986099	-0.330964	T2		IN	0.133834
ko:K00290	saccharopine dehydrogenase (NAD+, L-lysine forming)	1.46043e+06	325127	2.82663e+06	236528	317805	812111	232779	503059		1.4593e+06		154637			235187				357480			477075	244964	4.73212e+06	28361.4	261031		192136		93578.3	0.9	0.3	0.7	6	IN	0.0174326	0.0611741	5.99106	T0		IN	0.0788959	0.748536	2.74438	T0		OUT
ko:K00294	1-pyrroline-5-carboxylate dehydrogenase		440713	248082		777681	368110	1.08927e+06			1.15304e+06									1.0755e+06			229657	249292	48822.9	3.27157e+06		216243		167783	598215	0.6	0.1	0.7	4	OUT			4.50711	T0		OUT			-0.237795	T2		OUT
ko:K00297	methylenetetrahydrofolate reductase (NADH)	934756	1.83756e+06	4.78846e+06	780701	636764	1.79728e+06	747536	1.26561e+06	1.37803e+06	8.33109e+06	900818	470793	54406.2	343160	756180	119558	236366	55952.9	192852	838954	700782	744256	1.06428e+06	4.89333e+06	1.05867e+06	1.65755e+06	950834	291125	441335	1.26423e+06	1	1	1	16	IN	0.00355534	0.0240692	2.5557	T0	*	IN	0.225437	0.757891	0.675366	T0		IN	0.00536432
ko:K00320	5,10-methylenetetrahydromethanopterin reductase			205651		71241.3	227335	72900	145674													261641							214666	234440		0.5	0	0.3	1	OUT			3.51048	T0		OUT			1.1436	T0		OUT
ko:K00324	H+-translocating NAD(P) transhydrogenase subunit alpha																								171458							0	0	0.1	1	OUT						OUT			-0.74301	T2		OUT
ko:K00333	NADH-quinone oxidoreductase subunit D		68004.6	166612					48899.9		242222						150498	274346					192499	264267	45294.3				64608	164266	122177	0.4	0.2	0.6	2	OUT			1.17164	T0		OUT			-1.44646	T2		OUT
ko:K00334	NADH-quinone oxidoreductase subunit E					83871.9		611354	6423.1	243057																294649	307247	858565	115446			0.4	0	0.4	5	OUT			2.64885	T0		OUT			-0.659813	T2		OUT
ko:K00335	NADH-quinone oxidoreductase subunit F	1.8083e+07	4.96302e+06	2.69012e+06	1.0735e+06	574897	1.63627e+06	4.61647e+06	1.42031e+06	1.163e+06	1.17825e+06	1.21384e+06	6.63428e+06	746693	1.14028e+06	393628	757246	1.92134e+06	1.21951e+06	789439	2.45261e+06	2.60343e+06	450449	1.82824e+06	5.02972e+06	1.42364e+06	3.03184e+06	1.71265e+06	1.47257e+06	2.00132e+06	726109	1	1	1	13	IN	0.104684	0.190986	0.787911	T0		IN	0.535256	0.875005	0.368131	T0		IN	0.506478
ko:K00336	NADH-quinone oxidoreductase subunit G	104709	54801.5		91726.2	141854	219234	221285		296447	174344		224129			295270	402844	554192	5159.62	102091	574790	109358		78296.8	1.5955e+06	27770.5	561071		238338		87653.7	0.8	0.7	0.7	5	IN	0.601225	0.678468	0.51893	T0		IN	0.734393	0.942501	0.537911	T0		OUT
ko:K00344	NADPH:quinone reductase																						315877		219445							0	0	0.2	1	OUT						OUT			-1.60921	T2		OUT
ko:K00346	Na+-transporting NADH:ubiquinone oxidoreductase subunit A	196044	195883	1.45372e+06	1.25913e+06	808126	831191	1.0441e+06	825680	1.0149e+06	227610	854155	1.1278e+06	767751	501444		571176	653898		6.4142e+06	673529	1.09265e+06	360198	409901	1.40914e+06	2.25956e+06	1.09081e+06	2.05456e+06	211710	3.33751e+06	1.39683e+06	1	0.8	1	12	IN	0.294868	0.403177	1.39561	T0		IN	0.199508	0.757891	-0.69065	T2		IN	0.145386
ko:K00347	Na+-transporting NADH:ubiquinone oxidoreductase subunit B							127951									354137	402779	191743				236411							277437		0.1	0.3	0.2	1	OUT			-1.77095	T1		OUT			-0.900177	T2		OUT
ko:K00348	Na+-transporting NADH:ubiquinone oxidoreductase subunit C										68860.4				217885					120553				263748		128069				113290		0.1	0.2	0.3	1	OUT			-0.857307	T1		OUT			-1.57706	T2		OUT
ko:K00350	Na+-transporting NADH:ubiquinone oxidoreductase subunit E	1.57033e+06	2.08246e+06	513486	1.40717e+06	1.61285e+06	1.00849e+06		1.00491e+06	517533	2.07214e+06	283448		262946						107671	233975	334419	1.40809e+06	1.83555e+06	638173	759986			309755		192009	0.9	0.4	0.7	2	IN	0.00417091	0.0261295	6.09187	T0	*	IN	0.0700131	0.748536	2.72979	T0		OUT
ko:K00351	Na+-transporting NADH:ubiquinone oxidoreductase subunit F				1.13397e+06	90863.8	44315.8	421425		421456	719566					722714					196853	137024		106626	49339.1	198672	1.80213e+06		61179	69261.7		0.6	0.2	0.7	1	OUT			3.19824	T0		OUT			-0.0953068	T2		OUT
ko:K00370	nitrate reductase / nitrite oxidoreductase, alpha subunit	193986	358731			60498.5	63679.9		45108.7	268359			537977		255070	383485					320501		225252		384331	123375		92806.5	128722	305284	257187	0.6	0.4	0.7	3	OUT			0.766614	T0		OUT			-1.15561	T2		OUT
ko:K00371	nitrate reductase / nitrite oxidoreductase, beta subunit												348953								160651											0	0.2	0	1	OUT			-1.57878	T1		OUT						OUT
ko:K00382	dihydrolipoamide dehydrogenase	227380	255183	945116	354111	142027	500115	786623	104646		4.34322e+06	539187		745578	646030	232959	134204		222431	507385	251867	347581		194243	612246	851736	792896	1.16587e+06	897784	417361	285486	0.9	0.8	0.9	13	IN	0.538623	0.622669	1.10688	T0		IN	0.888101	0.986099	-0.280194	T2		IN	0.246837
ko:K00384	thioredoxin reductase (NADPH)				284326				282113	3.09781e+06		59405				261413				147358	713663		277877	92005.4			3.94899e+06	229991	276839	3.02064e+06		0.3	0.4	0.6	7	OUT			-0.274715	T1		OUT			-2.62421	T2		OUT
ko:K00390	phosphoadenosine phosphosulfate reductase	236844					43183.7		48158.1		42809.2	151323							239163					149200	105034					101346		0.4	0.2	0.3	1	OUT			0.927297	T0		OUT			0.37954	T0		OUT
ko:K00394	adenylylsulfate reductase, subunit A		150917	1.31369e+06	1.75509e+06	229837	704895	42397.4	1.72622e+06	55228.1	43559.8	364188	674768	173688	184263	217575	636345	119783	126905		285692	146540	170721	91202.6	84276.3	70481.4	1.34145e+06		1.92679e+06	883934	692743	0.9	0.9	0.9	6	IN	0.954425	0.969214	0.112306	T0		IN	0.951295	0.996496	-0.107577	T2		IN	0.912521
ko:K00395	adenylylsulfate reductase, subunit B										357846															170435						0.1	0	0.1	1	OUT			0.848722	T0		OUT			0.10657	T0		OUT
ko:K00402	methyl-coenzyme M reductase gamma subunit			1.9367e+06	119770	32151.4	146774				137319				2.0072e+06		1.9282e+06								147595			51103.7	644412		50388.6	0.5	0.2	0.4	5	OUT			1.53209	T0		OUT			0.927035	T0		OUT
ko:K00412	ubiquinol-cytochrome c reductase cytochrome b subunit		232917	176110	115337	574737	295861	99686.5	218061			805773		347582	503894	436053	181628	218497	139138	68618.5	1.18118e+06	136263	273464			53767.6	161601	420476	367438		257843	0.7	0.9	0.7	1	IN	0.280048	0.389221	-2.05907	T1		OUT			0.043012	T0		IN	0.253791
ko:K00425	cytochrome bd ubiquinol oxidase subunit I	1.80647e+06	1.132e+06	2.15835e+06	1.66832e+06	227613	2.90855e+06	158952	330783	1.70948e+06	1.94462e+06	442421	963320	134516	389466	1.00843e+06	1.93982e+06	565463	824849	484828	640446	53292.1	68120.5	2.812e+06	6.76967e+06	1.08485e+06		173142	774833	149084	1.1789e+06	1	1	0.9	9	IN	0.289332	0.398885	0.706815	T0		IN	0.20632	0.757891	1.88332	T0		IN	0.380735
ko:K00428	cytochrome c peroxidase																									111892						0	0	0.1	1	OUT						OUT			-0.68188	T2		OUT
ko:K00433	non-heme chloroperoxidase					78094.6			481358				2.75936e+06		119511	156697		115929				23387.1		116292			397028					0.2	0.4	0.3	2	OUT			-1.72947	T1		OUT			-0.489927	T2		OUT
ko:K00437	[NiFe] hydrogenase large subunit			225752					808949	274438			1.2914e+06	184467			642403	233591	264061	126789	810280	827793	59353	676071	114008		185521	75038.9	304435		56388.2	0.3	0.7	0.8	1	OUT			-3.41941	T1		IN	0.0649141	0.748536	-3.4156	T2		IN	0.86879
ko:K00483	4-hydroxyphenylacetate 3-monooxygenase	689251	1.36127e+06	2.09821e+06	501647	909510	506572	2.71342e+06	636370	445785	1.8386e+06	1.28317e+06	869865	3.84392e+06	2.8442e+06	1.118e+06	1.19328e+06	210413	593188	2.22589e+06	692324	65478.7	31429.1		926896	2.13325e+06	322740	1.69164e+06	1.57446e+06	775375	398592	1	1	0.9	9	IN	0.703437	0.768369	-0.228195	T1		IN	0.175379	0.757891	1.91212	T0		IN	0.161156
ko:K00491	nitric-oxide synthase, bacterial	218783	433843	983148		1.97345e+06	93053.9	1.31847e+06		385503	782330							171190				147554		989510	68638.4	1.63679e+06	162027		163382			0.8	0.1	0.6	6	IN	0.000768877	0.0109181	6.51354	T0	*	IN	0.324152	0.80426	2.38871	T0		OUT
ko:K00525	ribonucleoside-diphosphate reductase alpha chain	944578	530553	406446	899070	1.0579e+06		519225	164812	110162	738709	3.58951e+06		1.29343e+06		939249	2.4551e+06	48769.8	768677	465035	440142	353846	55325.5	1.18005e+06	93278.7	2.31037e+06	1.02536e+06		142574	514997	530559	0.9	0.8	0.9	8	IN	0.766023	0.819731	0.403374	T0		IN	0.898024	0.986099	0.273528	T0		IN	0.785687
ko:K00528	ferredoxin/flavodoxin---NADP+ reductase	196149	896338	509760	576548		326308	85177.5	320345	150863			280620	240203			131475	161837	1.77496e+06	714971			1.15018e+06	548102	1.70576e+06		4.85106e+06	267720		2.29857e+06	728694	0.8	0.6	0.7	4	IN	0.214801	0.32334	1.52346	T0		IN	0.963594	0.996949	-0.50382	T2		OUT
ko:K00533	ferredoxin hydrogenase large subunit																								44452.3	1409.23						0	0	0.2	1	OUT						OUT			-0.677485	T2		OUT
ko:K00548	5-methyltetrahydrofolate--homocysteine methyltransferase																								72944.6							0	0	0.1	1	OUT						OUT			-0.620837	T2		OUT
ko:K00549	5-methyltetrahydropteroyltriglutamate--homocysteine methyltransferase			402801	73252.5	1.29326e+06	481820	43254.9	1.1342e+06	617238	755257	1.35577e+06	672151	190108	661056	82094			194706	209273	2.78507e+06	733041	272677	453703	371548	243943	717691		239941	160182		0.8	0.8	0.8	11	IN	0.962048	0.973681	-0.13228	T1		IN	0.973633	0.997129	0.0919647	T0		IN	0.920394
ko:K00575	chemotaxis protein methyltransferase CheR	305906									162741																					0.2	0	0	1	OUT			1.56169	T0		OUT			1.56169	T0		OUT
ko:K00584	tetrahydromethanopterin S-methyltransferase subunit H			185563																												0.1	0	0	1	OUT			0.754352	T0		OUT			0.754352	T0		OUT
ko:K00600	glycine hydroxymethyltransferase	8.57599e+06	7.32398e+06	1.4709e+07	1.34294e+07	1.01937e+07	1.36752e+07	8.91269e+06	3.40089e+06	5.00081e+06	1.16905e+07	6.96448e+06	4.87026e+06	3.55869e+06	1.85359e+06	1.26244e+07	4.4989e+06	1.87954e+06	6.52498e+06	1.62863e+07	1.3603e+07	7.79009e+06	2.96358e+06	7.74163e+06	1.20001e+07	7.13049e+06	1.35231e+07	6.87712e+06	7.04601e+06	1.98082e+07	3.41155e+06	1	1	1	76	IN	0.204502	0.31236	0.647049	T0		IN	0.544087	0.875005	0.217778	T0		IN	0.361956
ko:K00602	phosphoribosylaminoimidazolecarboxamide formyltransferase / IMP cyclohydrolase	5.82939e+06	3.46401e+06	3.25406e+06	3.51368e+06	1.44044e+06	3.72073e+06	4.53269e+06	3.713e+06	1.29345e+06	3.55881e+06	5.2113e+06	2.89122e+06	7.45058e+06	3.58394e+06	5.0307e+06	4.7952e+06	6.66161e+06	2.45531e+06	3.60678e+06	4.00571e+06	1.98254e+06	2.22219e+06	1.7208e+06	5.25138e+06	1.88223e+06	2.36102e+06	2.70091e+06	2.97082e+06	4.08635e+06	4.55939e+06	1	1	1	49	IN	0.102015	0.186853	-0.457882	T1		IN	0.543446	0.875005	0.185734	T0		IN	0.0541205
ko:K00603	glutamate formiminotransferase / 5-formyltetrahydrofolate cyclo-ligase	634246		1.09877e+06	513831	532457		183317	3.54291e+06	603287	195347	151059		219878		251096			102301	1.03618e+06	97853.7	196600	172329	1.2974e+06	1.61768e+06	369986		409013	2.07248e+06	875291	145788	0.8	0.6	0.9	11	IN	0.0481972	0.11676	2.73051	T0		IN	0.35135	0.818991	-0.76175	T2		IN	0.0326799
ko:K00605	aminomethyltransferase	297607	150840	475458	119249	204831	941903	67440.7	138215	251738	109835	482369	113240				156469		1.74671e+06	282367	1.85036e+06	185359	60026.3		287880		827727	46085.9		268374		1	0.6	0.6	5	IN	0.0910751	0.173982	2.40086	T0		IN	0.0313246	0.748536	3.18595	T0		OUT
ko:K00606	3-methyl-2-oxobutanoate hydroxymethyltransferase			145651																												0.1	0	0	1	OUT			0.719625	T0		OUT			0.719625	T0		OUT
ko:K00609	aspartate carbamoyltransferase catalytic subunit	475340	573767	1.189e+06	435476	684288	1.90565e+06	561736	118925	391850	1.03565e+06		726796			544193		416760	169217	1.20592e+06	175044	74526.6	438325	82601.1	2.71555e+06	166927	1.16585e+06	383149	473824	1.51811e+06	147150	1	0.6	1	7	IN	0.0351295	0.0965495	3.96318	T0		IN	0.389792	0.818991	0.639658	T0		IN	0.0476288
ko:K00610	aspartate carbamoyltransferase regulatory subunit			380711	132690		458399	104515	202417	847417	282985								331591	477829					640664			106329		201812		0.7	0.2	0.3	3	OUT			3.94696	T0		OUT			3.3015	T0		OUT
ko:K00611	ornithine carbamoyltransferase	2.09733e+06	1.04486e+06	2.44624e+06	5.32055e+06	1.14244e+06	1.91997e+06	261641	1.90855e+06	905047	704317	898105		3.74042e+06	1.41083e+06	1.67762e+06	2.92471e+06	2.92804e+06	865431	3.86976e+06	1.27921e+06	133876	289218	675235	9.34908e+06	1.59695e+06	2.17356e+06	2.01895e+06	3.18756e+06	2.35745e+06	1.73749e+06	1	0.9	1	23	IN	0.527205	0.611127	0.609997	T0		IN	0.97957	0.997129	-0.0174791	T2		IN	0.466453
ko:K00615	transketolase	1.73001e+07	1.62736e+07	3.40393e+07	2.39667e+07	4.68939e+07	2.67295e+07	2.3946e+07	2.85509e+07	9.78431e+06	3.64892e+07	3.02888e+07	1.80615e+07	2.54281e+07	2.93312e+07	2.66765e+07	2.23036e+07	2.96743e+07	5.24879e+07	1.82862e+07	8.03678e+07	4.0652e+07	8.11629e+06	1.92021e+07	4.55965e+07	1.85645e+07	1.54705e+07	1.77153e+07	2.27797e+07	1.96615e+07	2.10305e+07	1	1	1	95	IN	0.178264	0.279193	-0.298313	T1		IN	0.448452	0.843187	0.234352	T0		IN	0.0605475
ko:K00616	transaldolase	1.84967e+07	1.16614e+07	2.04811e+07	1.60202e+07	1.1422e+07	1.61906e+07	9.88435e+06	2.08522e+07	5.34195e+07	1.27237e+07	1.23598e+07	8.70742e+06	9.46691e+07	3.87951e+07	8.80363e+06	2.80964e+07	4.46579e+07	9.66478e+07	1.49058e+07	2.89953e+07	1.11931e+07	8.1306e+06	9.45998e+06	2.60217e+07	8.99599e+06	1.7368e+07	1.15948e+07	1.11955e+07	6.36929e+06	2.32943e+07	1	1	1	78	IN	0.170099	0.270381	-0.663597	T1		IN	0.21375	0.757891	0.476508	T0		IN	0.0177025
ko:K00620	glutamate N-acetyltransferase / amino-acid N-acetyltransferase				858111			344929				305063		112594						94722.5	220791				519113	355976					394767	0.2	0.4	0.3	2	OUT			-1.12782	T1		OUT			-0.794984	T2		OUT
ko:K00625	phosphate acetyltransferase	1.78054e+07	2.38442e+07	1.34859e+07	8.24322e+06	4.89636e+06	2.61379e+07	1.22357e+07	5.82424e+06	6.6536e+06	1.86087e+07	5.64743e+06	3.54464e+07	4.57343e+06	2.67881e+06	1.43981e+06	3.71729e+06	3.09484e+06	5.56995e+06	8.58337e+06	4.13179e+06	1.9951e+06	1.40391e+07	7.87821e+06	1.52844e+07	6.54405e+06	1.07311e+07	1.18309e+07	5.54857e+06	1.24331e+07	2.08551e+07	1	1	1	66	IN	0.00670759	0.0357179	1.2695	T0	*	IN	0.356796	0.818991	0.372408	T0		IN	0.0860629
ko:K00626	acetyl-CoA C-acetyltransferase	7.40011e+07	3.7888e+07	4.33668e+07	3.7842e+07	2.39825e+07	6.78431e+07	3.86293e+07	5.27962e+07	6.40937e+07	3.94924e+07	1.7688e+07	2.90805e+07	1.18717e+07	1.55453e+07	1.32495e+07	2.21829e+07	1.35627e+07	5.71658e+07	1.50099e+07	1.60751e+07	7.33906e+07	4.781e+07	2.57121e+07	4.92393e+07	3.98169e+07	1.61543e+07	2.14301e+07	5.009e+07	3.28439e+07	5.25181e+07	1	1	1	142	IN	0.000329134	0.00652144	1.28537	T0	*	IN	0.318799	0.798656	0.286877	T0		IN	0.00411492
ko:K00627	pyruvate dehydrogenase E2 component (dihydrolipoamide acetyltransferase)	643229			1.82926e+06	319359	280327				661144	718350	279276		161692	901090			608307	369725	1.43956e+06	695720	2.43089e+06	206787	120235	340498	349238	123660	109285		96398.1	0.5	0.7	0.9	4	OUT			-1.70621	T1		IN	0.0895229	0.749211	-2.65337	T2		IN	0.507172
ko:K00634	phosphate butyryltransferase	123167	412063	741371	291656	385172	190484	87218.5	453091	348555	477590	417110	963320	134516	137271	408179	1.2679e+06	215918	311544	484828	559168	80377.9	2.20655e+06	261973	1.38159e+06	396601	364835	173142	290376	133250	621871	1	1	1	6	IN	0.452192	0.540347	-0.371219	T1		IN	0.526236	0.870938	-0.286792	T2		IN	0.876702
ko:K00639	glycine C-acetyltransferase	1.5483e+07	5.79819e+06	7.70882e+06	6.95491e+06	5.25447e+06	7.09002e+06	1.52435e+07	6.34952e+06	6.12286e+06	2.14799e+07	5.65511e+06	9.2759e+06	1.03161e+06	1.74369e+06	1.33752e+06	2.67124e+06	1.00044e+06	2.0461e+06	1.2903e+07	8.21919e+06	3.10008e+07	2.50832e+06	8.55657e+06	1.29563e+07	1.23454e+07	6.52455e+06	2.98072e+07	9.12731e+06	1.13084e+07	1.72899e+07	1	1	1	54	IN	0.0110692	0.0479975	1.49238	T0	*	IN	0.132439	0.757891	-0.401614	T2		IN	0.0122812
ko:K00645	[acyl-carrier-protein] S-malonyltransferase	424565		1.28533e+06		345767	672966	524394	133981	126630	91511.3							122036	77406.2	324238					368888	269290		110601	469594	330511		0.8	0.3	0.5	4	IN	0.0128937	0.0518717	4.49567	T0		IN	0.202196	0.757891	2.58751	T0		OUT
ko:K00647	3-oxoacyl-[acyl-carrier-protein] synthase I						294436			184043		503023							1.3525e+06	631634	529615		233360						152329	215690	109797	0.2	0.4	0.4	2	OUT			-2.19982	T1		OUT			-1.39459	T2		OUT
ko:K00648	3-oxoacyl-[acyl-carrier-protein] synthase III							122033																								0.1	0	0	1	OUT			0.69429	T0		OUT			0.69429	T0		OUT
ko:K00652	8-amino-7-oxononanoate synthase	3.23574e+06	1.24004e+06	1.65968e+06	1.22791e+06	2.78438e+06	1.58867e+06	2.59688e+06	1.41186e+06	268267	1.63875e+06	2.36738e+06	8.73777e+06	1.03479e+06	1.28633e+06	701085	2.63126e+06	2.11237e+06	1.83303e+06	811813	2.79551e+06	376878	2.01455e+06	1.52746e+06	6.50173e+06	1.94831e+06	705889	1.48074e+06	900245	1.47852e+06	3.68133e+06	1	1	1	8	IN	0.498585	0.58032	-0.293326	T1		IN	0.946959	0.996496	-0.0367441	T2		IN	0.63516
ko:K00656	formate C-acetyltransferase	2.33212e+07	2.39257e+07	5.30338e+07	2.39162e+07	5.07053e+07	3.96665e+07	1.70163e+07	2.68035e+07	4.4878e+07	4.62746e+07	2.10883e+07	1.43678e+07	1.45789e+07	2.59099e+07	9.70447e+06	1.14837e+07	2.09507e+07	4.90918e+07	4.34213e+07	2.89528e+07	3.50566e+07	1.07657e+07	1.83755e+07	1.26453e+08	3.02296e+07	2.47241e+07	2.42074e+07	2.32451e+07	3.22956e+07	2.0915e+07	1	1	1	168	IN	0.0918975	0.17438	0.635286	T0		IN	0.52226	0.870767	0.243602	T0		IN	0.270975
ko:K00658	2-oxoglutarate dehydrogenase E2 component (dihydrolipoamide succinyltransferase)	1.0438e+06		310319		209743	47730.3	2.21508e+06	428420	97090.2	1.12583e+06	189350					10342.5		342370	392510	2.03701e+06		1.00111e+06	2.65264e+06	240828	893836	193728		212109	6.11068e+06		0.8	0.5	0.7	4	IN	0.0700423	0.145907	2.91385	T0		IN	0.88016	0.986099	0.126746	T0		OUT
ko:K00666	fatty-acyl-CoA synthase			547300				186993		77797.2	154019													268683	85375.1	247227		267900		542878		0.4	0	0.5	1	OUT			3.02297	T0		OUT			-0.939152	T2		OUT
ko:K00677	UDP-N-acetylglucosamine acyltransferase							141084	165552			66612.7		22077.8		3091.1		242007		349779				148576			133059		206009	435158		0.2	0.5	0.4	3	OUT			-1.4489	T1		OUT			-1.62233	T2		OUT
ko:K00681	gamma-glutamyltranspeptidase / glutathione hydrolase			540512			268195	196146			37525.2												125743	693514	40942.4		51591.9	179057		159966	187637	0.4	0	0.7	1	OUT			3.00442	T0		OUT			-1.98709	T2		OUT
ko:K00688	glycogen phosphorylase	1.01192e+07	8.55276e+06	1.28152e+07	8.12598e+06	1.04278e+07	1.64012e+07	1.39388e+07	9.44717e+06	5.52028e+06	1.13837e+07	1.04884e+07	1.08214e+07	2.58869e+06	8.28227e+06	1.17844e+07	6.08609e+06	1.6917e+07	3.11589e+06	1.30382e+07	3.44419e+07	4.88449e+07	7.3201e+06	1.22149e+07	1.08003e+07	7.36448e+06	1.10481e+07	1.98749e+07	9.18828e+06	1.11116e+07	5.8008e+06	1	1	1	108	IN	0.689527	0.758035	0.162588	T0		IN	0.552147	0.875621	-0.182433	T2		IN	0.477974
ko:K00690	sucrose phosphorylase				405064		23186.9	130631	91554.4	90876	135258			22437.9			154278	167338							299392		179221			114631		0.6	0.3	0.3	3	OUT			2.12214	T0		OUT			1.78684	T0		OUT
ko:K00691	maltose phosphorylase	4.20307e+06	4.51104e+06	4.44407e+06	6.90491e+06	7.46088e+06	4.6714e+06	9.50829e+06	4.59112e+06	2.81611e+06	5.45342e+06	1.94168e+06	5.46062e+06	649366	5.58639e+06	9.81925e+06	1.95587e+06	1.12425e+07	956645	6.74902e+06	677010	844416	4.00204e+06	4.49864e+06	1.27766e+06	4.63023e+06	6.07626e+06	3.41445e+06	5.74905e+06	6.01775e+06	2.26038e+06	1	1	1	41	IN	0.0984439	0.183131	0.854342	T0		IN	0.116302	0.757891	0.653904	T0		IN	0.736612
ko:K00693	glycogen synthase						84727.4		759047		187885								273676													0.3	0.1	0	1	OUT			1.54514	T0		OUT			2.3553	T0		OUT
ko:K00700	1,4-alpha-glucan branching enzyme	608756	2.45679e+06	2.61134e+06	657235	958269	1.26127e+06	120393	1.31521e+06	892584	1.35534e+06	586996	1.05914e+07	1.76496e+06	876747	175250	319961			596550	260005	1.1278e+06	1.12485e+06	639921	3.14473e+06	1.23157e+06	262658	638334	730300	148431	1.08619e+06	1	0.8	1	17	IN	0.0988253	0.183401	2.27582	T0		IN	0.578529	0.883298	0.325609	T0		IN	0.177253
ko:K00702	cellobiose phosphorylase	2.16413e+06	3.77125e+06	9.01342e+06	900195	5.79631e+06	3.95971e+06	1.61228e+06	4.49016e+06	1.46938e+06	4.79735e+06	1.57694e+06	2.40946e+06	1.05578e+06	1.82717e+06	631511	1.35882e+06	1.32298e+06	1.27316e+06	699655	4.87622e+06	4.35053e+06	1.9702e+06	2.21907e+06	4.58496e+06	2.94343e+06	5.53393e+06	2.72409e+06	3.10324e+06	2.62437e+06	2.27619e+06	1	1	1	34	IN	0.0280968	0.083701	1.10617	T0		IN	0.978857	0.997129	0.0113674	T0		IN	0.00883945
ko:K00703	starch synthase	3.7686e+06	4.99745e+06	4.517e+06	3.34412e+06	2.7658e+06	7.47785e+06	1.15395e+06	2.64997e+06	1.28095e+06	2.59218e+06	1.67107e+06	6.79341e+06	1.02574e+06	2.03853e+06	206308	1.30955e+06	412627	108305	953565	1.70468e+06	2.77884e+06	6.60565e+06	2.92591e+06	8.74828e+06	1.78907e+06	1.823e+06	2.28748e+06	3.05423e+06	1.3109e+06	3.18499e+06	1	1	1	29	IN	0.00769945	0.0391283	1.69437	T0	*	IN	0.893451	0.986099	0.0418419	T0		IN	0.00673035
ko:K00705	4-alpha-glucanotransferase	2.27221e+06	999195	1.08626e+06	1.38458e+06	643540	3.74974e+06	1.77226e+06	1.34393e+06	2.33923e+06	395600	79733.6	2.61597e+06		534193			909508	392658	2.73802e+06	69262.7	731232	1.83036e+06	2.72412e+06	4.80016e+06	1.14611e+06	1.19851e+06	2.6133e+06	1.96978e+06	1.09612e+06	1.34059e+06	1	0.7	1	33	IN	0.0299101	0.0866781	4.10957	T0		IN	0.445587	0.842316	-0.332026	T2		IN	0.0211955
ko:K00721	dolichol-phosphate mannosyltransferase						239614																		158666					68817.5		0.1	0	0.2	1	OUT			0.791058	T0		OUT			-0.553386	T2		OUT
ko:K00756	pyrimidine-nucleoside phosphorylase	169955	454891	2.17258e+06		132036		117406	107826	273048	1.56874e+06	1.33079e+06	301535				226537												227003			0.8	0.3	0.1	1	IN	0.0633394	0.139064	4.03096	T0		IN	0.00201798	0.748536	5.89267	T0		OUT
ko:K00757	uridine phosphorylase	1.35766e+06	1.10607e+06	1.76168e+06	6.12022e+06	732220	272535	3.30978e+06	790392	292715	579594	2.99034e+06	2.73184e+06	5.05938e+06	6.82144e+06	3.187e+06	1.6022e+06	2.08001e+06	1.13762e+06	1.19181e+06	693994	891289	811568	887830	456033	916597	2.01246e+07	2.39836e+06	2.63535e+06	405716	1.4742e+06	1	1	1	23	IN	0.00783213	0.0391283	-1.0928	T1	*	IN	0.644509	0.904832	-0.382721	T2		IN	0.337287
ko:K00760	hypoxanthine phosphoribosyltransferase	2.14442e+06	1.17614e+06	1.80455e+06	1.76083e+06	444736	1.17187e+06	1.69917e+06	1.49142e+06	674419	1.91325e+06	1.25967e+06	160590	459843	587920	669384	398704		350726	547166	1.07006e+06	1.64518e+06	673008	3.34242e+06	4.23946e+06	1.1199e+06	721134	901490	513900	363297	1.07237e+06	1	0.9	1	10	IN	0.091061	0.173982	2.21027	T0		IN	0.447553	0.843187	0.257415	T0		IN	0.109156
ko:K00761	uracil phosphoribosyltransferase	2.6745e+06	134687	1.23092e+06	547318	177168	1.18177e+06	119566	415481	690495	865030	110248	706551		612839	1.56693e+06	240217	670634	315135	376120	296141		117367	909148	1.17749e+06	18071.8	440742		156293	113506	319061	1	0.9	0.8	7	IN	0.349078	0.452686	1.18033	T0		IN	0.0594922	0.748536	2.79089	T0		IN	0.413536
ko:K00762	orotate phosphoribosyltransferase	578590	411503	380332	1.09171e+06	864774	504708	857277	1.05705e+06	502709	731483	898966	660134	289424	337357	809118			189372	3.28914e+06	892622	3.618e+06	106255	744461	2.09827e+06	742651	751232	687137	1.33412e+06	3.07993e+06	484723	1	0.8	1	11	IN	0.173289	0.273918	1.90723	T0		IN	0.292012	0.774505	-0.499854	T2		IN	0.107364
ko:K00763	nicotinate phosphoribosyltransferase			819862	98004.4	116736	1.35603e+06	622980	214069	232602				330222								5.64896e+06	236645	290689	193855	206507	363412		121905	721926	88374.8	0.7	0.1	0.9	4	OUT			5.01263	T0		IN	0.380155	0.818991	-1.67806	T2		IN	0.000307777
ko:K00764	amidophosphoribosyltransferase	160428	4440.25	606364	41995.5	1.07738e+06	1.00902e+06	143682	541118	65993.2	201274	146925		468266	3591.32	247171	798672	416773	273165		564859	79102.6	267987	114310	1.72563e+06	79252.1	1.05393e+06	181873	666113	57725.9		1	0.8	0.9	6	IN	0.105739	0.191577	1.2661	T0		IN	0.66024	0.908102	0.335099	T0		IN	0.57309
ko:K00765	ATP phosphoribosyltransferase	213341	186940	133795	123396		98042.6	626823	232284				224327				215491		89217.4	342627		233624		127717	342752	292752		176021		279562		0.7	0.4	0.6	5	OUT			2.26274	T0		OUT			0.601555	T0		OUT
ko:K00767	nicotinate-nucleotide pyrophosphorylase (carboxylating)	2.5953e+06	389606	1.06367e+06	827883	1.93811e+06	454097	843381	1.14719e+06	423735	2.11751e+06	1.15016e+06	106246	69990.4	263525			637771		1.60334e+06	4.9239e+06	4.54354e+06	129589	1.9595e+06	1.66992e+06	1.81221e+06	1.66656e+06	4.6922e+06	1.23326e+06	1.24781e+06	160844	1	0.7	1	13	IN	0.0466851	0.115292	3.57771	T0		IN	0.578995	0.883298	-0.332029	T2		IN	0.0471057
ko:K00783	23S rRNA (pseudouridine1915-N3)-methyltransferase			184297																												0.1	0	0	1	OUT			0.75337	T0		OUT			0.75337	T0		OUT
ko:K00789	S-adenosylmethionine synthetase	6.90175e+06	3.88293e+06	5.50407e+06	1.07619e+07	1.0182e+07	4.58625e+06	7.09217e+06	4.41724e+06	3.63836e+06	5.56238e+06	1.23537e+06	541322	1.57097e+06	599541	1.79337e+07	842178	1.24095e+06	1.4958e+06	9.45301e+06	938553	2.74612e+06	1.00217e+06	4.1133e+06	7.08902e+06	8.90059e+06	6.02765e+06	8.13149e+06	3.47948e+06	7.53212e+06	3.50134e+06	1	1	1	41	IN	0.00778168	0.0391283	1.81844	T0	*	IN	0.184406	0.757891	0.386935	T0		IN	0.0105765
ko:K00793	riboflavin synthase												250523						269306													0	0.2	0	1	OUT			-1.6053	T1		OUT						OUT
ko:K00794	6,7-dimethyl-8-ribityllumazine synthase	5.12377e+07	3.27175e+07	3.23562e+06	7.11032e+07	3.48583e+06	1.3113e+07	1.41546e+07	4.88287e+07	8.91879e+06	1.29588e+07	1.84161e+07	6.12481e+06	8.27788e+06	5.11452e+07	769923	2.03789e+07	6.15942e+06	8.66357e+07	1.9045e+07	1.5159e+07	1.48048e+07	4.41295e+06	1.41304e+07	1.81736e+07	5.58646e+06	8.05676e+06	7.71257e+06	4.07476e+07	2.00202e+07	8.58254e+06	1	1	1	18	IN	0.431831	0.524355	0.360732	T0		IN	0.316078	0.796664	0.510995	T0		IN	0.720296
ko:K00797	spermidine synthase	22636.6		116626	131196	57561	98597.6	88384.2	84470.5		121634					9083.19									61739.1				24585.3	73326		0.8	0.1	0.3	1	IN	0.000669701	0.0102826	4.75011	T0	*	IN	0.0386386	0.748536	3.39706	T0		OUT
ko:K00798	cob(I)alamin adenosyltransferase				201452				208520																	84745.3				112213		0.2	0	0.2	1	OUT			1.53724	T0		OUT			0.21275	T0		OUT
ko:K00799	glutathione S-transferase						670861																		158478	1060.68	161144				242484	0.1	0	0.4	2	OUT			0.939202	T0		OUT			-1.42371	T2		OUT
ko:K00806	undecaprenyl diphosphate synthase				112859		137253		125678		74083.2												262061				223746					0.4	0	0.2	1	OUT			2.71577	T0		OUT			1.13063	T0		OUT
ko:K00809	deoxyhypusine synthase			214231								83411.5							86108	108462	742751	163941	150759									0.1	0.4	0.2	1	OUT			-2.14073	T1		OUT			-0.68617	T2		OUT
ko:K00812	aspartate aminotransferase	2.66134e+06	2.88556e+06	5.38986e+06	4.44274e+06	7.40138e+06	2.13965e+06	9.02288e+06	3.72779e+06	4.68486e+06	4.91216e+06	1.64827e+06	494521	1.41043e+06	4.06078e+06	1.32593e+06	225511	901417	1.7404e+06	1.08336e+07	2.6722e+06	2.97898e+06	137548	2.51654e+06	2.69212e+06	5.96605e+06	1.38136e+06	2.56453e+06	1.63142e+07	8.14924e+06	1.87844e+06	1	1	1	29	IN	0.00941865	0.0429507	1.51057	T0	*	IN	0.214562	0.757891	0.725403	T0		IN	0.160261
ko:K00813	aspartate aminotransferase			115402		207135	277754		203524	340762	118677	527751				279316			1.80434e+06	706416	519888		1.25001e+06		60797.7	430901	1.80114e+06	218920				0.6	0.5	0.5	4	OUT			-0.0803476	T1		OUT			0.209393	T0		OUT
ko:K00817	histidinol-phosphate aminotransferase								222698								226656								114724							0.1	0.1	0.1	1	OUT			-0.00253041	T1		OUT			0.0950863	T0		OUT
ko:K00819	ornithine--oxo-acid transaminase	364563			143055																		84301.3					98923.9	402486		817964	0.2	0	0.4	1	OUT			1.56845	T0		OUT			-1.57068	T2		OUT
ko:K00820	glutamine---fructose-6-phosphate transaminase (isomerizing)	634202		630289	957802	335849	2.48265e+06	166045	230709	1.11573e+06	522324	469864	229562		452837	1007.43	3443.99	243143	1.60262e+06	751121	16272.4	676857	107397	254361	1.44356e+06	784313	562378	214377	1.64397e+06	813609	2.47765e+06	0.9	0.9	1	8	IN	0.332783	0.435872	2.16341	T0		IN	0.244221	0.757891	-1.02034	T2		IN	0.0366105
ko:K00821	acetylornithine/N-succinyldiaminopimelate aminotransferase	1.63934e+07	2.68921e+06	3.77369e+06	1.53034e+07	2.51061e+06	3.19015e+06	3.87923e+06	1.31108e+07	1.76322e+07	1.82814e+06	8.04379e+06	437478	1.08096e+06	6052.86	3.48263e+06	2.20756e+06	881773	844505	2.09539e+06	4.24743e+06	2.42536e+06	1.31043e+06	1.28763e+06	3.14371e+06	6.39208e+06	1.70911e+06	1.05977e+07	9.35582e+06	1.65727e+06	3.15595e+06	1	1	1	36	IN	0.0512173	0.121892	2.45368	T0		IN	0.132441	0.757891	0.883874	T0		IN	0.141168
ko:K00823	4-aminobutyrate aminotransferase								8516.33	247684						38094				86236.1	87408.5	176136										0.2	0.3	0.1	1	OUT			-0.699326	T1		OUT			0.373986	T0		OUT
ko:K00824	D-alanine transaminase	1.30191e+06	543165	956168	1.93745e+06	651237	1.78777e+06	918465	602262	912885	129387	478991	460263	334813	208531	289143	1.45919e+06		486866	553105		191733	378120	1.54543e+06	652957	862916	1.91555e+06	888517	896913	914134	311484	1	0.8	1	7	IN	0.0569683	0.129306	2.57608	T0		IN	0.631176	0.900784	0.185998	T0		IN	0.0892066
ko:K00826	branched-chain amino acid aminotransferase	8.1442e+06	3.13238e+07	1.45714e+07	2.59103e+07	2.90066e+07	1.54176e+07	1.83021e+07	6.27418e+06	1.03774e+07	2.26898e+07	5.80485e+06	8.90188e+06	4.54815e+06	5.6107e+06	5.37216e+06	7.96401e+06	1.34984e+07	2.08697e+06	2.73152e+07	5.12686e+06	5.1103e+06	5.01397e+06	9.03443e+06	1.37328e+07	1.62518e+07	2.69742e+07	1.90293e+07	2.02595e+07	2.28739e+07	1.3933e+07	1	1	1	90	IN	0.00820008	0.0396959	1.23518	T0	*	IN	0.500797	0.856236	0.276564	T0		IN	0.032461
ko:K00830	alanine-glyoxylate transaminase / serine-glyoxylate transaminase / serine-pyruvate transaminase		93667.1	129663				1.00368e+07			133120		547138	288760	172181	243026	289252	607607		923109		611516	294633			178650	332936	101039	197805	108784		0.4	0.7	0.7	2	OUT			-2.59716	T1		OUT			-2.04704	T2		OUT
ko:K00831	phosphoserine aminotransferase	2.02504e+07	2.03541e+07	2.53655e+07	4.46737e+07	4.39227e+07	3.41024e+07	2.8355e+07	3.23942e+07	8.1283e+07	4.85254e+07	2.11355e+07	1.92443e+07	4.28107e+07	4.04448e+07	1.7039e+07	1.30631e+07	3.33147e+07	3.95633e+07	4.13752e+07	2.4408e+07	2.52652e+07	1.34994e+07	1.98811e+07	2.81828e+07	2.59837e+07	3.47732e+07	2.09957e+07	5.62653e+07	3.10653e+07	2.74356e+07	1	1	1	172	IN	0.16651	0.265667	0.360251	T0		IN	0.0824296	0.748536	0.386578	T0		IN	0.914232
ko:K00832	aromatic-amino-acid transaminase			115402		207135	277754		203524	340762	118677	527751				279316			1.80434e+06	706416	519888		1.25001e+06		60797.7	430901	1.80114e+06	218920				0.6	0.5	0.5	4	OUT			-0.0803476	T1		OUT			0.209393	T0		OUT
ko:K00845	glucokinase	3.35021e+06	3.00927e+06	3.62249e+06	4.8461e+06	815266	3.1564e+06	1.99666e+06	2.52087e+06	2.61385e+06	4.14447e+06	2.3124e+06	1.39559e+06	4.86992e+06	1.28398e+06	1.20232e+06	1.37935e+06	893398	1.23382e+06	5.99107e+06	3.25869e+06	2.7557e+06	2.20909e+06	1.78e+06	5.37577e+06	1.66744e+06	5.52898e+06	977050	2.89297e+06	6.31611e+06	845310	1	1	1	42	IN	0.130103	0.221673	0.510498	T0		IN	0.65196	0.907684	0.161419	T0		IN	0.41774
ko:K00847	fructokinase	689735	470893	1.68865e+06	521148	365263	668015	1.59284e+06	752771	930758	1.30199e+06	250623	366356	530632		544718	205603	567612	134648	534298			257623	1.01676e+06	919304	613041	1.59374e+06	232236	1.23763e+06	1.06381e+06		1	0.8	0.8	10	IN	0.0577002	0.130399	2.87431	T0		IN	0.16462	0.757891	2.04258	T0		IN	0.68205
ko:K00849	galactokinase	4.79977e+06	5.28504e+06	5.33938e+06	5.32227e+06	1.46742e+06	6.08936e+06	2.4115e+06	5.5465e+06	3.12729e+06	6.1941e+06	5.2714e+06	4.15703e+06	7.78495e+06	5.02008e+06	3.90559e+06	7.13621e+06	2.54269e+06	1.97348e+06	4.40428e+06	2.81143e+06	6.61788e+06	2.94329e+06	5.89305e+06	4.41177e+06	2.629e+06	3.43795e+06	4.26792e+06	5.07084e+06	3.73856e+06	4.88261e+06	1	1	1	39	IN	0.949901	0.969214	0.0170421	T0		IN	0.953069	0.996496	-0.0115316	T2		IN	0.906849
ko:K00850	6-phosphofructokinase 1	1.60491e+06	963112	3.49662e+06	6.90201e+06	2.00011e+06	2.23243e+06	2.82366e+06	4.06224e+06	4.6455e+07	2.48403e+06	95853.7	348144	190795		1.19752e+06		5.33882e+06	5.21257e+07	9.6526e+06	2.93421e+06	1.18902e+06	584325	2.3047e+06	5.49183e+06	1.82757e+06	985868	1.98291e+06	1.55587e+06	4.00383e+06	970481	1	0.8	1	29	IN	0.0943991	0.178333	3.17497	T0		IN	0.00973279	0.748536	1.01764	T0		IN	0.211643
ko:K00853	L-ribulokinase	1.19282e+06	296601	467031	390766	25361.1		1.67991e+06		1.39318e+06	1.01723e+06				1.33757e+06	1.33314e+06		202539			161145			143793	453338	325985			462951	327162		0.8	0.4	0.5	4	IN	0.056543	0.129155	3.60168	T0		IN	0.183691	0.757891	3.02207	T0		OUT
ko:K00854	xylulokinase	639915	775178	1.16124e+06	223538	429202	235471	771331	661593	101057	889271			136227			660452		750447	279520	226740	211013	613346	715703	1.82221e+06	1.19276e+06	288738		56409.6	626286		1	0.5	0.8	13	IN	0.0125528	0.0509284	4.70019	T0		IN	0.212096	0.757891	1.8144	T0		IN	0.185659
ko:K00859	dephospho-CoA kinase								199927		356170												313622							112254		0.2	0	0.2	1	OUT			1.6131	T0		OUT			0.101009	T0		OUT
ko:K00863	triose/dihydroxyacetone kinase / FAD-AMP lyase (cyclizing)	1.22194e+06	9.94164e+06	3.46119e+06	1.10536e+06	1.92659e+07	4.12492e+06	1.83404e+07	452175	5.76798e+06	3.92558e+06	1.83035e+06	391100	1.23638e+06	845302		8650.23			2.22608e+07	6.67396e+06	2.03865e+06	2.38015e+06	1.47112e+06	6.1365e+06	1.90956e+07	7.50308e+06	2.11977e+06	9.2698e+06	8.17488e+06		1	0.7	0.9	11	IN	0.0359165	0.0976767	4.91996	T0		IN	0.464897	0.849027	0.94297	T0		IN	0.187113
ko:K00864	glycerol kinase		386513	1.90133e+06	524272	4.97803e+06	1.12233e+06	2.24752e+06	601781	642303	249205	862180	151984		566869	227989	254260	699713	487578	245261	4.41135e+06	8.34734e+07	1.08631e+06		301028	878753	2.16581e+06	6.17238e+06	260285	91142.7	591352	0.9	0.9	0.9	14	IN	0.722584	0.784256	0.817873	T0		IN	0.906193	0.986285	-0.328351	T2		IN	0.236995
ko:K00868	pyridoxine kinase											233567	373576			149369	691528	169353	92612.5		267058											0	0.7	0	1	OUT			-5.51185	T1		OUT						OUT
ko:K00873	pyruvate kinase	7.351e+06	4.53687e+06	4.41348e+06	5.9347e+06	2.77608e+06	5.59159e+06	4.73603e+06	1.498e+07	2.59512e+06	9.77884e+06	7.58114e+06	4.44243e+06	4.99864e+06	5.61498e+06	7.63879e+06	5.30826e+06	1.90805e+06	6.74731e+06	4.81998e+06	8.69076e+06	4.04025e+06	1.79063e+06	1.92788e+06	5.3172e+06	2.25003e+06	4.846e+06	3.53134e+06	4.60001e+06	3.5656e+06	4.34779e+06	1	1	1	41	IN	0.928228	0.952831	0.0240069	T0		IN	0.00973211	0.748536	0.690392	T0		IN	0.023602
ko:K00874	2-dehydro-3-deoxygluconokinase	3.59982e+07	2.17574e+07	2.85596e+07	4.39774e+07	5.28871e+07	2.75232e+07	2.13748e+07	2.08555e+07	2.28947e+07	3.55107e+07	1.89012e+07	5.85984e+06	8.63946e+06	8.8279e+06	9.86924e+07	3.8343e+06	4.06867e+06	5.63819e+06	1.90071e+07	3.94199e+07	7.03592e+07	2.0051e+07	2.80254e+07	2.24352e+07	3.65285e+07	2.94604e+07	1.27534e+07	4.44264e+07	2.61495e+07	1.66276e+07	1	1	1	88	IN	0.00795652	0.0391283	1.32042	T0	*	IN	0.640817	0.902712	0.11419	T0		IN	0.033824
ko:K00876	uridine kinase	195251			428832		216809	83665	129646	1.72892e+06			132776		129985	122722				190789				93917.5	55695.5	2.14831e+06	7.31958e+06			2.55642e+06		0.6	0.4	0.5	2	OUT			1.96895	T0		OUT			0.0699171	T0		OUT
ko:K00878	hydroxyethylthiazole kinase	3.60034e+06	1.47013e+06	864729	862959	693951	1.46395e+06	85990.1	471328	252109	1.66601e+06		263502				293463	160134				84251.5	1.55283e+06	290420	2.84609e+06	3.6052e+06			502583	92065.1		1	0.3	0.7	8	IN	0.000611886	0.0101814	7.22389	T0	*	IN	0.0634991	0.748536	3.18101	T0		OUT
ko:K00879	L-fuculokinase										168275								169279													0.1	0.1	0	1	OUT			-0.000853253	T1		OUT			0.740322	T0		OUT
ko:K00882	1-phosphofructokinase	1.63496e+06			1.02187e+06	606366		1.71928e+06			565879			64535.6		3.97076e+06						60779.5		156457		1.39005e+06			453007	837826		0.5	0.2	0.5	4	OUT			3.18263	T0		OUT			0.758744	T0		OUT
ko:K00886	polyphosphate glucokinase			240427					225274		641309					218318									412217		128279					0.3	0.1	0.2	1	OUT			1.72876	T0		OUT			0.93594	T0		OUT
ko:K00895	diphosphate-dependent phosphofructokinase	5.33963e+06	2.71003e+06	3.23686e+06	1.19576e+07	1.5332e+06	8.59322e+06	4.16505e+06	1.01068e+06	3.63497e+06	8.76053e+06	3.86917e+06	1.07495e+06	2.34599e+06	1.81599e+06	3.9632e+06	2.66102e+06	1.67554e+06	8.48753e+06	6.89778e+06	2.72023e+06	1.71881e+06	1.69843e+06	4.13854e+06	2.17975e+06	4.59385e+06	1.92743e+06	7.53965e+06	4.19275e+06	8.69415e+06	6.04971e+06	1	1	1	29	IN	0.45426	0.541599	0.430915	T0		IN	0.795578	0.970326	0.13514	T0		IN	0.376816
ko:K00899	5-methylthioribose kinase		102904	398332															562234					54396.6			352269					0.2	0.1	0.2	1	OUT			0.620296	T0		OUT			0.10842	T0		OUT
ko:K00925	acetate kinase	5.08737e+06	4.82455e+06	1.17781e+07	7.81727e+06	1.06268e+07	9.9025e+06	2.7448e+06	7.05299e+06	4.43152e+06	7.17819e+06	7.25485e+06	2.69872e+06	4.4847e+06	2.00706e+06	1.5403e+06	3.62647e+06	2.32493e+06	8.39173e+06	7.97035e+06	4.20676e+06	8.82384e+06	1.84311e+07	2.6359e+06	1.42753e+07	9.9756e+06	6.42854e+06	2.65025e+06	4.08659e+06	6.83843e+06	7.28331e+06	1	1	1	68	IN	0.0599049	0.134668	0.782719	T0		IN	0.883398	0.986099	-0.0531742	T2		IN	0.102984
ko:K00926	carbamate kinase	2.3471e+06	3.85648e+06	1.24713e+06	1.19135e+06	3.19926e+06	3.19176e+06	1.19572e+06	1.36037e+06	1.66415e+06	3.1862e+06	328856	3.86077e+06	1.60049e+06		7.5548e+06	178464	8.95029e+06	6.20003e+06	1.7462e+06	266603	492405	613687	1.4162e+06	7.11406e+06	1.44623e+06	2.06326e+06	2.78814e+06	899556	1.64856e+06	972013	1	0.9	1	13	IN	0.281264	0.389221	1.40178	T0		IN	0.344243	0.818991	0.501489	T0		IN	0.497864
ko:K00927	phosphoglycerate kinase	3.88529e+07	2.44723e+07	5.91736e+07	3.03406e+07	3.36717e+07	5.63976e+07	3.82576e+07	2.46331e+07	1.51685e+07	4.17404e+07	2.99125e+07	1.37334e+07	4.28229e+07	3.54079e+07	2.19882e+07	1.98059e+07	1.2718e+07	2.33505e+07	5.40304e+07	4.44849e+07	2.54522e+07	4.49488e+07	3.9511e+07	7.69262e+07	3.02907e+07	2.6204e+07	2.5797e+07	5.2228e+07	4.74756e+07	2.24537e+07	1	1	1	218	IN	0.309555	0.414687	0.33203	T0		IN	0.756415	0.949459	-0.103518	T2		IN	0.129306
ko:K00928	aspartate kinase	4.07559e+06	1.8365e+06	3.95556e+06	2.03641e+06	3.18144e+06	2.5464e+06	1.81709e+06	4.1371e+06	2.98635e+06	1.65018e+06	2.44782e+06	4.43192e+06	4.58662e+06	1.09613e+07	2.1769e+06	6.13426e+06	3.35885e+06	1.48703e+07	3.15894e+06	1.06188e+06	4.79861e+06	829624	2.95322e+06	6.26766e+06	3.33003e+06	982678	1.21399e+06	3.38851e+06	5.27187e+06	2.1344e+06	1	1	1	19	IN	0.115086	0.205132	-0.607435	T1		IN	0.811541	0.972178	0.0695545	T0		IN	0.173348
ko:K00929	butyrate kinase	308696	7.18142e+06	779541	846639	1.8578e+06	797111	457454	607302		552852	371185			143682	197529			107037	136281	1.05164e+06	234928	2.01043e+06	1.29835e+06	2.56905e+06	1.33116e+06	134769	779689	905063	275650	127683	0.9	0.6	1	15	IN	0.0873678	0.169561	4.08779	T0		IN	0.543025	0.875005	-0.441976	T2		IN	0.0180713
ko:K00930	acetylglutamate kinase	586792		110273	380533		553913	116542	1.6298e+06		412184	121052		406109						231297				445774	337318	516084	480070	315430	42880.6	156176		0.7	0.3	0.7	2	OUT			3.64675	T0		OUT			0.374045	T0		OUT
ko:K00931	glutamate 5-kinase		555211			135935	473388	849401	253895		572433	191077		299993	2.95599e+06		297348	1.04815e+06		611377	889769		279936	91647.6	223216		500959	239065	2.03623e+06	574751	288621	0.6	0.7	0.8	1	OUT			-1.26661	T1		IN	0.343349	0.818991	-1.56989	T2		IN	0.778797
ko:K00932	propionate kinase		625538		806557	352218	67294.4	100755	1.39706e+06	379524	2.00584e+06	280137	610485			99302.5	413427		511886	158717	188894		1.22539e+07			2.09396e+06						0.8	0.7	0.2	2	IN	0.44869	0.536915	1.35421	T0		IN	0.0190637	0.748536	4.55537	T0		OUT
ko:K00937	polyphosphate kinase		75992.2			49278.5	771948	60625.9		158814		220991					155635	84845.6							518804	60238.3	64009.9		842897	52490.5		0.5	0.3	0.5	5	OUT			1.32692	T0		OUT			-0.166445	T2		OUT
ko:K00939	adenylate kinase	1.64094e+06	1.09777e+06	6.03245e+06	732789	266620	2.85646e+06	1.0387e+06	427468	526614	3.70233e+06	545950	335456	1.6443e+06	440619	41205.2	1.68857e+06	14475.1	1.39212e+06	890824	261979	184682	712699	1.33451e+06	1.90511e+06	615298	973646	277314	785877	1.37061e+06	695735	1	1	1	20	IN	0.0405534	0.104783	1.67508	T0		IN	0.243099	0.757891	0.696998	T0		IN	0.148716
ko:K00940	nucleoside-diphosphate kinase	1.19406e+06	169164		987722	1.19616e+06	101703	1.24019e+06	1.55531e+06	202541	48522.4	99299.7		172683						2.06122e+06		225580		468904	169693	915891	652583	243086	1.69849e+06	1.01701e+06	342438	0.9	0.3	0.9	8	IN	0.0216532	0.0714032	5.35729	T0		IN	0.92961	0.996496	-0.171435	T2		IN	0.00414157
ko:K00941	hydroxymethylpyrimidine/phosphomethylpyrimidine kinase																						255906									0	0	0.1	1	OUT						OUT			-0.80051	T2		OUT
ko:K00942	guanylate kinase			218453					249982																	28858.6						0.2	0	0.1	2	OUT			1.57492	T0		OUT			1.08491	T0		OUT
ko:K00945	CMP/dCMP kinase	4.20591e+06	803879	5.70022e+06	1.64061e+06	914607	5.80114e+06	759470	1.28816e+06	843916	2.60835e+06	1.39692e+06	2.25087e+06	4.25745e+06		1.88802e+06	335849	988265	1.69535e+06	178418	3.89687e+06	6.6875e+06	189318	3.28439e+06	9.23166e+06	1.38816e+06	2.67013e+06	1.43377e+06	197556	987815	1.52291e+06	1	0.9	1	30	IN	0.238512	0.346188	1.51496	T0		IN	0.610288	0.895206	0.25647	T0		IN	0.396766
ko:K00948	ribose-phosphate pyrophosphokinase	1.19772e+06	2.31955e+06	2.033e+06	1.3506e+06	2.07209e+06	4.65925e+06	1.48572e+06	329491	1.02237e+06	1.89654e+06	930038	370975	188803		298680	164492	131562	3.57444e+06	6.72859e+06	1.79511e+06	415461	1.60424e+06	1.50846e+06	2.66904e+06	1.9063e+06	2.15084e+06	4.67763e+06	566205	626931	2.7808e+06	1	0.9	1	26	IN	0.133547	0.224344	2.18478	T0		IN	0.888378	0.986099	0.0459652	T0		IN	0.164077
ko:K00951	GTP pyrophosphokinase	265442		659404		206431	380897	227254	138433		377554	793076		399494	803344				239447	166478	622112	1.09462e+06		324448		685765	468979	107360		99904.6		0.7	0.6	0.6	2	OUT			0.47095	T0		OUT			0.706022	T0		OUT
ko:K00955	bifunctional enzyme CysN/CysC	174513				107123	158916	204952	160380						270174	5.06311e+06					101813				164720	332291						0.5	0.3	0.2	1	OUT			0.948057	T0		OUT			2.08004	T0		OUT
ko:K00956	sulfate adenylyltransferase subunit 1	174513				107123	158916	204952	160380						270174	5.06311e+06					101813				164720	332291						0.5	0.3	0.2	1	OUT			0.948057	T0		OUT			2.08004	T0		OUT
ko:K00957	sulfate adenylyltransferase subunit 2	73670.7			124809	118780	63443.5	257246			42824.5									365473				88107.2		36707.7	166972		140471	223656		0.6	0.1	0.5	2	OUT			3.10605	T0		OUT			0.551577	T0		OUT
ko:K00958	sulfate adenylyltransferase	1.22057e+06	383244	5.57917e+06	545191	1.2809e+06	2.90071e+06	1.82153e+06	2.49196e+06	563007	6.60705e+06	336756	229058		301633			383257	195869	1.22515e+06		832056	175118	3.14129e+06	1.11917e+06	4.71411e+06	1.5923e+06	1.16742e+06	1.48136e+06	1.02827e+06	890132	1	0.6	1	8	IN	0.0152723	0.0567327	5.51974	T0		IN	0.38523	0.818991	0.386988	T0		IN	0.0166321
ko:K00962	polyribonucleotide nucleotidyltransferase	1.94374e+06	868308	8.49332e+06	3.61187e+06	1.82283e+06	8.30693e+06	4.70754e+06	2.27771e+06	3.17845e+06	3.77229e+06	5.57863e+06	2.28501e+06	1.30833e+06	579651	9.02932e+06	688527	3.60976e+06	1.3529e+07	3.78425e+06	1.15539e+07	4.85303e+06	2.40056e+06	1.61015e+06	5.23271e+06	2.61455e+06	5.15559e+06	1.15301e+06	5.82735e+06	3.4851e+06	2.34594e+06	1	1	1	52	IN	0.962253	0.973681	-0.0350519	T1		IN	0.916205	0.98798	0.0471977	T0		IN	0.8924
ko:K00963	UTP--glucose-1-phosphate uridylyltransferase	145927		698543	125644	180209	633528	157388	326115	364244	251826	112835		5462.51	51117.7	317455	519343		304774			3.1126e+06	153814	545270	420237	370828	92654		202053			0.9	0.6	0.7	5	IN	0.0353965	0.0969705	3.17794	T0		IN	0.411413	0.82474	1.31564	T0		OUT
ko:K00965	UDPglucose--hexose-1-phosphate uridylyltransferase	1.09147e+06	2.16176e+06	840860	697913		1.03409e+06	1.43276e+06	1.80271e+06	679487	1.68904e+06	783080	2.08693e+06	1.61253e+06	3.71123e+06	112763	1.94506e+06	2.31994e+06	1.70292e+06	992342	608959	2.27968e+06	1.54823e+06	4.30323e+06	2.01359e+06	620295	1.88852e+06	668904	1.34778e+06		941675	0.9	1	0.9	8	IN	0.2247	0.333527	-1.02473	T1		IN	0.890993	0.986099	-0.28396	T2		IN	0.461097
ko:K00971	mannose-1-phosphate guanylyltransferase		206897		160362	966516	201083	66395.5	194782		281070									143232				394047	78365.6	189057			1.1856e+06	158811		0.7	0.1	0.5	1	OUT			4.72662	T0		OUT			1.4399	T0		OUT
ko:K00972	UDP-N-acetylglucosamine/UDP-N-acetylgalactosamine diphosphorylase				281931	221624	427154	81522.9		83510.1															577728	102763						0.5	0	0.2	4	OUT			3.74525	T0		OUT			2.15786	T0		OUT
ko:K00973	glucose-1-phosphate thymidylyltransferase	1.28048e+06	440535	1.87931e+06	1.07328e+06	548647	2.74477e+06	83275.3	362758	535493	2.17535e+06	212686	123360	297292		453499		458075		1.06993e+06	248267	264754	604227	302656	3.3283e+06	502327	587477	3.34499e+06	1.02057e+06	646566	281949	1	0.7	1	12	IN	0.0419922	0.10585	3.7025	T0		IN	0.902065	0.986099	0.103337	T0		IN	0.0488313
ko:K00975	glucose-1-phosphate adenylyltransferase	1.98075e+06	2.55867e+06	3.90749e+06	1.2934e+06	1.64084e+06	5.77464e+06	769105	1.46468e+06	178496	725888	5.64874e+06	3.34335e+06	787327	126421	538397	890956	1.49002e+06	326190	1.64638e+06	6.87431e+06	1.92893e+06	3.30175e+06	1.17006e+06	5.78994e+06	1.00983e+06	493527	1.49415e+06	604850	524710	1.62384e+06	1	1	1	43	IN	0.723872	0.784655	0.282843	T0		IN	0.846014	0.97777	0.109999	T0		IN	0.805371
ko:K00989	ribonuclease PH		2.41831e+06	98908.9	167074		462362	123120				130723							135675		577903		202164	132401	94384.2				398409			0.5	0.3	0.4	1	OUT			1.77743	T0		OUT			1.11439	T0		OUT
ko:K00991	2-C-methyl-D-erythritol 4-phosphate cytidylyltransferase			280303		254977		74136.7			68278.2		136499		267880		282777	521265					182800		180394	189861	58012			85120.1		0.4	0.4	0.5	1	OUT			-0.386972	T1		OUT			-0.643094	T2		OUT
ko:K01000	phospho-N-acetylmuramoyl-pentapeptide-transferase			88341.4		263946		66678.6				2.05969e+06			771139		121354			85950.1	1.71423e+06	379599	72571.3	39281.5	97288.5	29969.2	172919					0.3	0.5	0.6	1	OUT			-2.41114	T1		OUT			-1.85078	T2		OUT
ko:K01006	pyruvate, orthophosphate dikinase	1.25669e+08	9.11762e+07	1.56848e+08	9.49063e+07	7.58345e+07	1.93168e+08	7.18348e+07	7.9489e+07	5.90614e+07	1.20572e+08	3.41866e+07	1.36458e+08	6.31667e+07	1.77964e+07	1.84321e+07	5.05477e+07	1.69675e+08	1.23644e+08	6.89038e+07	9.86165e+07	5.81273e+07	8.70347e+07	1.0634e+08	2.86466e+08	6.45577e+07	5.38236e+07	8.14488e+07	8.07202e+07	1.11587e+08	3.20159e+07	1	1	1	296	IN	0.124794	0.215325	0.718828	T0		IN	0.414592	0.825354	0.301382	T0		IN	0.437806
ko:K01007	pyruvate, water dikinase	1.93125e+06	439638	1.42617e+06	95874	1.08408e+06	8.87902e+06		965671		560307	600316	299593	791370	592237		234245		306003	1.01105e+06	178743	905534	483946	3.35889e+06	3.79484e+06	515111	708226	301212	523055	834589		0.8	0.8	0.9	10	IN	0.685583	0.754673	0.910684	T0		IN	0.614125	0.895206	-0.878562	T2		IN	0.335585
ko:K01012	biotin synthase	1.62138e+06	5.771e+06	327271	393003	166443	191788	729363		143610	802993	1.03879e+07	9.17776e+06	8.95581e+06	2.24971e+06	3.04461e+06	1.29133e+07	9.46499e+06	3.1039e+06	929387	1.84071e+06	3.8689e+06	5.73552e+06	461327	1.95585e+06	224484	3.72276e+06	665790	400239	2.00539e+06	2.0246e+07	0.9	1	1	5	IN	0.00942698	0.0429507	-4.00609	T1	*	IN	0.0369335	0.748536	-2.57183	T2		IN	0.0973569
ko:K01023	arylsulfate sulfotransferase																											319449				0	0	0.1	1	OUT						OUT			-0.832395	T2		OUT
ko:K01026	propionate CoA-transferase	2.88675e+06	1.54876e+06	914525	736930	838382	275192	1.00948e+06	5.07091e+06	833023	3.35452e+06	343991		6.80775e+06	231060	1.19298e+06	2.21113e+07	860630	830412	478382	1.82803e+06	936458	987819	152687	758863	967980	3.40789e+06	4.28065e+06	3.387e+06	2.33521e+06	812421	1	0.9	1	16	IN	0.429809	0.524355	1.01192	T0		IN	0.995955	0.998271	0.00284591	T0		IN	0.404387
ko:K01034	acetate CoA/acetoacetate CoA-transferase alpha subunit		609369	91223.5			133578				498399									437375										111156		0.4	0.1	0.1	1	OUT			2.30409	T0		OUT			2.50076	T0		OUT
ko:K01035	acetate CoA/acetoacetate CoA-transferase beta subunit	162132	71710.8	136410			204938				81075.4					158869										27264.5						0.5	0.1	0.1	1	OUT			2.73605	T0		OUT			2.98604	T0		OUT
ko:K01039	glutaconate CoA-transferase, subunit A	1.18529e+06	465070	997050	2.36105e+06	155254	599179	1.63099e+06	749130	821895	669300	53899.7				137575	68171.9	46573.9	95607.3	530566	233664	129903	88254.3	208546	213478	612169	154533	72857.5	303573	1.59784e+06	182002	1	0.7	1	10	IN	0.00922612	0.0429507	4.7959	T0	*	IN	0.0175989	0.748536	1.7934	T0		IN	0.0249455
ko:K01040	glutaconate CoA-transferase, subunit B	213149	159541	188097	975165	90367.7		152844	273240	173633			185083			196537	255558			198771				114294	70890.3	130750				394621		0.8	0.4	0.4	4	IN	0.116945	0.207145	3.10785	T0		IN	0.0270729	0.748536	3.32031	T0		OUT
ko:K01051	pectinesterase		74273.7	131508	150740	507009	1.04451e+06	1.49607e+06	65412.7		1.86128e+06	960900	439166	797625		8.38426e+06	414598			465129	334888		1.00445e+06	687777	805048	356828	468248	492717	77205.2	171337	3.92072e+06	0.8	0.7	0.9	11	IN	0.908053	0.941193	-0.0309773	T1		IN	0.166043	0.757891	-1.40043	T2		IN	0.438698
ko:K01054	acylglycerol lipase	1.08484e+06	937309		978487	384809	971335		439357	580922	231467												493337	493578	494199				127779			0.8	0	0.4	1	IN	0.000214991	0.00499402	7.42395	T0	*	IN	0.077288	0.748536	4.03795	T0		OUT
ko:K01067	acetyl-CoA hydrolase	1.62846e+06	3.21264e+06	2.21757e+06	6.97688e+06	7.85687e+06	1.62368e+06	7.94204e+06	1.49641e+06	4.00258e+06	1.73577e+06	1.11426e+06	1.09261e+06	1.15673e+06	660998	1.65252e+06	747196	915149	327491	1.25437e+07	1.2933e+06	2.05523e+06	2.17472e+06	1.41138e+06	3.06156e+06	1.02387e+07	6.56741e+06	1.16702e+07	4.5179e+06	1.13915e+07	4.65003e+06	1	1	1	41	IN	0.0154635	0.0567327	1.38867	T0		IN	0.150992	0.757891	-0.540925	T2		IN	0.00176431
ko:K01070	S-formylglutathione hydrolase	544311		575727	80824.6			436647	187983	2.0005e+06							105253						244837			60448.9		708547				0.6	0.1	0.3	2	OUT			4.51884	T0		OUT			2.85661	T0		OUT
ko:K01071	medium-chain acyl-[acyl-carrier-protein] hydrolase					45476.2																				81764.5						0.1	0	0.1	1	OUT			0.553842	T0		OUT			-0.0832521	T2		OUT
ko:K01077	alkaline phosphatase	1.74043e+06	2.91227e+06	1.69483e+06	1.53185e+06	1.16698e+06	1.11252e+06	4.55263e+06	1.90467e+06	2.36271e+06	2.634e+06	1.17317e+06	943649	114880		453397	648754	204788	145358	9.43871e+06	2.51268e+06	2.34626e+06	457276	1.33239e+06	1.90646e+06	3.33383e+06	5.63413e+06	2.17918e+06	5.81207e+06	1.41105e+07	1.43407e+06	1	0.9	1	34	IN	0.0740534	0.151385	2.50267	T0		IN	0.48562	0.849337	-0.383131	T2		IN	0.0483856
ko:K01081	5'-nucleotidase	419096			274547	1.4402e+06	106600	1.71916e+06	736524							212748							102116		96099.5	959388	162069		105816		146189	0.6	0.1	0.6	6	OUT			4.65984	T0		OUT			0.985135	T0		OUT
ko:K01085	glucose-1-phosphatase																		700879	109280												0	0.2	0	2	OUT			-1.62401	T1		OUT						OUT
ko:K01114	phospholipase C		74273.7	131508		81622.3	252104	639746	65412.7		1.03987e+06	960900		463487		8.38426e+06				82456.8	214873		167956	473562	614162	165247				98297.5	1.68532e+06	0.7	0.5	0.6	6	OUT			0.709675	T0		OUT			0.275031	T0		OUT
ko:K01119	2',3'-cyclic-nucleotide 2'-phosphodiesterase / 3'-nucleotidase	1.63848e+07	5.10386e+06	3.56648e+06	1.47565e+07	5.32248e+06	4.21047e+06	8.72007e+06	4.82184e+06	5.65731e+06	7.24719e+06	1.38964e+07	9.90502e+06	3.87164e+07	3.35187e+07	240134	5.69441e+06	4.98256e+06	9.7766e+06	2.65126e+06	1.00803e+07	1.13864e+07	2.38055e+06	1.46433e+07	5.6732e+06	7.5213e+06	5.65841e+06	3.24927e+06	4.98115e+06	3.82461e+06	1.68094e+07	1	1	1	44	IN	0.891679	0.928741	-0.0908487	T1		IN	0.835921	0.972178	0.0769527	T0		IN	0.806083
ko:K01126	glycerophosphoryl diester phosphodiesterase	1.4957e+06	726948	871084	211717	279345	1.1755e+06	515278	675737	361584	352101	4.5907e+06	1.3754e+06	3329.48	234005	1.4466e+06	3.19464e+06	1.13063e+06	2.92079e+06	614051	2.34139e+06	128503		1.40014e+06	436870	573672	304658	23347.3	2.51038e+06	57517.4	135885	1	1	0.9	15	IN	0.608653	0.684217	-0.557044	T1		IN	0.142477	0.757891	1.87348	T0		IN	0.16281
ko:K01130	arylsulfatase	398188	450744	2.02258e+06	321035	73629.9	68106.8	251491		84840.1	145446									379952	267947			136773	880308	99435.1	403726	72034.8	644887	157707		0.9	0.2	0.7	3	IN	0.00324163	0.0229	5.40597	T0	*	IN	0.38343	0.818991	1.56679	T0		OUT
ko:K01153	type I restriction enzyme, R subunit		197295		344918				802761			353364	128834								584998	601699				89741.4					225377	0.3	0.3	0.3	1	OUT			0.103204	T0		OUT			0.215485	T0		OUT
ko:K01154	type I restriction enzyme, S subunit	1.16697e+06		511038	1.94968e+06	340958	2.5906e+06	431817	221078		448472	207895	598209	1.55756e+06	1.55337e+06		101542	1.1278e+06		365823		230544		383495		765375		376902	95721.4	240204	176471	0.8	0.7	0.7	3	IN	0.608728	0.684217	1.17603	T0		IN	0.385669	0.818991	1.86745	T0		OUT
ko:K01156	type III restriction enzyme	1.61697e+06	1.05192e+06	610892		203820	699823		199921	205294	236492						155411								514069	247116			96344.1			0.8	0.1	0.3	1	IN	0.00087732	0.0114996	6.303	T0	*	IN	0.0485636	0.748536	4.67507	T0		OUT
ko:K01173	endonuclease G, mitochondrial	749510	756712	4.25978e+06	6.61302e+06	1.62499e+06	2.53601e+06	1.7306e+06	5.68984e+06			619223	1.27704e+06	1.55384e+07		283751	1.41412e+06	461494		134137	280468		197107		4.12093e+06	2.99543e+06	3.15117e+06		5.38392e+06			0.8	0.8	0.5	14	IN	0.678361	0.747689	1.28651	T0		IN	0.071448	0.748536	3.38687	T0		IN	0.41997
ko:K01176	alpha-amylase	3.83964e+07	9.34811e+06	2.52573e+07	5.16427e+07	1.41597e+07	2.37505e+07	2.74851e+07	3.85305e+07	2.44798e+08	3.23584e+07	1.52704e+07	2.70074e+07	3.57977e+07	4.16148e+07	1.38557e+07	2.15787e+07	4.23416e+07	1.70913e+08	3.32239e+07	2.72798e+07	4.78759e+07	8.39514e+06	4.6597e+07	1.85897e+07	1.59471e+07	9.92735e+06	1.02993e+08	1.53133e+07	3.02959e+07	4.96603e+07	1	1	1	162	IN	0.976901	0.981574	0.0132629	T0		IN	0.480015	0.849337	0.333597	T0		IN	0.531806
ko:K01179	endoglucanase	9.65266e+07	1.28033e+08	2.30434e+07	6.97399e+06	4.64306e+07	1.10606e+08	2.66141e+07	1.06272e+08	8.34984e+07	1.2378e+08	1.0485e+07	2.32416e+08	7.49621e+06	9.29801e+06	2.3753e+08	8.29133e+06	7.17261e+06	3.22754e+08	2.62928e+07	1.70463e+08	7.31982e+07	7.11005e+07	1.094e+08	3.08555e+07	5.56551e+07	1.0977e+08	2.46753e+07	1.06187e+07	1.48853e+07	1.5497e+08	1	1	1	237	IN	0.350557	0.453912	0.642415	T0		IN	0.699684	0.925043	0.220039	T0		IN	0.650966
ko:K01181	endo-1,4-beta-xylanase	4.41096e+06	8.11756e+06	4.88938e+06	8.23365e+06	2.73968e+06	2.52159e+06	959092	2.69439e+06	370505	4.40028e+06	721654	1.98943e+06	1.66222e+06	1.55341e+06	1.71519e+06	747693	1.08521e+06	454917	2.44793e+06	4.11236e+06	2.06399e+06	650968	1.15944e+07	2.02405e+06	2.9174e+06	1.66592e+06	434209	1.18065e+07	895825	5.04756e+06	1	1	1	36	IN	0.071198	0.147593	1.07898	T0		IN	0.529573	0.874506	0.355986	T0		IN	0.279777
ko:K01182	oligo-1,6-glucosidase	1.62155e+06	294385	752251	150339	3.06741e+06	1.49289e+06	645684	1.26219e+06	989806	1.66485e+06	285979		127986		620082			31369.1	598429	836005			61204.2	1.76843e+06	637571	1.84529e+06	1.77945e+06	613435	525133	698832	1	0.6	0.8	5	IN	0.00471707	0.0287067	4.9684	T0	*	IN	0.131339	0.757891	2.26231	T0		IN	0.240502
ko:K01183	chitinase	182924	108060	116977			377574		1337.74		180198														261563	898420			105894			0.6	0	0.3	2	OUT			3.84653	T0		OUT			1.38759	T0		OUT
ko:K01185	lysozyme	245544		190127		91564.8		93282.4	307067	310622	99723.7		268054						146423	154510		74119	285260	769281	121695		125394		247638	374383		0.7	0.3	0.7	2	OUT			2.9264	T0		OUT			-0.259196	T2		OUT
ko:K01186	sialidase-1	4.50605e+06	4.33475e+06	2.44299e+06	1.002e+07	1.63955e+06	1.62985e+06	6.84337e+06	3.49537e+06	3.66153e+06	3.90231e+06	4.65182e+06	896216	7.23039e+06	5.75718e+06	3.15628e+06	2.77668e+06	5.67333e+06	6.27635e+06	5.24374e+06	1.22579e+07	6.96894e+06	6.13155e+06	2.81711e+06	2.44243e+06	4.09221e+06	8.71724e+06	1.02692e+07	8.7952e+06	9.21592e+06	6.49183e+06	1	1	1	35	IN	0.444636	0.534316	-0.299453	T1		IN	0.0859166	0.749211	-0.701818	T2		IN	0.351949
ko:K01187	alpha-glucosidase	1.04378e+07	3.51086e+07	7.79892e+06	1.42241e+07	1.90543e+07	7.84861e+06	3.1573e+07	1.06338e+07	1.35843e+07	1.62671e+07	9.1616e+06	1.11221e+07	5.92619e+06	8.39495e+06	3.39816e+06	9.15418e+06	6.56252e+06	7.71647e+06	4.49599e+07	7.12615e+06	5.24946e+06	5.42865e+06	5.75268e+06	6.90948e+06	2.37491e+07	3.42411e+07	6.87923e+07	3.80571e+07	4.3032e+07	1.81142e+07	1	1	1	142	IN	0.0904593	0.173982	0.7461	T0		IN	0.680935	0.912163	-0.205938	T2		IN	0.091276
ko:K01190	beta-galactosidase	2.15731e+07	2.41308e+07	1.43662e+07	3.23719e+07	3.23149e+07	1.24256e+07	3.0122e+07	2.40822e+07	1.89736e+07	1.3812e+07	3.2163e+07	2.13639e+07	2.94838e+07	3.1676e+07	2.80538e+07	2.21913e+07	2.1552e+07	2.04052e+07	3.45883e+07	2.24531e+07	3.93461e+07	1.2005e+07	2.30031e+07	1.55208e+07	3.17918e+07	3.46393e+07	3.55274e+07	4.36522e+07	2.33765e+07	3.90261e+07	1	1	1	230	IN	0.141445	0.234457	-0.288414	T1		IN	0.20884	0.757891	-0.382955	T2		IN	0.697661
ko:K01191	alpha-mannosidase	169942	526030	152473	698587	376848	194551	95594.9	294058	442111		325167	346965	166614	917925	329373	685710	1.29713e+06		182951	1.48174e+06	3.07955e+06	2.02324e+06	287272	888867	270180	2.67051e+06	532207	983018			0.9	0.9	0.8	14	IN	0.728201	0.788345	-0.72814	T1		IN	0.890806	0.986099	-0.607389	T2		IN	0.840279
ko:K01192	beta-mannosidase		142446	202820	138358	216369	458898	72496.9	256517			356633			545401		356463				111374	413053		40027.7				1.83607e+06	183180		597645	0.7	0.4	0.5	7	OUT			1.99055	T0		OUT			1.11296	T0		OUT
ko:K01193	beta-fructofuranosidase			282589	53003.9		156897	126873		60165.4	163493										167195	181836	125201	91054.2	716843		149872	516510	108783	35194.8	79272	0.6	0.1	0.9	5	OUT			3.41066	T0		IN	0.0685055	0.748536	-2.3541	T2		IN	0.000385454
ko:K01195	beta-glucuronidase	1.15431e+06	185390	1.01535e+06	1.07742e+06	953509	35038.7	1.27291e+06	419396	6.37701e+06	1.52534e+06			9200.89		645918		70718.2	348205	1.16935e+06		30728.2		428399	70322.7	315513	409685	1.20789e+06	250021	956541	1.23059e+06	1	0.5	0.9	8	IN	0.00197242	0.0175052	5.76026	T0	*	IN	0.0914144	0.749235	1.98368	T0		IN	0.0169617
ko:K01197	hyaluronoglucosaminidase	5.5561e+06	7.43146e+06	1.03384e+07	1.10825e+07	1.58657e+08	5.23634e+06	4.40784e+06	6.27271e+06	5.74455e+06	6.99101e+06	1.19927e+07	6.02634e+06	1.21084e+07	1.24949e+07	9.46515e+06	1.17808e+07	2.35236e+07	1.22725e+07	1.53104e+07	5.76787e+06	6.36827e+06	7.93331e+06	2.60157e+07	6.58169e+06	1.27931e+07	2.61549e+07	1.08778e+07	8.14667e+06	1.02602e+07	1.60323e+07	1	1	1	96	IN	0.619862	0.694898	-0.283174	T1		IN	0.540852	0.875005	-0.327262	T2		IN	0.89007
ko:K01198	xylan 1,4-beta-xylosidase	2.23227e+06	817994	2.64368e+06	5.26846e+06	6.10247e+06	1.96718e+06	2.27004e+06	1.54587e+06	7.97797e+06	2.72459e+06	634056	1.81907e+06	2.24588e+06	3.64638e+06	1.72355e+06	1.65546e+06	4.9381e+06	2.57184e+06	5.79819e+06	789228	8.43536e+06	4.23649e+06	670125	2.41383e+06	1.03868e+07	3.9187e+06	1.42011e+06	2.30262e+06	4.4478e+06	6.58213e+06	1	1	1	32	IN	0.314745	0.417547	0.389194	T0		IN	0.484187	0.849337	-0.327327	T2		IN	0.278182
ko:K01200	pullulanase	2.85615e+07	3.84549e+06	1.09089e+07	3.51303e+06	6.35846e+06	2.38204e+07	1.15241e+07	9.52842e+06	2.0772e+07	1.82696e+06	1.44206e+07	2.22803e+06	6.87378e+06	3.46106e+06	1.00131e+07	4.42283e+06	5.08324e+06	3.84193e+06	3.87735e+06	6.33661e+06	8.94405e+06	1.47122e+06	4.63393e+06	7.02347e+06	1.08145e+07	3.19291e+06	2.32083e+07	9.38534e+06	5.71049e+06	1.08886e+07	1	1	1	71	IN	0.106712	0.192624	0.735294	T0		IN	0.505091	0.858755	0.372902	T0		IN	0.268552
ko:K01201	glucosylceramidase	182745	360145	1.69762e+06	268792		116761																184481	421713				341300	553604			0.5	0	0.4	3	OUT			4.17036	T0		OUT			0.791047	T0		OUT
ko:K01206	alpha-L-fucosidase	8.43427e+06	3.34143e+07	4.06377e+06	5.6769e+06	2.36198e+06	2.49107e+06	3.21881e+06	3.80468e+06	1.99329e+06	9.27728e+06	3.8787e+06	2.60469e+06	6.07859e+06	1.01221e+07	3.22112e+06	1.79672e+06	2.59557e+06	6.45299e+06	6.29398e+06	3.41284e+06	3.58604e+06	3.14909e+06	1.4917e+06	2.4709e+06	2.91972e+06	3.62032e+06	9.64199e+06	6.79368e+06	4.11485e+06	3.48349e+06	1	1	1	76	IN	0.584251	0.663637	0.274246	T0		IN	0.391561	0.818991	0.438961	T0		IN	0.675679
ko:K01208	cyclomaltodextrinase / maltogenic alpha-amylase / neopullulanase	74984.5	236466	495166	802837	745612	256001	178949	1.43188e+06	174654	59713.6	142303		159762	274436		52924	278412	6466.78	2.13441e+06	426707	209260		913519	694661	577190	264013	167333	474958	283261	288302	1	0.8	0.9	12	IN	0.140557	0.233896	2.24735	T0		IN	0.507218	0.860673	0.481335	T0		IN	0.163241
ko:K01209	alpha-L-arabinofuranosidase	6.85504e+06	2.91518e+06	5.1984e+06	2.10672e+07	5.31373e+06	7.44531e+06	1.44407e+07	6.49164e+06	1.06058e+07	5.39002e+06	4.83529e+06	1.39431e+07	6.14703e+06	8.72365e+06	4.98668e+06	8.0257e+06	1.23475e+07	8.75644e+06	1.18105e+07	2.03257e+07	8.86695e+06	6.05976e+06	1.04314e+07	4.61365e+06	9.68208e+06	1.42024e+07	4.59325e+06	8.82446e+06	1.46728e+07	3.98863e+06	1	1	1	84	IN	0.390537	0.490439	-0.301631	T1		IN	0.81816	0.972178	-0.08621	T2		IN	0.576168
ko:K01213	galacturan 1,4-alpha-galacturonidase	357636					434952		177407		136264		468107										80843	105551	129879			289251				0.4	0.1	0.4	2	OUT			2.29605	T0		OUT			0.353081	T0		OUT
ko:K01214	isoamylase	101005					326184																									0.2	0	0	1	OUT			1.50265	T0		OUT			1.50265	T0		OUT
ko:K01218	mannan endo-1,4-beta-mannosidase	3.54538e+06	4.03357e+06	4.46851e+06	796349	2.94911e+06	4.17776e+06	8.32785e+06	3.44623e+06	7.39458e+06	3.86961e+06	620533	327734	1.55073e+06	608868	1.40603e+06	2.09125e+06	628293	1.08349e+06	3.93443e+06	79325.1	2.34205e+06	575043	1.71792e+06	2.15779e+06	1.69832e+07	2.42327e+06	5.39643e+06	2.76324e+06	2.59286e+06	2.00723e+06	1	1	1	34	IN	0.00222385	0.0184864	2.20044	T0	*	IN	0.319648	0.798656	0.501058	T0		IN	0.0105683
ko:K01223	6-phospho-beta-glucosidase			287677	169484	121949		208862	139498	236161	243529			1.04189e+06	3.65415e+06	1.57866e+06			102932				337353		451432	258999		1.75117e+06	2.55878e+06		399506	0.7	0.4	0.6	5	OUT			1.4013	T0		OUT			-0.278871	T2		OUT
ko:K01224	arabinogalactan endo-1,4-beta-galactosidase										116937	312602	848946	406450		1.08342e+06			194964		196600	277068			141014	93291.9	320787				185818	0.1	0.6	0.5	4	OUT			-4.51362	T1		OUT			-3.08218	T2		OUT
ko:K01226	trehalose-6-phosphate hydrolase	55564.3							31729.5		49477.5								31369.1													0.3	0.1	0	1	OUT			1.14954	T0		OUT			1.65119	T0		OUT
ko:K01227	mannosyl-glycoprotein endo-beta-N-acetylglucosaminidase	3.49283e+06	1.88204e+06	1.88796e+06	3.31106e+06	6.19124e+06	1.91357e+06	9.34677e+06	1.13918e+07	1.06265e+06	1.98741e+06	8.19429e+06	1.92586e+07	3.31713e+06	6.43637e+06	1.51246e+07	5.94275e+06	7.03069e+06	2.22128e+06	5.32551e+06	3.37836e+07	9.35469e+06	2.68722e+06	1.17072e+07	1.64842e+06	2.86761e+06	3.11178e+06	1.00079e+07	1.17999e+06	5.53913e+06	2.36592e+06	1	1	1	25	IN	0.0514164	0.122024	-1.29209	T1		IN	0.648884	0.907287	-0.261262	T2		IN	0.0928843
ko:K01235	alpha-glucuronidase	347755		961385	444186	2.68349e+06	1.02341e+06	95240.4	507814		299609	662886	4.02225e+06		2.74035e+07	4.80151e+06	1.74808e+06	2.02479e+06		668227	1.02277e+06	859811	795778		533155	3.94036e+06	970036		85653.5	542759	69928.4	0.8	0.8	0.8	8	IN	0.584966	0.663637	-1.71062	T1		IN	0.989133	0.997129	0.0368251	T0		IN	0.400447
ko:K01236	maltooligosyltrehalose trehalohydrolase	348504	2.3516e+06	1.13823e+06		582203	272230		1.2367e+06	816539	1.00792e+06	241208	1.04829e+07	1.76496e+06	876747		319961					1.08274e+06	1.12485e+06	151807	2.3408e+06	1.19913e+06		243929	349522		1.0099e+06	0.8	0.5	0.8	6	IN	0.226201	0.33401	2.68459	T0		IN	0.951937	0.996496	0.17445	T0		IN	0.227906
ko:K01239	purine nucleosidase	114347	716061			55090.9							92310	406001			220084		160901	86468				326087	77104.7		71510.4		224092		276756	0.3	0.5	0.5	2	OUT			-1.46455	T1		OUT			-1.46075	T2		OUT
ko:K01241	AMP nucleosidase																			107838										51733.6		0	0.1	0.1	2	OUT			-0.676604	T1		OUT			-0.572065	T2		OUT
ko:K01243	adenosylhomocysteine nucleosidase								1.16618e+06	114928	111708				768569		221006		335148		288877	186777				587765		98741.2	128872			0.3	0.4	0.4	1	OUT			-1.00923	T1		OUT			-0.655315	T2		OUT
ko:K01250	pyrimidine-specific ribonucleoside hydrolase	114347	716061			55090.9													160901	86468				209194	77104.7		71510.4		102948		276756	0.3	0.2	0.5	1	OUT			0.835583	T0		OUT			-1.28549	T2		OUT
ko:K01251	adenosylhomocysteinase	56559.1		950578	60219	336614	1.26149e+06	1.30053e+06	215533	118964	111847	120703					634064		184125	862960	558991	116253		2.4973e+06	731289	281512	1.83467e+06	3.40847e+06	313507	818142	1.04653e+06	0.9	0.5	0.9	7	IN	0.0750851	0.151954	2.9553	T0		IN	0.00866948	0.748536	-1.41963	T2		IN	0.0265225
ko:K01255	leucyl aminopeptidase	149185	96645.7	71696		2.48209e+06	896039		106141	1.89543e+06	85711.3	399322	314893	496854	540928	413106		1.00307e+06	140999		4.18276e+06	1.21227e+06		53763.6	101478	565630		1.7911e+06			113670	0.8	0.8	0.6	2	IN	0.804296	0.853375	-0.765423	T1		IN	0.480597	0.849337	1.56874	T0		IN	0.0776487
ko:K01258	tripeptide aminopeptidase	5.3653e+06	1.68815e+06	1.26262e+06	2.29378e+06	1.53741e+06	1.64265e+06	2.19949e+06	1.63535e+07	647966	3.56973e+06	258851	142682	790539	1.47615e+06	4.60565e+06	1.63775e+06		811812	1.37471e+06	201534	238856	2.53205e+06	1.18131e+06	1.89062e+06	2.08868e+06		1.09332e+06	7.59582e+06	2.13668e+06	642768	1	0.9	0.9	23	IN	0.0791512	0.157143	2.61462	T0		IN	0.186911	0.757891	1.73804	T0		IN	0.699536
ko:K01262	Xaa-Pro aminopeptidase	6.40627e+06	4.42022e+06	3.35935e+06	4.27142e+06	2.00342e+06	2.4819e+06	3.90068e+06	4.20975e+06	1.93456e+06	2.22892e+06	1.39254e+06	558255	1.93303e+06	1.67336e+06	229157	1.73371e+06	332257	981807	2.54076e+06	594927	637559	1.96834e+06	2.45601e+06	6.70279e+06	2.1962e+06	3.37177e+06	895674	7.83815e+06	1.81369e+06	940189	1	1	1	41	IN	0.00133816	0.0144755	1.81313	T0	*	IN	0.172481	0.757891	0.628323	T0		IN	0.0260392
ko:K01265	methionyl aminopeptidase	1.20154e+07	1.30874e+07	943033	1.90873e+06	3.04291e+06	1.89358e+06	1.70178e+06	4.10212e+06	581941	4.32067e+06	1.18678e+07	2.34469e+07	2.97593e+07	1.84368e+07	3.10838e+07	2.00412e+07	1.1783e+07	2.38059e+07	5.92901e+06	2.04467e+07	9.10104e+06	8.20695e+06	6.11982e+06	3.25226e+06	2.14691e+06	1.61543e+07	7.27254e+06	4.79777e+06	1.84623e+06	1.49398e+07	1	1	1	13	IN	0.000204837	0.00499402	-2.67446	T1	*	IN	0.0358623	0.748536	-1.07547	T2		IN	0.00185049
ko:K01267	aspartyl aminopeptidase	1.24685e+06	1.15031e+06	595044	2.12305e+06	1.99323e+06	657072	1.49731e+06	461136	335488	644850	339887	449433		1.84017e+06	802052	1.28663e+06	1.42719e+06	1.21316e+06	1.62085e+07	196664	392826	1.01501e+06	859793	4.24629e+06	1.26523e+06	1.82192e+06	771732	894986	2.31021e+06	185858	1	0.9	1	19	IN	0.455146	0.541599	0.778891	T0		IN	0.754885	0.949459	-0.149107	T2		IN	0.377144
ko:K01270	dipeptidase D	1.74843e+07	7.65987e+06	8.93176e+06	1.18113e+07	1.33296e+07	1.43225e+07	1.15592e+07	1.43947e+07	8.37046e+06	2.02014e+07	1.11478e+07	1.33815e+07	2.65309e+06	4.36823e+06	6.73531e+06	9.82829e+06	1.52875e+07	1.37426e+07	8.94648e+06	9.06205e+06	3.73193e+06	4.88176e+06	7.00543e+06	6.37376e+06	9.7476e+06	9.7167e+06	3.45784e+07	2.56333e+07	1.74519e+07	1.19755e+07	1	1	1	100	IN	0.0746665	0.151499	0.528221	T0		IN	0.510141	0.863932	0.241024	T0		IN	0.402372
ko:K01271	Xaa-Pro dipeptidase	117391		410841		285961	307151	285523	90868.3			804262	1.49887e+06			2.77937e+06	1.63961e+06	608838	752701	183783	530084	140257		298266	1.60132e+06	100660	170345	80814	159435	67025.4		0.6	0.8	0.8	11	IN	0.150822	0.247087	-3.10281	T1		IN	0.260348	0.757891	-1.31803	T2		IN	0.554241
ko:K01274	beta-Ala-Xaa dipeptidase	247099	121210	371281		251994	513311	117293	354724	707148	380212	788528				513259		655011	5.40123e+06	231909	495000	249422	401391		481779		215470	89456.7		277887	83679.7	0.9	0.6	0.7	4	IN	0.204574	0.31236	1.6615	T0		IN	0.298062	0.780166	1.95003	T0		OUT
ko:K01277	dipeptidyl-peptidase III	1.02073e+06	991227	1.41615e+06	2.57369e+06	714532	578423		184728	314665	138278	1.95015e+07	714489	1.92793e+07	7.69155e+06			486429	1.38072e+06	1.40306e+06	709822	2.34204e+06		829916	2.328e+06	1.95153e+06	511293	306341	705122	1.2821e+06	97601.4	0.9	0.8	0.9	13	IN	0.912454	0.94346	-0.679552	T1		IN	0.870957	0.986099	-0.331384	T2		IN	0.986193
ko:K01278	dipeptidyl-peptidase 4	4.20251e+06	2.88709e+07	2.59978e+06	5.10546e+06	3.18402e+06	2.72921e+06	3.71391e+06	3.76469e+06	813594	4.58711e+06	2.18839e+06	474381	149730	353980	415349	12172.5	1.10541e+06	1.11758e+06	7.04506e+06	3.231e+06	1.33141e+06	927335	2.37753e+06	1.65008e+06	2.01875e+06	3.52988e+06	1.39456e+07	6.40742e+06	5.4475e+06	5.5337e+06	1	1	1	54	IN	0.0224604	0.0716715	2.63432	T0		IN	0.67195	0.909073	0.297245	T0		IN	0.0179615
ko:K01284	peptidyl-dipeptidase Dcp	111016	147746	224404	7.06215e+06	624221	456333	190143	460995	4.26444e+07	505594		543865		196724	201204	234904		7.03337e+06	2.34898e+06	546693		134558	242675	268441	1.0179e+06	538943		218565	437272		1	0.7	0.7	9	IN	0.0536098	0.124717	2.82124	T0		IN	0.0236708	0.748536	3.4838	T0		OUT
ko:K01295	glutamate carboxypeptidase	1.05591e+06	246034	1.09953e+06	128304	583710	1.02239e+06	464540	6.38914e+06	320700	884068	222929				1.81488e+06	67223.2			496439		1.09172e+06	2.00279e+06	57107.7	162480	3.13267e+06	33450.7	392005	2.25858e+06	216591	1.58516e+06	1	0.4	1	10	IN	0.00334169	0.0233371	6.02432	T0	*	IN	0.564399	0.883298	0.477415	T0		IN	0.00545088
ko:K01299	carboxypeptidase Taq																								105495						102283	0	0	0.2	1	OUT						OUT			-1.34251	T2		OUT
ko:K01304	pyroglutamyl-peptidase	1.53246e+07	3.04534e+06	1.04051e+06	1.01552e+06	2.81337e+06	1.67502e+06	1.7783e+06	1.97151e+06		1.81759e+06	1.46398e+06	2.04964e+06	1.80326e+06	1.94422e+06	994212	2.26503e+06	1.62376e+06	1.38639e+06	1.03709e+06	711864	1.92042e+06	760078	550966	381759	197070	1.23661e+06	2.50695e+06	2.31825e+06	1.28258e+06	3.90831e+06	0.9	1	1	7	IN	0.579272	0.659813	-0.473627	T1		IN	0.785595	0.967743	-0.057083	T2		IN	0.422197
ko:K01305	beta-aspartyl-dipeptidase (metallo-type)	3.93106e+06	1.90827e+06	276147	946849	487071	93151.1	608056	981855	654885	406259	2.88831e+06	7.43322e+06	1.29784e+06	2.70522e+06	2.37783e+06	8.2906e+06	6.05209e+06	1.88707e+06	767377	4.12772e+06	279032	1.69846e+06	543645	521774	1.59397e+06	1.46474e+06	2.84434e+06	2.43917e+06	1.90414e+06	262814	1	1	1	14	IN	0.00606957	0.0331492	-2.18292	T1	*	IN	0.374615	0.818991	-0.625334	T2		IN	0.0148418
ko:K01322	prolyl oligopeptidase			102335																294957				201925						327190	153285	0.1	0.1	0.3	1	OUT			-0.151806	T1		OUT			-1.66015	T2		OUT
ko:K01338	ATP-dependent Lon protease						43904.5																		162281					99969.7		0.1	0	0.2	2	OUT			0.548879	T0		OUT			-0.85202	T2		OUT
ko:K01342	subtilisin			146690		824682	131786	995935			47071.6	142854		343237		398027									107354	1.73625e+06	84882.1	206095	71281.7			0.5	0.3	0.5	2	OUT			1.52612	T0		OUT			0.168112	T0		OUT
ko:K01355	omptin	143021					98774.1		257110		164470			497575			1.09305e+06			145762				196498							470422	0.4	0.3	0.2	1	OUT			0.293854	T0		OUT			1.26864	T0		OUT
ko:K01356	repressor LexA			105600	389748		101336		1.98535e+06	214729		211043		494716		2.99447e+06					398252				1.17794e+07	1.17911e+06			657441	288099		0.5	0.4	0.4	3	OUT			0.386101	T0		OUT			-0.0534822	T2		OUT
ko:K01358	ATP-dependent Clp protease, protease subunit	524706	435500	173212	1.27834e+06	132770	242469	182941	350257			75937	1.62313e+06	32155.2	2.3235e+06	139796	594401	1.2808e+06		608581	757225	2.03735e+06	458598	511135	644262	45816.4	3.12865e+06		151728	184940		0.8	0.9	0.8	9	IN	0.51873	0.602123	-1.21177	T1		IN	0.846191	0.97777	-0.358126	T2		IN	0.627056
ko:K01361	lactocepin	5.84612e+06	1.84052e+06	1.24646e+06	681478	2.09255e+06	1.29717e+06	2.63668e+06	2.5378e+06	2.03331e+06	1.69694e+06	722180	762852	834464	9.03339e+06		976944	703018		1.99094e+06	4.07373e+06	1.44392e+06	126397	1.07638e+06	2.27455e+06	1.41732e+06	2.34683e+06	1.00395e+07	105037	2.29162e+06	1.5102e+06	1	0.8	1	25	IN	0.149687	0.245729	2.456	T0		IN	0.358762	0.818991	0.669991	T0		IN	0.182351
ko:K01363	cathepsin B				638131		116274			245359				12242.3											16966.5							0.3	0.1	0.1	1	OUT			2.04112	T0		OUT			1.99711	T0		OUT
ko:K01365	cathepsin L			309164		1.37777e+06	1.25354e+06		126656	2.17023e+06									664925							3.56415e+06	652492					0.5	0.1	0.2	5	OUT			3.77002	T0		OUT			2.59276	T0		OUT
ko:K01369	legumain	358784	295532	426998		192215	692027		151056				586858			291707	205483	778325		147803		236162	184170	709759	128710	677908	363995	258111	363416		49486.8	0.6	0.5	0.9	2	OUT			0.781792	T0		IN	0.0690534	0.748536	-2.22945	T2		IN	0.111609
ko:K01371	cathepsin K			167184			1.25354e+06			2.17023e+06									664925								376925					0.3	0.1	0.1	2	OUT			1.93919	T0		OUT			2.02092	T0		OUT
ko:K01372	bleomycin hydrolase	5.87774e+06	6.3661e+06	1.72102e+06	5.28834e+06	4.05618e+06	4.56623e+06	8.64521e+06	5.52253e+06	3.31804e+06	1.15209e+07	3.9105e+06	3.23718e+06	3.61642e+06	4.23534e+06	7.86692e+06	3.60572e+06	3.14328e+06	2.90155e+06	5.99997e+06	7.33618e+06	1.09071e+07	2.07169e+06	4.34471e+06	5.95848e+06	7.71865e+06	8.23184e+06	4.11235e+06	8.39753e+06	4.13294e+06	5.22714e+06	1	1	1	80	IN	0.420101	0.519013	0.238204	T0		IN	0.70639	0.927793	-0.126795	T2		IN	0.19214
ko:K01406	serralysin	2.3489e+07	7.01464e+07	9.64969e+06	1.00865e+07	3.35399e+07	2.2372e+07	5.70737e+07	1.53687e+07	2.65765e+07	4.37288e+07	1.62937e+07	8.71792e+06	1.42115e+07	1.7158e+07	1.76245e+07	9.49632e+06	1.16255e+07	1.24444e+07	6.33599e+06	2.50206e+07	1.2473e+08	3.93262e+07	1.23329e+07	9.98414e+06	8.98884e+06	3.74068e+07	1.59528e+07	2.1377e+07	2.29833e+07	1.11193e+09	1	1	1	130	IN	0.0301237	0.0870013	0.984908	T0		IN	0.550779	0.875621	-0.385092	T2		IN	0.0536838
ko:K01409	N6-L-threonylcarbamoyladenine synthase	300223	3.6926e+06	214372	670528	149905	354901		267616			5.4137e+06	3.63778e+06	9.32147e+06	1.00434e+07	2.44066e+06	5.54883e+06	8.03781e+06	3.80125e+06	104206	4.71833e+06	108200	3.3094e+06	4.88354e+06	107001	94506.7	3.14043e+06	5.06572e+06	91532.8		3.2123e+06	0.7	1	0.9	3	IN	0.00405744	0.025992	-5.71815	T1	*	IN	0.169898	0.757891	-2.51461	T2		IN	0.0102879
ko:K01414	oligopeptidase A							165698																								0.1	0	0	1	OUT			0.738109	T0		OUT			0.738109	T0		OUT
ko:K01415	endothelin-converting enzyme	371011		230474	114429		96860.6	70360.2		368858										76734.7								112450		105113		0.6	0.1	0.2	2	OUT			3.82648	T0		OUT			3.09899	T0		OUT
ko:K01419	ATP-dependent HslUV protease, peptidase subunit HslV			132516	308245	199029	248633			230965			142786	183358			416312	836972	768633	631808	655640		328028	345924		138765	218064					0.5	0.7	0.4	2	OUT			-2.25635	T1		OUT			0.709635	T0		OUT
ko:K01424	L-asparaginase	427145	307592	927906	1.32643e+06	815132	2.55937e+06	776039	667916	1.04831e+06	160615	1.99375e+06	465347		1.16039e+06	1.34954e+06	2.06854e+06	272771	3.75779e+06	2.06658e+06	3.47065e+06	186888	720172	865657	822392	1.38464e+06	2.87084e+06	489319	1.12369e+06	1.06569e+06		1	0.9	0.9	20	IN	0.787675	0.836782	0.0427956	T0		IN	0.366128	0.818991	0.705068	T0		IN	0.77322
ko:K01425	glutaminase	2.59743e+06		837127	1.3396e+06	452849	273758	720158	963217		289660	168096				97093.6	462614	725212	149130	1.33041e+06	514205	1.01277e+07			447009	628462	318952	140610	2.32654e+06	72199		0.8	0.7	0.7	7	IN	0.431986	0.524355	1.69652	T0		IN	0.48933	0.849337	1.17044	T0		OUT
ko:K01428	urease subunit alpha	2.5524e+06	1.56399e+06	548275	787822	185753	1.65645e+06	508776	3.93148e+06	839772	2.14295e+06	165951		1.52619e+06	200641	2.95668e+06	155263	9.76347e+06	4.76366e+06		127291	5.20392e+06	463508	157568	1.50171e+06	1.88925e+06	861433	1.83538e+06	2.70937e+06	530265	111597	1	0.8	1	12	IN	0.159545	0.257936	2.3703	T0		IN	0.69054	0.918589	0.279199	T0		IN	0.153049
ko:K01429	urease subunit beta	2.2969e+06	1.91553e+06		718987	102634	319025	872339	166437	383414	123767	122900		420488				2.8413e+06	1.28192e+06	70018.1		99190.6		243160	282771	958037	786745	1.41335e+06	2.4385e+06	709609	1.08068e+06	0.9	0.5	0.9	6	IN	0.101131	0.186501	3.56665	T0		IN	0.848587	0.978216	-0.423707	T2		IN	0.0301428
ko:K01430	urease subunit gamma	7.95366e+06	1.43895e+06	64894.3	545773	144993	892974	504407	812273	209335	243298					201904						143660	109401		518347	2.92317e+06	1.56315e+06	1.33846e+06	4.77794e+06	840479	790902	1	0.1	0.9	3	IN	2.31215e-05	0.0019327	8.22134	T0	*	IN	0.641791	0.902712	0.281351	T0		IN	7.9738e-05
ko:K01436	amidohydrolase	824353			420491	275745	198516		428982							1.89619e+06			186700		376757			59136.7		323428		135969	88643.2			0.5	0.3	0.4	3	OUT			1.59059	T0		OUT			1.50734	T0		OUT
ko:K01439	succinyl-diaminopimelate desuccinylase	4.47808e+06	1.06937e+06	1.66469e+06	1.05158e+06	554618	2.7122e+06	552036	5.87378e+06	2.39864e+06	2.29113e+06	1.08401e+06	781331	1.20359e+06		624667	188912	1.18921e+06	5.7643e+06	320587	1.53925e+06	249422	2.19919e+06	5.97319e+06	5.59457e+06	1.43306e+06	1.87969e+06	571109	5.27244e+06	572148	850255	1	0.9	1	24	IN	0.13035	0.221673	1.90648	T0		IN	0.801475	0.970326	0.16308	T0		IN	0.231712
ko:K01442	choloylglycine hydrolase	1.42915e+06	338574	720366	670684	696445	253516		44144.4		492434	1.68394e+06	254867	1.26402e+06	361161	1.14695e+06	2.90076e+06		257019	370362	2.08677e+06	1.13385e+06	232726	835318	906968	188855	235566	2.59327e+06	300406	84677.1	992876	0.8	0.9	1	18	IN	0.121368	0.212333	-1.711	T1		IN	0.157221	0.757891	-1.93042	T2		IN	0.72575
ko:K01443	N-acetylglucosamine-6-phosphate deacetylase	479054	509713	535996	577372	1.01975e+06	572508	3.02636e+06	2.03789e+06	664866	2.58537e+06		473352								1.13117e+06	1.64329e+06	851535	1.78055e+06	1.58433e+06	4.40076e+06	814858	1.34939e+06	981488	1.05976e+06	224405	1	0.2	1	19	IN	0.000143181	0.00469192	7.95457	T0	*	IN	0.57299	0.883298	-0.325075	T2		IN	0.000348506
ko:K01448	N-acetylmuramoyl-L-alanine amidase	2.35929e+06	1.11158e+06	933114	8.8832e+06	2.50984e+06	2.46884e+06	2.42054e+06	4.19156e+06	2.29593e+06	1.27427e+06	2.44685e+06	1.68401e+06	824749	1.36675e+06	1.06341e+06	3.12803e+06	1.18787e+06	2.27014e+06	3.55827e+06	2.07772e+06	3.8353e+07	4.75368e+06	1.25196e+06	1.60302e+06	4.91445e+06	3.03567e+06	4.2924e+06	717848	2.64272e+06	2.67264e+06	1	1	1	32	IN	0.311452	0.41592	0.369674	T0		IN	0.445453	0.842316	-0.489211	T2		IN	0.119359
ko:K01462	peptide deformylase											167233		10946.3		16475.3	454067	235064	57613.5													0	0.6	0	2	OUT			-3.76862	T1		OUT						OUT
ko:K01464	dihydropyrimidinase	361974		1.17744e+06	80824.6		818085	1.18421e+06	373426	2.0005e+06	855391						105253				176635	754381	244837	210102	563196	317810	285247	4.0984e+06		660607		0.8	0.2	0.8	7	IN	0.00223486	0.0184864	6.0003	T0	*	IN	0.942977	0.996496	0.1994	T0		IN	0.0155461
ko:K01465	dihydroorotase	246909		628491	55437.7	49000.9	865118	462982	524380	732949	811475	580209	240179			308138	458737		2.64186e+06	993061	548051		86962.8	425371	2.29751e+06	589068		237384	276956	128142	198583	0.9	0.7	0.8	8	IN	0.469125	0.552828	1.09139	T0		IN	0.578011	0.883298	0.931793	T0		IN	0.864231
ko:K01478	arginine deiminase	3.26329e+06	2.17558e+06	793087	2.50462e+06	1.02729e+06	1.58344e+06	926438	922073	2.99248e+06	2.0832e+06	792207		1.16394e+06	98672.9	8.7845e+06	460879	596224	1.86763e+06	471757	416525	2.46756e+06	1.97206e+06	5.88252e+06	2.12549e+06	1.25319e+06		1.0984e+06	2.29827e+06	1.01548e+06	464030	1	0.9	0.9	15	IN	0.151196	0.247087	2.0511	T0		IN	0.371659	0.818991	1.03956	T0		IN	0.647767
ko:K01479	formiminoglutamase	238693		147251								88145.5	512988			865277	1.031e+06	478500	430521	233514	608150		132121	90659.7						469766	80481.7	0.2	0.8	0.4	2	IN	0.020075	0.0678726	-5.49195	T1		OUT			-1.36851	T2		IN	0.0569826
ko:K01480	agmatinase	238693		147251								88145.5	512988			865277	1.031e+06	478500	430521	233514	608150		132121	90659.7						469766	80481.7	0.2	0.8	0.4	2	IN	0.020075	0.0678726	-5.49195	T1		OUT			-1.36851	T2		IN	0.0569826
ko:K01486	adenine deaminase																											595013				0	0	0.1	3	OUT						OUT			-0.92192	T2		OUT
ko:K01487	guanine deaminase											320448					185303		414840					180630								0	0.3	0.1	1	OUT			-2.45698	T1		OUT			-0.750485	T2		OUT
ko:K01489	cytidine deaminase			204005			125909			192893		212906							85353.1	148394			621128		210338		118362		138930		266685	0.3	0.3	0.5	4	OUT			0.0870297	T0		OUT			-1.68303	T2		OUT
ko:K01491	methylenetetrahydrofolate dehydrogenase (NADP+) / methenyltetrahydrofolate cyclohydrolase	177829		386166	183014		226142				2.29581e+06				2.03882e+07						715734		236696	245554			203529		177143			0.5	0.2	0.4	1	OUT			1.8795	T0		OUT			1.1604	T0		OUT
ko:K01495	GTP cyclohydrolase IA	3.36842e+06	7.49854e+06	565380	1.44616e+06	1.5836e+06	1.3947e+06	589790	1.24193e+06	6.13271e+06	426709	255609	277842			322726	170106		133241	1.71288e+07	1.0796e+06	651721		2.65732e+06	821050	1.51193e+06	8.90752e+06		5.21409e+06	2.13402e+07		1	0.7	0.7	2	IN	0.0169274	0.0600921	4.30266	T0		IN	0.151239	0.757891	2.52976	T0		OUT
ko:K01496	phosphoribosyl-AMP cyclohydrolase	559483	370700	218684	245490	33419	225510		89232.1		221306										48136	22553.9		89584.3	170786	19714.5	185940	156255	270463			0.8	0.1	0.7	2	IN	0.000862699	0.0114847	5.4995	T0	*	IN	0.400385	0.818991	1.48296	T0		OUT
ko:K01507	inorganic pyrophosphatase	5.39576e+06	1.44892e+06	958283	971714	672673	1.67633e+06	8.69052e+06	4.39507e+06	753674	1.45746e+06	3.61321e+06	1.93447e+07	1.51458e+06	1.7597e+06	7.45461e+06	6.85106e+06	2.4414e+07	4.60389e+06	979355	7.59031e+06	2.9492e+06	777739	1.57262e+06	1.343e+06	738970	8.9045e+06	1.28065e+06	2.14633e+06	841333	1.30569e+06	1	1	1	14	IN	0.0111548	0.0479975	-1.44884	T1	*	IN	0.677887	0.912163	0.183885	T0		IN	0.0230619
ko:K01520	dUTP pyrophosphatase				694284			97477.5	727858		386246								595251	160407	3.08631e+06			79337.8		423554			869843	256041		0.4	0.3	0.4	4	OUT			0.60233	T0		OUT			0.133984	T0		OUT
ko:K01531	P-type Mg2+ transporter	340727					323916				105485																				1.2689e+06	0.3	0	0.1	1	OUT			2.34951	T0		OUT			1.31846	T0		OUT
ko:K01533	P-type Cu2+ transporter	132312		68788.3		79428.6		136715	373161		220450	96287.1		853064		420217			681803	19930.5	351436		56826.7	1.46319e+06		52700.5		277571			770378	0.6	0.6	0.5	3	OUT			-0.436776	T1		OUT			0.31275	T0		OUT
ko:K01534	Zn2+/Cd2+-exporting ATPase			840693	362574	906083			17932.2		73509.8		88482.3											171423	143883	307018		659241	59820.7			0.5	0.1	0.5	5	OUT			3.20269	T0		OUT			0.0341705	T0		OUT
ko:K01571	oxaloacetate decarboxylase (Na+ extruding) subunit alpha	1.84294e+07	9.31603e+06	1.73997e+07	1.30871e+07	9.84194e+06	1.92568e+07	9.71817e+06	9.8446e+06	4.9511e+07	1.6414e+07	1.26669e+07	4.39239e+06	3.71979e+06	2.87285e+06	4.77213e+06	8.66333e+06	6.94595e+06	1.26986e+07	6.35027e+06	5.20838e+06	7.49459e+06	1.90952e+07	2.44265e+07	2.81454e+07	9.05984e+06	3.45958e+06	9.30878e+06	5.52078e+06	5.08339e+06	6.81011e+06	1	1	1	65	IN	0.00239626	0.0190539	1.29702	T0	*	IN	0.177451	0.757891	0.671349	T0		IN	0.255059
ko:K01572						206289	82141													117984									96078			0.2	0.1	0.1	2	OUT			0.717837	T0		OUT			0.747191	T0		OUT
ko:K01577	oxalyl-CoA decarboxylase	147646		469208		136801																		213676	706886	78828.3	203311	105240	264641			0.3	0	0.6	2	OUT			2.31993	T0		OUT			-2.2792	T2		OUT
ko:K01579	aspartate 1-decarboxylase	930403	595433		287349		241347		499200		936032	1.24663e+06	175465	481223	1.00469e+06	1.68018e+06	836668	1.66675e+06	1.35603e+06	1.58434e+06	72097.7	320732	397599	128824	697665	84367	338349	606472	1.60059e+06	223745	46639.7	0.6	1	1	4	IN	0.0410913	0.105135	-4.09791	T1		IN	0.06406	0.748536	-2.75234	T2		IN	0.0226996
ko:K01580	glutamate decarboxylase	2.95744e+06	3.74414e+06	1.30814e+06	808872	318862	778544	2.17755e+06	719329	4.57533e+06	3.10293e+06	2.62036e+06	1.02834e+07	769530	1.94958e+06	1.666e+06	2.30373e+06	1.24285e+06	8.5478e+06	9.53126e+06	7.75052e+06	2.32945e+06	1.39016e+07	977728	1.18542e+06	396308	4.84001e+06	6.83487e+06	1.36695e+06	1.82607e+06	1.18491e+07	1	1	1	26	IN	0.0334016	0.0936123	-1.08714	T1		IN	0.0806806	0.748536	-0.780978	T2		IN	0.571021
ko:K01582	lysine decarboxylase						251385					1.05191e+06			322867			316599							282824							0.1	0.3	0.1	1	OUT			-1.8711	T1		OUT			-0.0169372	T2		OUT
ko:K01584	arginine decarboxylase						251385					1.05191e+06			322867			316599							282824							0.1	0.3	0.1	1	OUT			-1.8711	T1		OUT			-0.0169372	T2		OUT
ko:K01586	diaminopimelate decarboxylase	65288.4	837734	309197	134599	556564	616650	582518			512763		1.04174e+06	284559		172353	370250		285483	166684			619183	402361	137721	23569.3		70831.3	228836	727289	456215	0.8	0.6	0.8	4	IN	0.400121	0.499858	1.80007	T0		IN	0.832002	0.972178	0.568683	T0		IN	0.422204
ko:K01588	5-(carboxyamino)imidazole ribonucleotide mutase	4.98504e+06	5.35532e+06	2.56416e+06	5.16914e+06	1.78029e+06	4.83548e+06	3.02082e+06	3.08069e+06	1.19708e+06	2.19339e+06	1.21166e+07	1.51462e+07	1.24681e+06	693593	1.19939e+06	1.10297e+06	1.26731e+07	1.52401e+06	3.94392e+06	383867	1.2218e+06	1.32782e+06	3.46499e+06	2.962e+06	3.16838e+06	4.37114e+06	1.70927e+06	4.24405e+06	5.1387e+06	4.49467e+06	1	1	1	16	IN	0.558141	0.640884	0.359403	T0		IN	0.827484	0.972178	0.0945531	T0		IN	0.74922
ko:K01590	histidine decarboxylase					334706			230669						257709		227894			931574					913722			100049	48321.7			0.2	0.3	0.3	2	OUT			-0.947182	T1		OUT			-0.587328	T2		OUT
ko:K01591	orotidine-5'-phosphate decarboxylase	2.83033e+06	3.11082e+06	2.49898e+06	1.69547e+06	1.90794e+06	3.6395e+06	2.55274e+06	3.88316e+06	1.07072e+06	2.05637e+06	5.87216e+06	1.00846e+06	1.98385e+06	4.88673e+06	953569	950899		772899	2.68659e+06	4.24649e+06	7.21197e+06	4.36182e+06	2.54351e+06	4.64837e+06	1.74471e+06	4.14426e+06	3.13665e+06	1.96703e+06	4.28996e+06	3.41223e+06	1	0.9	1	36	IN	0.292639	0.402316	1.35865	T0		IN	0.0813664	0.748536	-0.54229	T2		IN	0.159701
ko:K01596	phosphoenolpyruvate carboxykinase (GTP)	1.55759e+06	497900	4.55381e+06	751376	5.10578e+06	3.55376e+06	1.13924e+07	4.62099e+06	1.09173e+06	2.6992e+06	780923	1.55832e+06	923132	377541	945709	1.37505e+06	671961	535963	3.05337e+06	774567	1.33395e+06	2.69812e+06	573266	1.44156e+06	6.63397e+06	6.33795e+06	1.67697e+06	3.69749e+06	882919	1.00261e+06	1	1	1	32	IN	0.0389945	0.102226	1.39479	T0		IN	0.532612	0.875005	0.344292	T0		IN	0.0526186
ko:K01601	ribulose-bisphosphate carboxylase large chain	3.58529e+06	1.83505e+06	4.91355e+06	56067.4	92756	328855		1.14318e+06	428938	770216	3.41581e+06	2.98736e+06	268556	5.77878e+06	1.61535e+06	688053	129686	345104		3.64222e+06	3.80231e+06	1.21777e+06	535569	2.15825e+06	308235	1.31248e+06	771317	478436	408530	2.43912e+06	0.9	0.9	1	10	IN	0.732841	0.789989	-0.707413	T1		IN	0.226608	0.757891	-1.5185	T2		IN	0.39357
ko:K01607	4-carboxymuconolactone decarboxylase											181330									298318	623267								114095		0	0.2	0.2	1	OUT			-1.57359	T1		OUT			-1.61327	T2		OUT
ko:K01610	phosphoenolpyruvate carboxykinase (ATP)	3.15845e+07	2.89142e+07	8.43843e+07	9.56086e+07	5.97578e+07	3.9505e+07	5.12118e+07	2.8612e+07	6.73517e+07	3.41475e+07	3.28775e+07	4.04086e+07	1.85208e+07	1.50387e+08	1.44748e+07	8.80976e+06	9.46562e+06	2.39491e+07	9.67288e+07	4.00051e+07	3.50939e+08	4.09502e+07	3.72666e+07	9.23596e+07	6.57107e+07	5.1594e+07	2.9307e+07	9.26314e+07	9.55959e+07	1.8969e+07	1	1	1	189	IN	0.119592	0.210521	0.71454	T0		IN	0.401695	0.818991	-0.381594	T2		IN	0.0453414
ko:K01615	glutaconyl-CoA decarboxylase subunit alpha	1.76251e+06	296308	3.0534e+06	972251	137090	4.60316e+06	217259	429940	1.3274e+06	1.01979e+06	397729	137479	432159	1.16847e+06	103029	630195	873983	336887	500981		848867	842040	1.52227e+07	2.45213e+06	1.66926e+06	2.49302e+06		649978	3.36939e+06	117930	1	0.9	0.9	7	IN	0.132763	0.224344	1.88228	T0		IN	0.668961	0.908102	0.211952	T0		IN	0.413474
ko:K01619	deoxyribose-phosphate aldolase	4.73956e+06	6.75398e+06	2.97589e+06	5.78928e+06	5.84592e+06	2.79973e+06	2.7636e+06	3.41623e+06	1.91791e+06	3.32994e+06	1.08056e+06	3.26836e+06	510192	829902	2.79168e+06	573554	3.75678e+06	6.23738e+06	4.57469e+06	953162	3.1756e+06	2.916e+06	1.10883e+06	3.06162e+06	3.42682e+06	4.50366e+06	1.19326e+07	7.28744e+06	6.29353e+06	1.83047e+06	1	1	1	46	IN	0.0416886	0.105397	1.11117	T0		IN	0.96905	0.997129	0.016258	T0		IN	0.00529763
ko:K01620	threonine aldolase																				502600							619821			402384	0	0.1	0.2	1	OUT			-0.897613	T1		OUT			-1.7934	T2		OUT
ko:K01621	xylulose-5-phosphate/fructose-6-phosphate phosphoketolase	2.05927e+07	2.21256e+07	2.15138e+07	1.63235e+07	2.72391e+07	1.61261e+07	2.84668e+07	2.99024e+07	1.11902e+07	1.34195e+07	726203	2.14385e+06	4.59154e+06	1.60082e+06	4.57847e+06	1.29938e+07	454437	1.77094e+06	3.46631e+07	3.26353e+06	5.89853e+06	2.49428e+06	4.54329e+06	4.80411e+07	1.52388e+07	1.93535e+07	1.93931e+06	3.6859e+07	1.6458e+07	6.66528e+06	1	1	1	64	IN	0.0035253	0.0240692	2.7103	T0	*	IN	0.0961889	0.752038	1.02389	T0		IN	0.0225476
ko:K01623	fructose-bisphosphate aldolase, class I					89893.2	595353																127567	278440	81628.7			158067				0.2	0	0.4	2	OUT			1.57261	T0		OUT			-1.30887	T2		OUT
ko:K01624	fructose-bisphosphate aldolase, class II	7.28218e+07	7.7365e+07	7.90584e+07	8.80153e+07	4.20356e+07	2.3231e+08	7.09089e+07	3.64063e+07	5.83112e+07	1.1946e+08	7.42323e+07	1.42439e+08	8.33164e+07	6.88439e+07	3.25894e+07	5.83596e+07	5.32533e+07	7.26918e+07	6.8322e+07	4.30438e+07	3.91325e+07	6.91767e+07	9.91528e+07	7.27233e+07	5.47516e+07	6.8993e+07	3.28131e+07	4.53988e+07	6.31598e+07	2.65982e+07	1	1	1	167	IN	0.438627	0.528586	0.239022	T0		IN	0.104845	0.757891	0.522127	T0		IN	0.171616
ko:K01625	2-dehydro-3-deoxyphosphogluconate aldolase / (4S)-4-hydroxy-2-oxoglutarate aldolase	1.52549e+07	9.40242e+06	1.08768e+07	1.472e+07	1.7166e+07	8.83654e+06	1.05165e+07	1.82148e+07	4.299e+06	1.01121e+07	7.04213e+06	1.15223e+07	1.39685e+06	7.69478e+06	5.84193e+06	3.79374e+06	1.16873e+07	5.41543e+06	9.5699e+06	6.76479e+06	8.84221e+06	8.98002e+06	1.60144e+07	7.45159e+06	1.64765e+07	2.40629e+07	9.41589e+06	1.53723e+07	1.74034e+07	8.85125e+06	1	1	1	72	IN	0.0472867	0.115439	0.851522	T0		IN	0.619121	0.895441	-0.15297	T2		IN	0.0367298
ko:K01626	3-deoxy-7-phosphoheptulonate synthase		141452	213779			120153			141601	286903				221339				503698						101137						96561.3	0.5	0.2	0.2	1	OUT			2.03711	T0		OUT			2.38644	T0		OUT
ko:K01627	2-dehydro-3-deoxyphosphooctonate aldolase (KDO 8-P synthase)	325252							121866		763800								1.66048e+06						766749				111079		257227	0.3	0.1	0.3	1	OUT			1.41715	T0		OUT			0.0464366	T0		OUT
ko:K01628	L-fuculose-phosphate aldolase	1.64441e+06	806675	436725	732970	368897	1.34838e+06	947855	1.44018e+06		1.84054e+06	1.36559e+07	198859		1.27472e+06		90368.7	825167	417230	994248	3.47935e+06	1.20993e+08	427658	941860	1.18138e+06	1.39952e+06	205087	2.37396e+06	1.66844e+06	438567	916633	0.9	0.8	1	13	IN	0.564474	0.647284	1.04609	T0		IN	0.198754	0.757891	-1.56019	T2		IN	0.0991224
ko:K01629	rhamnulose-1-phosphate aldolase	757324	11671.7			29426.5	71328.6	160413	653212	151960	286262	33152.6		54649.4		993639			108321	597039		122020	1.5226e+06	11987.3	1.9995e+07	101652	415881		1.59092e+06	1.05001e+06	2.38985e+06	0.8	0.5	0.9	11	IN	0.210305	0.319393	1.95987	T0		IN	0.234046	0.757891	-2.63396	T2		IN	0.0390749
ko:K01630	2-dehydro-3-deoxyglucarate aldolase			331972			128661					721774	809055		1.75087e+06	97710.7	3.0979e+06	3.27831e+06	938296	457386	685505						181057					0.2	0.9	0.1	4	IN	0.00451478	0.0278738	-7.25769	T1	*	OUT			0.788961	T0		IN	6.62208e-05
ko:K01634	sphinganine-1-phosphate aldolase	2.23417e+06	1.55352e+06	1.30814e+06	808872	145770	161124	871068	283850	1.18001e+06	189161	411298	344465	304837	1.94958e+06	103362	762466	624060	477408	2.66886e+06	3.50269e+06	871997	716401	356195	781852	284704	3.64796e+06	6.19956e+06	305533	563591	9.9907e+06	1	1	1	17	IN	0.779771	0.831496	-0.195328	T1		IN	0.324733	0.80426	-0.864495	T2		IN	0.239769
ko:K01635	tagatose 1,6-diphosphate aldolase					226399			48164.3		31425.2			92417.9		722083			35374.5		73518.7		78586.1		116031	55329.3			45911	249396		0.3	0.4	0.5	2	OUT			-0.898036	T1		OUT			-1.40533	T2		OUT
ko:K01637	isocitrate lyase	133099	180030	267496	201498	209807	196207	66766.4	260270			275137	233938		161829	2.3743e+06	351773	194681	1.00446e+06	191427	2.11039e+06	378768	1.74568e+07		186922	83023.3	690912	492210	184159		490965	0.8	0.9	0.8	10	IN	0.330565	0.433962	-1.94742	T1		IN	0.570101	0.883298	-1.17098	T2		IN	0.446005
ko:K01638	malate synthase																		26452.1				68007									0	0.1	0.1	1	OUT			-0.477884	T1		OUT			-0.610867	T2		OUT
ko:K01639	N-acetylneuraminate lyase	5.09497e+06	1.6265e+06	2.7543e+06	4.23513e+06	5.33257e+06	1.86174e+06	5.64333e+06	5.8304e+06	7.43396e+06	5.86185e+06	4.88559e+06	3.64896e+06	2.03288e+06	1.331e+06	1.16584e+06	6.75472e+06	3.13686e+06	8.10562e+06	4.09676e+06	2.40395e+06	915605	7.56659e+06	2.23973e+06	2.25697e+06	1.13796e+07	1.75668e+06	6.32921e+06	4.0439e+06	2.69336e+06	3.91659e+06	1	1	1	47	IN	0.361378	0.465096	0.385309	T0		IN	0.502617	0.856236	0.286242	T0		IN	0.854833
ko:K01640	hydroxymethylglutaryl-CoA lyase			227837			289608									384040																0.2	0.1	0	1	OUT			0.743225	T0		OUT			1.60211	T0		OUT
ko:K01643	citrate lyase subunit alpha / citrate CoA-transferase	35605.3	988595	59245.3		176041			373048		124117				370125	2.83501e+06	665270	825310	106542			112312	169331		586776	670178		126914			228007	0.6	0.5	0.6	5	OUT			-0.178506	T1		OUT			-0.362471	T2		OUT
ko:K01644	citrate lyase subunit beta / citryl-CoA lyase	129827		111074			212053				148075									90445.5		373153		176170	746704	80805.7		479131				0.4	0.1	0.5	3	OUT			2.228	T0		OUT			-1.20294	T2		OUT
ko:K01646	citrate lyase subunit gamma (acyl carrier protein)				183082		39118.3						60917						108782	55925.4												0.2	0.3	0	2	OUT			-0.571136	T1		OUT			1.28504	T0		OUT
ko:K01647	citrate synthase	277325		1.43564e+06	1.64989e+06	236400	1.70066e+06	313746	129499	1.4446e+07	172759	749516	775213	1.02501e+06	1.22851e+06	364715	1.20571e+06	1.47214e+06	123654	1.48574e+06		265210	450864	1.39101e+06	1.5329e+06	768860	1.4104e+06		1.48154e+06	766254	405089	0.9	0.9	0.9	10	IN	0.931449	0.95384	-0.168717	T1		IN	0.911516	0.98798	-0.222914	T2		IN	0.979539
ko:K01649	2-isopropylmalate synthase		87782.6	212736	105605	200502	701106	397026	107915		56312.2	204048							313679	953673				521905			82236.4	270389		384940	707868	0.8	0.3	0.5	4	IN	0.140835	0.233902	3.34263	T0		IN	0.268926	0.765062	1.77474	T0		OUT
ko:K01652	acetolactate synthase I/II/III large subunit	226138		68515.8	350077	469497	630400	501438	505743	790220	209865	346213		66396.9		1.96574e+06	115714	764071		1.21974e+06	678515	950222	128949	580026	1.76787e+06	778176	1.333e+06	1.59551e+06	535583	616492	948390	0.9	0.7	1	16	IN	0.243936	0.352261	1.43248	T0		IN	0.0429107	0.748536	-1.98545	T2		IN	0.0380049
ko:K01653	acetolactate synthase I/III small subunit		731066		960229	182745		129580				158871		551668			222516					162420	1.41576e+06	300556	321529	177943		443697	250620		484893	0.4	0.3	0.8	3	OUT			0.973966	T0		IN	0.0329404	0.748536	-3.35951	T2		IN	0.0501251
ko:K01657	anthranilate synthase component I	559574		260956		808574	1.66384e+06	1.68083e+06	740724	570270	531860	2.00842e+06	8.37932e+06			6.21329e+06	4.48303e+06	4.98826e+06	5.20159e+06	1.34742e+06	986560		2.43805e+06		1.65752e+06	306315	895960	876982	740209			0.8	0.8	0.6	1	IN	0.437161	0.527565	-1.77194	T1		IN	0.489277	0.849337	1.66603	T0		IN	0.163591
ko:K01659	2-methylcitrate synthase	277325		527344		236400	254897	313746		160124	172759									995931		122340		963414	202057	199973	1.4104e+06		727430	766254		0.7	0.1	0.7	3	OUT			4.61662	T0		OUT			-0.560414	T2		OUT
ko:K01665	para-aminobenzoate synthetase component I			5.62882e+06																												0.1	0	0	1	OUT			1.24589	T0		OUT			1.24589	T0		OUT
ko:K01666	4-hydroxy 2-oxovalerate aldolase			98388.1		32052.5	434545	61408.3					213800											108379	535726	46275.4						0.4	0.1	0.3	3	OUT			1.86652	T0		OUT			0.500779	T0		OUT
ko:K01667	tryptophanase	1.03855e+07	3.35386e+06	3.31425e+06	1.04411e+07	1.99622e+06	6.13734e+06	4.36441e+06	4.85496e+06	2.08329e+06	3.38934e+07	1.40373e+07	1.18707e+07	1.08897e+06	1.42689e+06	1.47104e+07	1.40232e+07	7.86636e+06	1.54645e+07	1.81657e+07	1.51165e+07	3.72386e+06	3.19412e+06	1.72468e+06	9.97914e+06	3.76113e+06	5.53478e+06	1.08043e+06	4.60602e+06	6.54802e+06	1.0185e+07	1	1	1	50	IN	0.334095	0.436579	-0.633525	T1		IN	0.308977	0.787983	0.396441	T0		IN	0.0791304
ko:K01668	tyrosine phenol-lyase	666900	576079	137510	2.11977e+06	1.10963e+06	52854.9	2.50892e+06	1.10824e+06		234128	176724			429217				759435	570755	177284	97653.8	135780		982778	584167	492148	403801		78782.3	494813	0.9	0.5	0.8	9	IN	0.078096	0.15656	3.94442	T0		IN	0.37523	0.818991	1.61411	T0		IN	0.236902
ko:K01673	carbonic anhydrase											184618	171245			93714.6			25022.5													0	0.4	0	1	OUT			-2.62317	T1		OUT						OUT
ko:K01676	fumarate hydratase, class I	424356	204988	1.04362e+06	3.19699e+06	966680	1.09181e+06	1.46948e+06	416004	913228	1.42541e+06	844309		278353	1.1018e+06	764645	61044.8	1.15028e+06	1.22304e+06	2.65573e+06		658243		1.12571e+06	1.52044e+06	485665	1.47736e+06	3.52855e+06	1.04459e+06	2.25532e+06	1.41929e+06	1	0.8	0.9	25	IN	0.121007	0.212135	2.23495	T0		IN	0.499764	0.856236	0.468599	T0		IN	0.170549
ko:K01677	fumarate hydratase subunit alpha			61590.4	206083	256284	82812.5	257445	241799			103266	138659	360247	323493	162574		253250	373235	232289	273610	125880										0.6	0.9	0.1	1	IN	0.133453	0.224344	-2.65321	T1		OUT			3.70083	T0		IN	0.000232776
ko:K01678	fumarate hydratase subunit beta	335332	152502	253675		134586	724659		567786		210263	911247						594321		1.53678e+06		1.02725e+06	182537	597541			715083			603308	284920	0.7	0.3	0.6	4	OUT			2.74718	T0		OUT			0.347541	T0		OUT
ko:K01679	fumarate hydratase, class II	230970	179239	667096	392801	749117	488868	96786	354313	3.62189e+06	564199	334593		276939	411189							247092		150982	5.72592e+06	317556	856792	677702	93674.7	372601	735228	1	0.3	0.9	8	IN	0.00133796	0.0144755	6.26977	T0	*	IN	0.389979	0.818991	0.810723	T0		IN	0.00375506
ko:K01681	aconitate hydratase	146440	240747	2.17582e+06	392171	127483	2.45636e+06	357312	272564	200213	1.60071e+06			5189.92	174736	175056	43277.8	664225	434113	181294	359557	103282		1.03759e+06	4.47835e+06	824502	267568	1.57881e+06	224816	563513	813910	1	0.8	0.9	20	IN	0.0375587	0.1	3.08127	T0		IN	0.576062	0.883298	0.410746	T0		IN	0.0235563
ko:K01682	aconitate hydratase 2 / 2-methylisocitrate dehydratase		153371	100008				163600	124633						244561	203321		120938	235816	1.34195e+06	133350		252251				217388		84744.4			0.4	0.6	0.3	1	OUT			-1.96288	T1		OUT			0.608733	T0		OUT
ko:K01683	D-arabinonate dehydratase	314697	221417		252887	300154	232517	174684					171459						19121.5	797163				365843		581599			95108.2			0.6	0.3	0.3	3	OUT			2.62448	T0		OUT			2.33542	T0		OUT
ko:K01684	galactonate dehydratase	314697	221417		252887	300154	232517	174684					171459						19121.5	797163				365843		581599			95108.2			0.6	0.3	0.3	3	OUT			2.62448	T0		OUT			2.33542	T0		OUT
ko:K01685	altronate hydrolase	824357	7.38728e+06	2.1757e+06	2.96199e+06	960617	801268		1.8926e+06	175790	3.27991e+06	4.84974e+06	233148	391122	352654	227448	487071	254707	230763	408138	1.29013e+06	840728	407103	4.93055e+06	2.49642e+06	454303	982825	2.02594e+06	1.17906e+07	1.10037e+06	393990	0.9	1	1	8	IN	0.898968	0.93405	0.592161	T0		IN	0.449345	0.843187	-0.920768	T2		IN	0.0811174
ko:K01686	mannonate dehydratase	1.598e+06	518882	2.52449e+06	179271	589809	972993	476722	345615		924438	1.98144e+06	3.2617e+06	105280	1.12579e+06	3.10882e+06	2.6734e+06	2.75438e+06	2.1569e+06	1.20113e+06	1.80984e+06	69885.5	1.14816e+06	137064	324067	408809	252245		260745	323866	180497	0.9	1	0.9	13	IN	0.12098	0.212135	-2.12526	T1		IN	0.542064	0.875005	1.24766	T0		IN	0.0219014
ko:K01687	dihydroxy-acid dehydratase	1.78174e+06	1.45587e+06	2.23007e+06		705487	2.47831e+06	679957	725494	114179	1.90275e+06			29376.7	39033.2	341412	96238.6	248611		141680	363132		3.31446e+06	630061	3.12587e+06	1.25998e+06	1.35117e+06	952766	1.07249e+06	1.75166e+06	2.89662e+06	0.9	0.7	0.9	14	IN	0.073191	0.150634	4.09313	T0		IN	0.809536	0.972178	-0.571919	T2		IN	0.00915717
ko:K01689	enolase	5.4403e+07	5.72416e+07	6.64525e+07	1.4487e+08	7.07979e+07	8.91339e+07	1.00607e+08	5.65239e+07	3.9053e+08	6.34936e+07	1.77904e+08	1.2255e+08	2.89279e+08	1.95004e+08	1.29735e+08	9.2228e+07	2.17404e+08	5.03199e+08	8.15662e+07	1.26954e+08	1.50738e+08	7.21121e+07	4.86307e+07	6.21877e+07	7.44024e+07	6.95341e+07	8.42316e+07	5.07586e+07	6.04623e+07	5.78655e+07	1	1	1	292	IN	0.0691647	0.144787	-0.928738	T1		IN	0.342411	0.818991	0.339037	T0		IN	0.00307876
ko:K01698	porphobilinogen synthase				147104		392257			129558	284647	73962.8							196224	94947.1	284355	305299	65987								570965	0.4	0.4	0.3	2	OUT			0.242386	T0		OUT			0.753204	T0		OUT
ko:K01699	propanediol dehydratase large subunit	657399		397976		233824	90997.6		388037		654665	842433		266905	129627	811946	306681		513821	140086	146989	96478.5		3.08402e+06	762059	473200		1.13159e+06	2.07817e+06	137146	85750.4	0.6	0.8	0.8	6	IN	0.146356	0.242127	-1.57425	T1		IN	0.277032	0.771664	-2.10166	T2		IN	0.803233
ko:K01703	3-isopropylmalate/(R)-2-methylmalate dehydratase large subunit			428431	97173.5	84438.4	503465	187539	216047		57374.3										343422	153857	600569	171232	1.25167e+06		119759			218869		0.7	0.1	0.6	5	OUT			4.35188	T0		OUT			0.302393	T0		OUT
ko:K01704	3-isopropylmalate/(R)-2-methylmalate dehydratase small subunit	804616	505369	1.06981e+06	522649	486256	1.67658e+06	179633	1.30296e+06	575110	1.35303e+06				67994	2659.24						78896.2	2.35232e+06	587533	916042	382638		167087	436463	75449.6		1	0.2	0.8	3	IN	3.81208e-06	0.0013875	8.68145	T0	*	IN	0.0978514	0.752038	2.7226	T0		IN	0.000888192
ko:K01707	5-dehydro-4-deoxyglucarate dehydratase	2.7392e+06	726373	1.06402e+06	2.68108e+06	1.41817e+06	552404	3.14403e+06	4.85806e+06	5.95292e+06	2.14054e+06	949641	246790	324848	323329	74716.2	166379		326709	2.11206e+06	855156	163340		1.65755e+06	1.12541e+06	1.33148e+06	1.06655e+06	3.69477e+06	3.68355e+06	2.14056e+06	3.05084e+06	1	0.9	0.9	19	IN	0.027277	0.08212	3.21171	T0		IN	0.21243	0.757891	1.44522	T0		IN	0.431621
ko:K01708	galactarate dehydratase			336919			53683.5				96860				130002		76029.6				141578			161301	154042	128238	81214.4	431611	468049			0.3	0.3	0.6	1	OUT			0.0329823	T0		OUT			-2.48386	T2		OUT
ko:K01710	dTDP-glucose 4,6-dehydratase	282374	311584	931564		543291	2.07961e+06		264372	541951	370947	253575		147747	140942	780237		168352	336259	194247	562755	304183	586478	1.33409e+06	5.83387e+06	637051	173944	169162	222254	260808	267444	0.8	0.8	1	13	IN	0.78085	0.831605	0.756914	T0		IN	0.254408	0.757891	-1.63413	T2		IN	0.08441
ko:K01711	GDPmannose 4,6-dehydratase	592356		824390	557452	325799	1.52076e+06	922807	281973	913402	388338			78989.3	314703	323719		141658	138353	644465	225096	1.44514e+06	81295.7	150219	1.16164e+06	561189	653299	404257	268413	953231	818626	0.9	0.7	1	11	IN	0.0615824	0.136349	2.89871	T0		IN	0.406859	0.82134	-0.569822	T2		IN	0.0284762
ko:K01712	urocanate hydratase	5.32094e+06	1.73771e+06	973189	2.04892e+06	506283	2.73186e+06	2.77319e+06	2.61861e+06	1.03751e+06	1.69873e+07	1.1046e+06	1.67553e+06	2.59873e+06	3.26019e+06	3.84527e+06	730482	6.06958e+06	609075	1.15653e+06	2.20697e+06	1.3506e+06	8.81173e+06	1.87806e+06	9.29874e+06	2.27395e+06	5.37651e+06	731403	3.24124e+06	1.74493e+06	3.55928e+06	1	1	1	24	IN	0.636656	0.710907	0.297239	T0		IN	0.550087	0.875621	-0.351643	T2		IN	0.28181
ko:K01714	4-hydroxy-tetrahydrodipicolinate synthase	9.88846e+06	7.33531e+06	6.9602e+06	7.1195e+06	6.8608e+06	9.43662e+06	1.04651e+07	1.52432e+07	8.65845e+06	8.8412e+06	1.36146e+07	2.73963e+07	1.50126e+07	8.88392e+06	1.10895e+07	1.98533e+07	1.52094e+07	1.25224e+07	1.1477e+07	1.68428e+07	4.55752e+06	9.61625e+06	9.42401e+06	1.16354e+07	1.67008e+07	5.82387e+06	1.08454e+07	1.85403e+07	9.43678e+06	1.01455e+07	1	1	1	86	IN	0.00382512	0.0250693	-0.714803	T1	*	IN	0.45526	0.843187	-0.166279	T2		IN	0.0810936
ko:K01715	enoyl-CoA hydratase	8.97221e+06	5.82878e+06	9.0577e+06	7.17893e+06	4.35604e+06	1.91635e+07	1.39212e+06	3.84531e+06	7.00239e+06	1.08147e+07	257568	2.34786e+06	1.62715e+06	1.47593e+06	814317	1.78899e+06	2.81832e+06	599120	1.18237e+06	2.99696e+06	8.84489e+06	1.23829e+07	7.27735e+06	1.23009e+07	4.45055e+06	2.79214e+06	2.57741e+06	3.34824e+06	5.74398e+06	3.22701e+06	1	1	1	33	IN	0.00110283	0.0128714	2.31036	T0	*	IN	0.515743	0.868302	0.256168	T0		IN	0.00224638
ko:K01716	3-hydroxyacyl-[acyl-carrier protein] dehydratase / trans-2-decenoyl-[acyl-carrier protein] isomerase	2.3443e+06	7.70464e+06	218029	168244	77478.1	761345	378793	9.23252e+06	454074	221978	261573	565125			1.77516e+06	195986	207048	244371	527870	691423	159455	292450			260374		90667			276709	1	0.8	0.5	4	IN	0.0869777	0.169189	2.38062	T0		IN	0.00554462	0.748536	5.53374	T0		IN	0.03306
ko:K01727	hyaluronate lyase							75482.9								178751			696661	822631							538932	213198	72193.5	385976	384322	0.1	0.3	0.5	3	OUT			-2.0365	T1		OUT			-3.3942	T2		OUT
ko:K01728	pectate lyase	656910	2.97755e+06	1.0814e+06	320266	1.70121e+06	881269	1.85513e+06	927432	308058	2.36206e+06	2.93176e+06	1.86635e+06	289517		1.12306e+06	1.51891e+06	1.56367e+06	1.27242e+06	724837	738826	175134	1.90231e+06	120427	201930	1.25391e+06	1.15048e+06	543072	2.32274e+06	215482	3.49863e+06	1	0.9	1	14	IN	0.347626	0.45149	0.879069	T0		IN	0.135738	0.757891	0.681572	T0		IN	0.668873
ko:K01729	poly(beta-D-mannuronate) lyase	262377	67404.7	637325		164883		355386	153233		74996.9			172492					231296	989254			121550				331672	85221.2		302920		0.7	0.3	0.4	2	OUT			2.75731	T0		OUT			2.28306	T0		OUT
ko:K01733	threonine synthase	9.75568e+06	3.80204e+06	7.26306e+06	2.49019e+06	1.42314e+06	3.65025e+06	4.52054e+06	5.51027e+06	817745	7.86549e+06	3.84533e+06	1.472e+06	6.56273e+06	821207	2.01458e+06	2.50541e+06	2.64598e+06	2.60351e+06	4.07075e+06	2.51752e+06	3.72354e+06	3.93965e+06	5.19867e+06	3.1278e+06	1.51299e+06	2.88163e+06	1.43434e+06	4.68693e+06	4.72479e+06	8.27429e+06	1	1	1	28	IN	0.175026	0.275641	0.568132	T0		IN	0.779629	0.967096	0.103108	T0		IN	0.162028
ko:K01734	methylglyoxal synthase	1.04987e+06	108178	1.2677e+06	1.6749e+06	57547.4	471949	524675	676906	84024.1	980148	198924		93307.6	88074	1.3018e+06			702248	3.17946e+06		134604	853360	4.89659e+06	1.05393e+06	3.12961e+06	723049	229922	2.19137e+06	2.84111e+06	387066	1	0.6	1	10	IN	0.0515944	0.122107	3.52561	T0		IN	0.218798	0.757891	-1.18814	T2		IN	0.00858791
ko:K01736	chorismate synthase					189514		116239	253608											469206	137082	655742				361260		356852	137409	201259		0.3	0.2	0.5	2	OUT			0.645267	T0		OUT			-1.86769	T2		OUT
ko:K01738	cysteine synthase	4.07143e+06	2.11175e+06	1.20471e+07	2.57086e+06	1.07265e+07	9.16436e+06	2.72908e+06	1.05199e+07	4.59699e+06	7.77568e+06	1.01285e+06	2.24028e+06	985972	3.81679e+07	1.01739e+07	823133	1.33185e+06	2.1538e+06	2.46499e+07	4.31031e+06	2.3762e+06	2.46206e+06	5.27422e+06	1.17705e+07	5.52569e+06	6.62241e+06	1.35508e+06	6.98699e+06	5.98665e+06	2.91642e+06	1	1	1	68	IN	0.386399	0.486738	0.694106	T0		IN	0.312037	0.793439	0.361111	T0		IN	0.5531
ko:K01739	cystathionine gamma-synthase	2.22952e+06	711541	3.3466e+06	3.36705e+06	658081	2.03414e+06	4.59497e+06	2.36509e+06	2.43868e+06	6.07881e+06	474422	1.55789e+06	2.40626e+06	2.3953e+06	2.79276e+06	1.50442e+06	1.56943e+06	516691	2.39545e+06	2.30941e+06	1.5805e+06	970836	1.28573e+06	1.70595e+06	2.66262e+06	5.11294e+06	775531	3.58628e+06	2.46453e+06	1.53514e+06	1	1	1	24	IN	0.234802	0.341968	0.558199	T0		IN	0.531703	0.875005	0.299847	T0		IN	0.557036
ko:K01740	O-acetylhomoserine (thiol)-lyase	1.27937e+07	8.49802e+06	6.83424e+06	1.50736e+07	1.04687e+07	6.53129e+06	8.76049e+06	4.36527e+06	2.93891e+06	6.32123e+06	1.22727e+07	2.45368e+07	8.45139e+06	9.93381e+06	1.02074e+07	1.5126e+07	2.08821e+07	1.30783e+07	8.88419e+06	1.82407e+07	6.6012e+06	1.477e+07	1.4002e+07	1.36757e+07	3.63834e+06	2.34162e+07	8.82848e+06	1.7965e+06	1.1792e+07	7.09238e+06	1	1	1	58	IN	0.0120157	0.049696	-0.830973	T1	*	IN	0.62778	0.89901	-0.195546	T2		IN	0.121303
ko:K01744	aspartate ammonia-lyase	7.34247e+06	3.1899e+06	4.03135e+06	2.662e+06	3.30069e+06	6.16845e+06	8.91619e+06	7.323e+06	3.96547e+06	3.85296e+06	2.40057e+07	1.5629e+07	1.94003e+06	4.29e+06	1.55145e+07	1.2014e+07	6.31688e+06	2.89749e+07	9.32668e+06	1.63552e+07	4.82916e+06	1.73395e+06	2.95173e+06	3.37271e+06	6.54055e+06	5.40339e+06	1.89467e+06	8.10417e+06	4.22853e+06	1.69039e+06	1	1	1	36	IN	0.0115223	0.0487316	-1.16348	T1	*	IN	0.196193	0.757891	0.397949	T0		IN	0.00252638
ko:K01745	histidine ammonia-lyase	6.52597e+06	3.51614e+06	5.95012e+06	6.34052e+06	4.6412e+06	1.64653e+08	5.7841e+06	5.09881e+06	3.35425e+06	5.69265e+07	2.31859e+06	276505	1.35146e+06	1.00273e+06	433989	350324	1.05785e+06	333443	5.97204e+06	2.19165e+06	3.22349e+06	2.39061e+06	2.77895e+06	5.43372e+06	5.0651e+06	4.40163e+06	1.35983e+07	4.21967e+06	3.99094e+06	3.9624e+06	1	1	1	45	IN	0.00265114	0.0196415	3.24884	T0	*	IN	0.122826	0.757891	1.06268	T0		IN	0.00191228
ko:K01746	formiminotetrahydrofolate cyclodeaminase				396982				450188		204554	312915	241733		315883																	0.3	0.3	0	1	OUT			0.0612256	T0		OUT			2.51375	T0		OUT
ko:K01754	threonine dehydratase																								212154							0	0	0.1	2	OUT						OUT			-0.773575	T2		OUT
ko:K01755	argininosuccinate lyase	240237		306789	174192	55917.5	669805	353722	1381.82		486301											325238		568623	556537		1.38471e+06	87158.3	90517.1	207721		0.8	0	0.7	3	IN	0.00051649	0.0089806	5.75047	T0	*	IN	0.897586	0.986099	-0.0241677	T2		OUT
ko:K01756	adenylosuccinate lyase	3.24824e+06	1.80936e+06	5.09429e+06	4.87877e+06	2.84283e+06	6.57444e+06	4.64079e+06	2.03471e+06	1.14985e+06	6.17674e+06	3.58242e+06	4.60732e+06	2.60851e+06	2.22115e+06	2.31765e+06	2.04476e+06		1.58062e+06	5.7123e+06	2.58392e+06	1.84851e+07	3.3201e+06	4.92352e+06	3.02711e+06	4.55156e+06	3.06087e+06	4.43526e+06	2.37868e+06	5.38401e+06	5.54537e+06	1	0.9	1	24	IN	0.299843	0.406793	1.408	T0		IN	0.25842	0.757891	-0.445286	T2		IN	0.181881
ko:K01759	lactoylglutathione lyase	2.57059e+06	950454	1.69421e+06	871145	675308	1.52694e+06	1.95751e+06	837790	153046	1.29376e+06	1.52908e+06	269016	274183	828955	2.38323e+06	2.57675e+06	2.07013e+06	470949	3.62734e+06	1.19878e+06		572433	9.64132e+06	906441	2.34739e+06	1.61212e+06	1.4773e+06	924867	2.33487e+06	412503	1	1	0.9	7	IN	0.876699	0.9165	-0.101056	T1		IN	0.582449	0.883298	0.560713	T0		IN	0.526868
ko:K01760	cysteine-S-conjugate beta-lyase	93861	22312.9	1.07463e+06	108616		996761	411113	460196	310357		295557	185740	51745.6	208223		84194.2			200824	752181	740052	557058	186940	1.30294e+06	233708	2.22937e+06	261521	2.04594e+06	273847	77049.8	0.8	0.7	1	7	IN	0.555521	0.638737	1.09258	T0		IN	0.048204	0.748536	-2.52434	T2		IN	0.0321366
ko:K01761	methionine-gamma-lyase	2.66576e+06	689229	3.89996e+06	4.35292e+06	928977	2.56232e+06	5.3816e+06	2.36509e+06	2.43868e+06	6.07881e+06	1.47277e+06	1.37215e+06	2.71107e+06	3.26709e+06	3.18182e+06	1.50442e+06	2.15547e+06	2.66451e+06	2.26053e+06	2.45312e+06	1.44227e+06	1.30785e+06	1.39786e+06	3.61475e+06	2.78708e+06	5.5212e+06	514011	3.68906e+06	2.29048e+06	1.53514e+06	1	1	1	28	IN	0.47097	0.554236	0.236029	T0		IN	0.457292	0.843187	0.383859	T0		IN	0.654853
ko:K01770	2-C-methyl-D-erythritol 2,4-cyclodiphosphate synthase																			268461						72130.4						0	0.1	0.1	1	OUT			-0.807393	T1		OUT			-0.61924	T2		OUT
ko:K01778	diaminopimelate epimerase	140835																							58578.8							0.1	0	0.1	1	OUT			0.714807	T0		OUT			0.125134	T0		OUT
ko:K01783	ribulose-phosphate 3-epimerase	673644		803386	306555	222831	471911	207492	2.3394e+06		113809			160707	58033.6	53998.8	470926		81190.4	369269	817203	339038	72012.1	171204	739371	370657	580514	766761	1.25145e+06	301032	149126	0.8	0.7	1	6	IN	0.376575	0.478503	1.72915	T0		IN	0.172029	0.757891	-1.48792	T2		IN	0.0358291
ko:K01784	UDP-glucose 4-epimerase	3.05972e+06	7.7411e+06	2.12351e+06	2.48111e+06	3.15237e+06	5.45269e+06	3.67394e+06	5.24639e+06	1.57851e+06	3.40346e+06	1.04647e+07	460511	1.8155e+06	1.23127e+06	583253	933968	250294	4.13383e+06	7.81908e+06	3.80695e+07	2.66503e+07	1.61218e+06	4.40073e+06	6.64728e+06	4.13261e+06	3.13044e+06	1.57697e+06	3.46093e+06	6.47527e+06	904366	1	1	1	37	IN	0.420937	0.519013	0.693041	T0		IN	0.831766	0.972178	-0.122707	T2		IN	0.316157
ko:K01785	aldose 1-epimerase	6.67414e+06	4.26869e+06	9.64332e+06	1.03082e+07	1.01982e+07	1.00398e+07	3.73607e+06	7.09386e+06	5.4827e+06	8.58498e+06	2.64306e+06	1.89381e+06	2.25098e+06	2.09784e+06	2.78365e+06	4.57619e+06	4.8691e+06	1.79981e+06	1.15562e+07	2.75704e+06	7.00082e+07	4.5376e+06	5.62844e+06	1.58647e+07	9.35419e+06	1.10623e+07	7.67682e+06	8.06092e+06	1.43649e+07	3.66233e+06	1	1	1	62	IN	0.00718655	0.0375641	1.2068	T0	*	IN	0.274881	0.771664	-0.472311	T2		IN	0.00322341
ko:K01787	N-acylglucosamine 2-epimerase	2.02782e+06	694957	825892	507105	1.61673e+06	465358	1.70321e+06	881500		2.21475e+06	563891	897544	1.64047e+06	1.40234e+06	1.06743e+06	2.40405e+06	1.43381e+06	1.69977e+06	1.61487e+06	762188	120259	822167	694963	1.11393e+06	2.31887e+06	1.13326e+06	3.67534e+06	1.11739e+06	880589	1.9283e+06	0.9	1	1	13	IN	0.298939	0.406793	-1.25657	T1		IN	0.366491	0.818991	-0.990027	T2		IN	0.501049
ko:K01788	N-acylglucosamine-6-phosphate 2-epimerase					43601.1		216221		74008.3							116546						596880					61013.7				0.3	0.1	0.2	2	OUT			1.25939	T0		OUT			0.429278	T0		OUT
ko:K01790	dTDP-4-dehydrorhamnose 3,5-epimerase	664296	645545	849530	842380	1.19237e+06	663445	814104	2.02813e+06	800706	429864	1.28464e+06	1.57899e+06	720394	361170		1.06543e+06	203190	3.26273e+06	1.98819e+06	625404		703641	619783	213259	1.23388e+06	596024	839741	1.07033e+06	1.14701e+06	309936	1	0.9	0.9	9	IN	0.432039	0.524355	0.821634	T0		IN	0.239318	0.757891	1.26192	T0		IN	0.842176
ko:K01802	peptidylprolyl isomerase	421896	1.00662e+06	3.03408e+06	1.16775e+06	2.38575e+06	1.06571e+06	2.0571e+06	366356	255939	1.74592e+06	461768	1.28458e+06	1.04487e+06	1.08816e+06	182462	447750	1.09173e+06	79170.8	1.94589e+06	3.56494e+06	346031	916052	1.01781e+06	1.33233e+06	1.29098e+06	361898	713759	539314	2.07424e+06	1.25537e+06	1	1	1	22	IN	0.386763	0.486738	0.526626	T0		IN	0.554137	0.875621	0.267782	T0		IN	0.576236
ko:K01803	triosephosphate isomerase (TIM)	6.22182e+07	4.15879e+07	7.57519e+07	5.59552e+07	5.36512e+07	7.99062e+07	5.00997e+07	3.56104e+07	1.90384e+07	6.56112e+07	4.15728e+07	2.57204e+07	4.29698e+07	4.02218e+07	2.98804e+07	4.02327e+07	2.67401e+07	2.38871e+07	6.71416e+07	5.1926e+07	4.01615e+07	5.52423e+07	6.22706e+07	9.61924e+07	8.41848e+07	4.50226e+07	4.58433e+07	8.29312e+07	5.01646e+07	3.55329e+07	1	1	1	291	IN	0.123307	0.214403	0.440451	T0		IN	0.536135	0.875005	-0.170374	T2		IN	0.0411338
ko:K01804	L-arabinose isomerase	1.85562e+07	6.17164e+06	1.11398e+07	3.75029e+07	4.04077e+07	1.91455e+07	2.12505e+07	2.06575e+07	1.23597e+07	6.56148e+06	8.34105e+06	1.58641e+07	7.2399e+06	1.66588e+07	5.43e+06	1.29502e+07	1.25041e+07	8.31196e+06	9.83443e+06	1.19293e+07	8.80517e+06	4.9532e+06	1.85283e+07	2.27905e+07	2.91627e+07	3.06306e+07	1.24097e+07	1.8438e+07	1.29827e+07	1.08237e+07	1	1	1	101	IN	0.11042	0.198058	0.658899	T0		IN	0.546523	0.875621	0.131677	T0		IN	0.166023
ko:K01805	xylose isomerase	8.95097e+07	5.21453e+07	3.94888e+07	4.41623e+07	6.45374e+07	2.39823e+07	4.1774e+07	6.01917e+07	2.79788e+07	6.58545e+07	8.77121e+06	1.21472e+07	2.75486e+07	2.952e+07	1.71134e+07	1.72694e+07	1.12325e+07	2.86625e+07	7.19605e+07	1.41793e+07	1.2937e+07	1.36759e+07	3.84596e+07	3.58808e+07	9.11546e+07	5.75165e+07	2.48752e+07	4.22623e+07	6.42502e+07	1.34958e+07	1	1	1	141	IN	0.0129699	0.0518796	1.27599	T0		IN	0.235585	0.757891	0.564423	T0		IN	0.0230019
ko:K01807	ribose 5-phosphate isomerase A	467752		585020	846859		227531	863701			405507					4.1861e+06			812786	229406				227250				489336			369082	0.6	0.3	0.3	2	OUT			2.45063	T0		OUT			2.87508	T0		OUT
ko:K01808	ribose 5-phosphate isomerase B			126426	1.06797e+06	2.1659e+06	573673	1.11561e+06	205914		202174	493926	1.29769e+06	4.65872e+06	4.52606e+06	151918		238644	295184	665334	234491				502237	1.63596e+06			678668	221501		0.7	0.9	0.4	7	IN	0.314994	0.417547	-2.14677	T1		OUT			2.59296	T0		IN	0.0179455
ko:K01809	mannose-6-phosphate isomerase										223615													44302.3	42143	13476.2						0.1	0	0.3	1	OUT			0.781131	T0		OUT			-0.697687	T2		OUT
ko:K01810	glucose-6-phosphate isomerase	2.08631e+07	6.62257e+06	2.05102e+07	1.37899e+07	9.28063e+06	1.67346e+07	1.08881e+07	8.682e+06	7.93431e+06	1.1922e+07	5.60338e+06	4.67603e+06	4.01804e+06	4.98328e+06	8.59702e+06	6.72111e+06	8.5208e+06	7.51771e+06	1.42899e+07	1.5907e+07	1.11279e+07	1.43795e+07	2.62351e+07	1.68837e+07	9.06534e+06	1.49912e+07	7.56877e+06	1.7314e+07	1.54601e+07	5.60337e+06	1	1	1	101	IN	0.0616131	0.136349	0.694109	T0		IN	0.694513	0.92245	-0.101065	T2		IN	0.0642885
ko:K01811	alpha-D-xyloside xylohydrolase	6.18882e+06	1.44576e+07	2.97472e+06	3.757e+07	7.09322e+06	4.42564e+06	7.72909e+06	4.59146e+06	7.8362e+06	9.42413e+06	1.96342e+07	4.11853e+06	1.69587e+07	1.01161e+07	1.48604e+07	1.59634e+07	6.04166e+06	3.22686e+07	1.25753e+07	1.21252e+07	7.92674e+06	3.02773e+06	3.23103e+06	8.83756e+06	1.62501e+07	6.85923e+06	2.53058e+06	6.62342e+06	7.25628e+06	2.69368e+06	1	1	1	48	IN	0.218104	0.327155	-0.689288	T1		IN	0.248798	0.757891	0.503801	T0		IN	0.00211605
ko:K01812	glucuronate isomerase	3.6441e+07	3.28728e+07	1.34486e+07	2.37031e+07	5.10658e+07	1.78265e+07	3.21161e+07	6.62896e+07	2.29139e+07	3.36152e+07	2.05055e+07	2.443e+07	1.74907e+07	5.54215e+07	1.83575e+07	2.16151e+07	3.49542e+07	2.24643e+07	3.66287e+07	1.7042e+07	1.65493e+07	1.83044e+07	2.56913e+07	3.6889e+07	3.76768e+07	3.87076e+07	3.41964e+07	4.65068e+07	1.34821e+07	3.0648e+07	1	1	1	145	IN	0.406133	0.505885	0.259343	T0		IN	0.680615	0.912163	0.105091	T0		IN	0.576124
ko:K01813	L-rhamnose isomerase	1.50241e+07	1.76689e+07	5.6927e+06	1.93737e+07	2.56846e+07	7.86169e+06	1.20539e+07	1.02564e+07	8.73843e+06	1.68292e+07	1.74262e+07	1.01022e+07	1.17821e+07	5.34266e+06	1.20905e+07	1.43864e+07	4.09309e+07	7.22501e+06	2.09619e+07	2.53396e+06	1.0007e+07	3.96966e+06	2.6646e+06	1.7993e+07	1.06309e+07	3.68023e+07	6.92137e+06	2.66457e+07	2.43129e+07	1.40635e+07	1	1	1	58	IN	0.702106	0.768369	0.182733	T0		IN	0.792228	0.969809	0.119325	T0		IN	0.912351
ko:K01815	4-deoxy-L-threo-5-hexosulose-uronate ketol-isomerase	2.63266e+06	6.72908e+06	6.67585e+06	5.42808e+06	9.69894e+06	2.7422e+06	5.05556e+06	8.39843e+06	1.29019e+06	4.16778e+06	2.91467e+06	1.6597e+06	1.19053e+07	5.30441e+06	1.12317e+06	8.52001e+06	3.7506e+06	4.36542e+06	1.0992e+07	3.11908e+06	1.71796e+07	6.80038e+06	3.20816e+06	7.96369e+06	9.2583e+06	8.97381e+06	4.37483e+06	1.24418e+07	9.66908e+06	4.19818e+06	1	1	1	59	IN	0.827304	0.870201	0.124751	T0		IN	0.118578	0.757891	-0.713339	T2		IN	0.104465
ko:K01818	L-fucose/D-arabinose isomerase	2.6595e+07	9.09251e+06	1.27204e+07	3.92268e+07	1.74782e+08	1.97436e+07	3.88916e+07	1.29013e+07	2.33253e+07	2.8582e+07	1.05133e+07	8.14149e+06	5.6461e+06	1.33432e+07	5.55245e+06	1.03072e+07	8.73121e+06	3.71953e+07	1.73637e+07	1.29203e+07	1.43257e+07	9.4014e+06	2.79652e+07	3.14543e+07	2.24538e+07	2.04013e+07	4.85384e+07	3.66697e+07	1.78176e+07	3.74622e+07	1	1	1	116	IN	0.0422673	0.105917	1.2338	T0		IN	0.780771	0.967096	0.111124	T0		IN	0.00446798
ko:K01819	galactose-6-phosphate isomerase		152830				57515.7		83498.5							872175									130591				88734.9	336064		0.3	0.1	0.3	3	OUT			0.976667	T0		OUT			-0.23876	T2		OUT
ko:K01829	disulfide reductase		205578			67386.5	121656	462560			108260				232292									105976	70737.5	37121.9	414928			58132		0.5	0.1	0.5	2	OUT			2.84869	T0		OUT			0.360848	T0		OUT
ko:K01834	2,3-bisphosphoglycerate-dependent phosphoglycerate mutase	575727	799677	2.4691e+06	1.14306e+06	544060	1.57946e+06	844615	1.87259e+06	908188	259435	1.60634e+06	1.32637e+06	1.56653e+06	711436	330297	1.2428e+06	340530	563411	1.83414e+06	1.33462e+06	508798	1.23128e+06	1.01964e+06	3.67233e+06	821436	2.4079e+06	1.59434e+06	1.5474e+06	1.59578e+06	646084	1	1	1	17	IN	0.97433	0.981574	-0.0137481	T1		IN	0.108118	0.757891	-0.481972	T2		IN	0.314262
ko:K01835	phosphoglucomutase	1.26025e+07	6.06782e+06	1.70033e+07	1.30342e+07	9.6801e+06	1.65609e+07	1.09368e+07	7.83547e+06	5.51334e+06	1.52567e+07	3.94571e+06	6.84573e+06	4.28501e+06	4.08072e+06	4.46791e+06	2.59616e+06	3.62101e+06	6.93219e+06	7.16497e+06	4.02617e+06	5.7333e+06	8.7877e+06	1.32566e+07	2.67365e+07	1.02227e+07	6.60769e+06	1.16057e+07	8.33442e+06	9.47159e+06	4.96627e+06	1	1	1	100	IN	0.00417044	0.0261295	1.22674	T0	*	IN	0.539519	0.875005	0.183503	T0		IN	0.00282587
ko:K01839	phosphopentomutase	697352	308212	317771	359921	45463.3	314192	187608	254357	112716		451805	1.45536e+06	764400	1.10432e+06	1.43273e+06	935518	1.65083e+06	736804	207181	882938	283685	537060	668514	159972	16567.5		447237	403967	614668	143450	0.9	1	0.9	4	IN	0.0414957	0.105397	-2.63292	T1		IN	0.948637	0.996496	-0.123234	T2		IN	0.0639358
ko:K01840	phosphomannomutase	7.82887e+06	3.6315e+06	1.29109e+07	5.54179e+06	6.50117e+06	1.98248e+07	5.01212e+06	4.29799e+06	3.44904e+06	7.3409e+06	3.02955e+06	3.69353e+06	2.06455e+06	1.40042e+06	3.30042e+06	1.32184e+06	3.1865e+06	4.15009e+06	4.66584e+06	2.79684e+06	3.90181e+06	8.7877e+06	8.11688e+06	2.37279e+07	4.11979e+06	5.01915e+06	8.13367e+06	4.03302e+06	4.07044e+06	3.78069e+06	1	1	1	69	IN	0.0155149	0.0567327	1.25161	T0		IN	0.789651	0.968594	0.105253	T0		IN	0.0203644
ko:K01843	lysine 2,3-aminomutase	958730	375936	1.81125e+06	3.53902e+06	775368	2.78596e+06	1.5731e+06	747533	182606	159140	491721	1.02287e+06	918583	133626		1.57017e+06		232585	1.70292e+06	919047	320902	447610	1.27915e+06	4.64691e+06	676534	2.1673e+06	314026	1.25233e+06	3.57785e+06	573490	1	0.8	1	15	IN	0.162164	0.260686	2.2207	T0		IN	0.668586	0.908102	-0.255832	T2		IN	0.0854897
ko:K01844	beta-lysine 5,6-aminomutase alpha subunit	241041	234343	1.45144e+06	940121	353780	1.22325e+06	344495	857643	109860	676116	2.47047e+06	72025.3	64535.6	302001	1.54819e+06	304936	677144	265247		7.05966e+06	1.18699e+07		777844	3.74824e+06	1.54178e+06	1.54616e+06	716074	809367	942841	226473	1	0.9	0.9	9	IN	0.37685	0.478503	0.844209	T0		IN	0.991345	0.997129	-0.377682	T2		IN	0.545689
ko:K01845	glutamate-1-semialdehyde 2,1-aminomutase							887089	343967							133627	95317.5		76514.1	161489			115603		422670				192362	203718		0.2	0.4	0.4	4	OUT			-0.905826	T1		OUT			-1.264	T2		OUT
ko:K01847	methylmalonyl-CoA mutase	8.13939e+06	6.91987e+06	2.14981e+07	1.46181e+07	3.9594e+06	4.82295e+06	9.72661e+06	5.59557e+06	1.54746e+07	8.78122e+06	2.0591e+07	2.46054e+07	2.06995e+07	2.75665e+07	1.39641e+07	3.19208e+07	3.77632e+07	1.94258e+07	1.97258e+07	4.79334e+06	4.40847e+06	6.86323e+06	9.31325e+06	9.09001e+06	6.92153e+06	7.718e+06	5.69253e+06	7.20584e+06	1.57738e+07	3.43565e+06	1	1	1	74	IN	0.00764331	0.0391283	-1.1803	T1	*	IN	0.248502	0.757891	0.30385	T0		IN	0.000169701
ko:K01848	methylmalonyl-CoA mutase, N-terminal domain	3.66362e+06	1.51572e+07	1.08673e+07	2.28143e+07	2.96132e+06	1.46055e+07	3.36053e+06	5.57507e+06	6.87415e+06	3.14848e+06	721620	104553	1.88827e+06	1.65268e+06	386620	465765	1.28915e+06	752175	7.40079e+06	2.67218e+06	1.72492e+06	1.35941e+06	1.49164e+06	3.72624e+06	3.111e+06	4.39627e+06	2.25319e+06	970157	2.97363e+06	4.55084e+06	1	1	1	39	IN	0.00263653	0.0196415	2.81204	T0	*	IN	0.00495767	0.748536	1.54784	T0		IN	0.0347198
ko:K01849	methylmalonyl-CoA mutase, C-terminal domain	8.17854e+06	4.84491e+06	3.06434e+06	7.52979e+06	66623.5	2.46026e+06	1.22986e+06	7.59758e+06	2.53547e+06	435401	138723					576137		110043	1.18516e+06	247929	1.2256e+06		284168	4.33623e+06	301737	2.83459e+06	1.02458e+06	855955	382850	3.3849e+06	1	0.5	0.9	10	IN	0.00192022	0.0172311	6.90147	T0	*	IN	0.189011	0.757891	2.00154	T0		IN	0.0107045
ko:K01858	myo-inositol-1-phosphate synthase	4.77456e+06	5.14567e+06	2.67327e+06	1.32335e+07	8.80912e+06	6.57843e+06	6.16137e+06	2.26996e+06	1.32961e+06	3.47767e+06	65821	2.47333e+06	1.2145e+06	3.2389e+06	611980	272144	598489	630682	7.56541e+06	1.36475e+06	623993	689919	2.05868e+06	4.79926e+06	3.7812e+06	7.01349e+06	1.66938e+06	1.25149e+07	7.09684e+06	1.55089e+06	1	1	1	29	IN	0.0139989	0.0539686	2.28682	T0		IN	0.277512	0.771664	0.696837	T0		IN	0.038897
ko:K01866	tyrosyl-tRNA synthetase	400413	96061.5	1.19868e+06	645080	434532	677707	361447	91858.5	186394	627675	317576		309661	219309	948540		277453		514550		223349	455037	326216	982000	715174		713824	143873	1.07758e+06	177959	1	0.6	0.9	8	IN	0.0324228	0.0917748	3.34713	T0		IN	0.500902	0.856236	0.623133	T0		IN	0.0515287
ko:K01867	tryptophanyl-tRNA synthetase			848569	178942	204598	1.07601e+06	287151	3833.42	7.11862e+06	335601	178740		1.06196e+06	1.28575e+06	70443.5	2.44935e+06		45380.1			445651		135545	1.38362e+06	164882				72718.8	243228	0.8	0.6	0.6	6	IN	0.416845	0.517416	1.57886	T0		IN	0.305973	0.787667	1.87731	T0		OUT
ko:K01868	threonyl-tRNA synthetase	5.22498e+06	885108	6.85679e+06	3.05401e+06	3.52948e+06	6.56277e+06	4.50437e+06	2.41215e+06	3.21831e+06	4.78092e+06	1.34146e+06	1.06746e+06	1.44961e+06	1.83087e+06	1.08987e+06	598515	1.33862e+06	964345	6.1257e+06	1.90654e+06	6.54726e+06	145153	5.11857e+06	5.8618e+06	4.41411e+06	7.70379e+06	4.7987e+06	3.26659e+06	8.23167e+06	1.73691e+06	1	1	1	37	IN	0.00836089	0.0400195	1.3286	T0	*	IN	0.835718	0.972178	0.0779105	T0		IN	0.0528882
ko:K01869	leucyl-tRNA synthetase	1.68891e+06	6.72482e+06	1.79703e+06	1.72809e+06	804371	439167	3.21373e+06	185688	316918	782887	2.29439e+07	1.17241e+07	9.91217e+06	3.60822e+06	5.66888e+06	9.65451e+06	8.30445e+06	1.25004e+07	2.95824e+06	5.73454e+06	1.68268e+06	2.14688e+06	1.20709e+06	2.08866e+06	167975	2.57764e+06	5.32453e+06	564489	1.47866e+06	3.28406e+06	1	1	1	10	IN	0.000318905	0.00646922	-2.88848	T1	*	IN	0.367215	0.818991	-0.495791	T2		IN	0.00125426
ko:K01870	isoleucyl-tRNA synthetase	1.28098e+06	1.05413e+06	1.41825e+06	752647	2.54635e+06	2.69651e+06	1.72035e+06	1.58492e+06	825518	2.38753e+06	1.67747e+06	1.37232e+06	2.4702e+06	3.00549e+06	1.81572e+06	2.51456e+06	2.74694e+06	7.11598e+06	2.11138e+06	1.18682e+06	571155	494555	1.85389e+06	4.85437e+06	1.92968e+06	3.76621e+06	630631	841508	1.37536e+06	1.42523e+06	1	1	1	16	IN	0.0883397	0.171058	-0.616351	T1		IN	0.719525	0.934828	0.146552	T0		IN	0.0866962
ko:K01872	alanyl-tRNA synthetase	6.38633e+06	2.39628e+06	9.38411e+06	2.08793e+06	4.38861e+06	9.19235e+06	6.25371e+06	7.27042e+06	2.76387e+06	7.29315e+06	2.54749e+06	761376	3.45489e+06	2.05884e+06	464637	1.70464e+06	2.38957e+06	2.56395e+06	4.1199e+06	5.42265e+06	7.33827e+06	4.36913e+06	1.08011e+07	1.49009e+07	8.35149e+06	3.64259e+06	4.25483e+06	7.20093e+06	5.26447e+06	4.72067e+06	1	1	1	36	IN	0.00530092	0.0309341	1.28497	T0	*	IN	0.370215	0.818991	-0.342965	T2		IN	0.0029533
ko:K01873	valyl-tRNA synthetase	752907	86077.1	1.06916e+06	280213	610295	2.24998e+06		1.66119e+06		127464	2.4406e+06			234154	456418	227118	152921	1.33174e+06	275281	4.99725e+06	3.02944e+06		981348	1.54951e+06	1.21008e+06	1.25252e+06	258183	745362	289895	86186.8	0.8	0.8	0.9	8	IN	0.95397	0.969214	-0.154776	T1		IN	0.445587	0.842316	-1.2532	T2		IN	0.366238
ko:K01874	methionyl-tRNA synthetase	1.77326e+06	1.14107e+06	2.26174e+06	1.43531e+06	862229	2.04881e+06	1.76461e+06	612729	277309	1.81198e+06	1.4812e+06	1.26253e+06	537864	146487	521111	1.19194e+06	942367	3.30755e+06	1.91652e+06	242146	454355	1.24957e+06	2.37179e+06	3.94224e+06	1.23543e+06	1.61763e+06	1.12428e+06	1.57499e+06	2.01936e+06	259342	1	1	1	24	IN	0.402354	0.501911	0.556154	T0		IN	0.905146	0.986285	-0.0642627	T2		IN	0.303223
ko:K01875	seryl-tRNA synthetase	4.0486e+06	1.04499e+07	2.83258e+06	1.32282e+06	463937	1.5875e+06	1.70261e+06	1.46028e+06	2.11042e+06	5.88025e+06	2.46631e+06	7.39919e+07	416254	2.61144e+06	231716	5.34229e+06	7.69664e+06	1.04903e+06	3.85559e+06	246086	657477	3.72756e+06	2.28766e+06	4.62673e+06	1.01501e+06	2.75604e+06	281863	678618	2.46179e+06	3.85176e+06	1	1	1	23	IN	0.900454	0.934454	0.0927321	T0		IN	0.342721	0.818991	0.476978	T0		IN	0.678527
ko:K01876	aspartyl-tRNA synthetase	4.14207e+06	757281	2.91933e+06	2.74758e+06	3.44065e+06	1.98976e+06	2.86623e+06	1.37077e+06	1.86892e+06	1.60875e+06	985526	652047	1.24136e+06	421238	957208	1.09665e+06	481558	1.1602e+06	6.18079e+06	2.01094e+06	1.0549e+06	1.20291e+06	2.25944e+06	4.94899e+06	5.27853e+06	3.41817e+06	1.60747e+06	1.80978e+06	6.60453e+06	592320	1	1	1	26	IN	0.0564263	0.129155	0.968953	T0		IN	0.89214	0.986099	-0.051889	T2		IN	0.0534939
ko:K01880	glycyl-tRNA synthetase	2.73963e+06	929148	5.57523e+06	1.03813e+06	1.99946e+06	3.70767e+06	1.79737e+06	1.90961e+06	780992	3.17061e+06	655093					141171		73977	1.61869e+06	113339	448406	575123	1.54792e+06	7.76493e+06	1.89253e+06	1.11967e+06	920759	1.6785e+06	2.20162e+06	237214	1	0.5	1	15	IN	0.00180644	0.0167292	6.92887	T0	*	IN	0.254727	0.757891	0.744267	T0		IN	0.00510221
ko:K01881	prolyl-tRNA synthetase	2.76703e+06	472002	513557	1.55227e+06	561946	1.65747e+06	1.60673e+06	3.92895e+06	314607	368874	1.18438e+06	1.47753e+06	137838		1.34315e+06	1.78217e+06	725500	129463	1.92828e+06	2.14772e+06	170138	573905	698065	4.21675e+06	618455	2.21905e+06	699883	882550	1.79973e+06	1.3919e+06	1	0.9	1	14	IN	0.360851	0.465096	1.16186	T0		IN	0.972671	0.997129	0.0217676	T0		IN	0.386839
ko:K01883	cysteinyl-tRNA synthetase	245674		125688		1.17319e+06		542008	539434			572544	577744	603977		930626	1.3195e+06	1.10408e+06	566406	175945	211188			430499	140822	230656	318022		293412	423044		0.5	0.9	0.6	3	IN	0.0217059	0.0714032	-3.89744	T1		OUT			-0.571242	T2		IN	0.116809
ko:K01885	glutamyl-tRNA synthetase	713270	141111	459958	53058.1	1.55885e+06	1.07209e+06	428230	540573	274067	1.17832e+06	123848		178492	579144	205705		434594	162333	1.32047e+06		641162	321130	1.95505e+06	3.10246e+06	617077	489207		208131	282293	375507	1	0.7	0.9	13	IN	0.0707797	0.147084	3.02349	T0		IN	0.554628	0.875621	0.523334	T0		IN	0.218687
ko:K01886	glutaminyl-tRNA synthetase	429931	79251.5	1.5352e+06	194678	835844	875547	379226	138240	213797	615478	114638	290382			273112		45759.9	331987		240703	234190	256199	403251	3.78273e+06	293277	497386	721303	148011	282620	614918	1	0.6	1	7	IN	0.0222547	0.0716715	4.04842	T0		IN	0.699426	0.925043	-0.225479	T2		IN	0.0214526
ko:K01887	arginyl-tRNA synthetase	512868	317716	565506	6.21789e+06	486674	320012	140575	591167			138913		605023		4.51091e+07				206592	608266	684305	205691		375505	393764			446944			0.8	0.5	0.5	5	IN	0.333043	0.435872	2.39	T0		IN	0.0466309	0.748536	2.95808	T0		OUT
ko:K01889	phenylalanyl-tRNA synthetase alpha chain	1.57145e+06	3.39721e+06	1.87099e+06	524104	3.49725e+06	2.77823e+06	124354	2.51797e+06	1.12114e+06	2.07283e+06	105140	464720	788438	1.69554e+06	328526	2.31801e+06	281533	889714	1.14317e+06	411971	983555	1.99524e+06	1.79141e+06	2.35908e+06	989013	4.46102e+06	1.0371e+06	1.42688e+06	1.17937e+06	3.68908e+06	1	1	1	13	IN	0.0658666	0.141401	1.26068	T0		IN	0.580894	0.883298	-0.265968	T2		IN	0.00153493
ko:K01890	phenylalanyl-tRNA synthetase beta chain	778650	776821	1.25591e+06	2.21858e+06	378792	1.15069e+06	2.21973e+06	2.15699e+06	600021	499720	1.15248e+06		88718.8	503867	2.84504e+06	160594		1.09607e+06	5.10495e+06	2.76735e+06	53838.9	2.09755e+06	1.35433e+06	1.94174e+06	1.77932e+06	2.21861e+06	1.17466e+06	1.7774e+06	1.12457e+06	877664	1	0.8	1	16	IN	0.185158	0.288927	2.14497	T0		IN	0.825905	0.972178	-0.121412	T2		IN	0.177549
ko:K01892	histidyl-tRNA synthetase	2.12376e+06	2.2761e+06	357371	561652	1.32784e+06	1.08709e+06	2.99085e+06	1.77566e+06	705347	2.57507e+06	2.90635e+06	3.66916e+06	2.52299e+06	3.04518e+06	1.47679e+06	2.05033e+06	8.00207e+06	1.42523e+06	1.27975e+06	906775	1.10419e+06	1.59331e+06	923931	2.20123e+06	414723	322570	2.32454e+06	1.76566e+06	1.68406e+06	1.09806e+06	1	1	1	9	IN	0.0778605	0.156456	-0.791828	T1		IN	0.660502	0.908102	0.189302	T0		IN	0.0165639
ko:K01893	asparaginyl-tRNA synthetase	1.25935e+06	756146	1.52759e+06	1.0007e+06	646336	2.14042e+06	2.76519e+06	151458	452540	1.29695e+06	501916	530626	1.039e+06	1.73876e+06	828933		713558	800154	2.47369e+06	778035		666169	1.91494e+06	2.05632e+06	3.13439e+06	1.26495e+06	399688	641093	1.28509e+06	292328	1	0.9	0.9	12	IN	0.395719	0.495813	1.01483	T0		IN	0.422674	0.836994	0.895518	T0		IN	0.954968
ko:K01895	acetyl-CoA synthetase		177103		940649	311864	134290	234007	137321	139011						261724				855296			97348.8	101481		688817	620590		1.23585e+06	994624	371284	0.7	0.2	0.7	5	OUT			3.70634	T0		OUT			-0.593836	T2		OUT
ko:K01897	long-chain acyl-CoA synthetase		99904.2	85086.6	343180	176441				123294	135138	278002			184008					215594		1.33511e+06	304630	353583	1.85639e+06		376823	713411	1.07172e+06	283951	574355	0.6	0.3	0.9	7	OUT			1.96149	T0		IN	0.0766011	0.748536	-4.03713	T2		IN	0.00170389
ko:K01899	succinyl-CoA synthetase alpha subunit							277318													646907		101643	670147								0.1	0.1	0.2	1	OUT			-0.121905	T1		OUT			-0.795138	T2		OUT
ko:K01902	succinyl-CoA synthetase alpha subunit	2.2897e+06	366726	71795.5		232497	76813.7	1.86437e+06	4.64984e+06	180632	532519	463585		514331		114941	50238.7	851755	1.17173e+06	517299	329540	1.59691e+06	3.39388e+06	2.24365e+06	55450	1.11889e+06	200198	140238	208817	245559	1.79097e+06	0.9	0.8	1	8	IN	0.255178	0.365123	1.19083	T0		IN	0.276895	0.771664	-1.10802	T2		IN	0.118281
ko:K01903	succinyl-CoA synthetase beta subunit	1.85117e+06	960557	962835	486683	1.83402e+06	850716	4.30027e+06	731821	81950.5	1.88177e+06	598069		25107.7		1.81213e+06	107839	57089.3	1.34955e+06	194667	913351	1.14601e+06	5.20375e+06		195015	3.12797e+06	1.21362e+06	159530	107696	425582	117670	1	0.8	0.9	20	IN	0.0377423	0.100176	3.37915	T0		IN	0.194624	0.757891	1.7323	T0		IN	0.393877
ko:K01914	aspartate--ammonia ligase	838470	657205	2.05842e+06	751963	1.74478e+06	1.23659e+06	387163	1.03396e+06	415591	667124					56827.5				365239				865592	914241	1.11273e+06	715455	231936	1.08295e+06	340330	567597	1	0.2	0.8	3	IN	3.88548e-05	0.00254648	8.30152	T0	*	IN	0.11355	0.757891	2.26702	T0		IN	0.00267698
ko:K01915	glutamine synthetase	6.19741e+06	9.90968e+06	2.07221e+07	6.76268e+06	4.6867e+06	2.18614e+07	5.33806e+06	1.81869e+07	6.15096e+06	8.75609e+06	2.67665e+07	7.52746e+06	6.0293e+06	4.63118e+06	4.44465e+06	6.88296e+06	6.48479e+06	4.98006e+06	1.01767e+07	1.90004e+07	2.13485e+08	3.3302e+06	6.35642e+06	4.64128e+07	6.62146e+06	5.83507e+06	2.52554e+06	2.28674e+07	6.27958e+06	5.39751e+06	1	1	1	111	IN	0.627835	0.701989	0.210068	T0		IN	0.805576	0.972178	-0.178312	T2		IN	0.523208
ko:K01918	pantoate--beta-alanine ligase	522926	485522	262698	181539	284857	408583		314209		255866	236269				224089		521114		108307	370161	243529		539419	1.126e+06	160406			625621		114384	0.8	0.5	0.6	5	IN	0.251616	0.362123	2.66155	T0		IN	0.20801	0.757891	1.60302	T0		OUT
ko:K01921	D-alanine-D-alanine ligase	350052		1.5292e+06	450819		1.78565e+06	63163.2		427371	112885	1.5337e+06				211246	215567		345503					126694	3.6031e+06	292283		3.19486e+06	350969	156870		0.7	0.4	0.6	7	OUT			2.57268	T0		OUT			0.582351	T0		OUT
ko:K01923	phosphoribosylaminoimidazole-succinocarboxamide synthase	3.2246e+06	1.46044e+06	7.98466e+06	1.19405e+06	982199	8.62344e+06	1.16354e+06	5.20938e+06	1.42898e+06	1.91632e+06	1.28833e+06	357789	1.63311e+06	555683	851164	76710.9	86635.4	781926	2.47368e+06	2.05659e+06	1.9132e+07	1.60702e+06	3.39501e+06	6.99872e+06	2.73774e+06	2.38312e+06	1.1915e+06	1.38816e+06	2.06927e+06	615163	1	1	1	36	IN	0.0212489	0.0709962	1.93141	T0		IN	0.905228	0.986285	-0.0669118	T2		IN	0.0146209
ko:K01924	UDP-N-acetylmuramate--alanine ligase																								82461.4							0	0	0.1	1	OUT						OUT			-0.638304	T2		OUT
ko:K01925	UDP-N-acetylmuramoylalanine--D-glutamate ligase	289580	365089		219507	78437.9	139632	216568	518207	162626	450886	181623	564305	330946	2.31512e+06		165083	1.40818e+06	138137	245822	235731		272518	95667.4	557358		326125	295610	496539	351759	109922	0.9	0.9	0.8	2	IN	0.735555	0.791279	-0.610849	T1		IN	0.621939	0.898008	0.62944	T0		IN	0.196863
ko:K01926	redox-sensing transcriptional repressor			653493	178589	192352	598300	646581	396738					1.28473e+06		922938		1.70669e+06		436239			284484	353095	64563	386593	80734.1			550123	323531	0.6	0.4	0.7	3	OUT			1.19495	T0		OUT			-0.342018	T2		OUT
ko:K01928	UDP-N-acetylmuramoyl-L-alanyl-D-glutamate--2,6-diaminopimelate ligase	1.09554e+07	107726	380326		122468		2.88621e+06	797218	2.41744e+06		5.29834e+06				2.69764e+06				125166		238504		261924	190097	818470		103011	428947			0.7	0.3	0.6	2	OUT			3.73341	T0		OUT			1.94352	T0		OUT
ko:K01929	UDP-N-acetylmuramoyl-tripeptide--D-alanyl-D-alanine ligase		880613				113682		92981.1			1.41064e+06	331056	684999	573978	632862	1.60399e+06	2.76917e+06	811114		1.02537e+06		600127		64896.2		482382	186002			1.92144e+06	0.3	0.9	0.5	1	IN	0.00222173	0.0184864	-6.53091	T1	*	OUT			-1.94665	T2		IN	0.0166034
ko:K01933	phosphoribosylformylglycinamidine cyclo-ligase	1.70488e+06	1.23458e+06	1.63234e+06	629337	1.66529e+06	4.40066e+06	542251	568871	808670	1.7485e+06	175590		376791	340402	876745	2.54554e+06	652073	938802	1.8395e+06	249638	182815	1.01575e+06	2.89199e+06	3.72095e+06	1.0352e+06	559752	557907	1.01621e+06	423995	61034.9	1	0.9	1	19	IN	0.138167	0.230368	1.88853	T0		IN	0.24897	0.757891	0.863748	T0		IN	0.375415
ko:K01937	CTP synthase	520253	390222	621288	1.9174e+06	99784.5	1.07358e+06	1.08209e+06	410728	294539	501093	2.70944e+06		269514	244577	1.10144e+06	186540	290713	387764	1.36279e+06	2.1393e+06	1.39977e+07		510876	2.6786e+06	743697	771282	128386	746660	1.19211e+06	66763.8	1	0.9	0.9	16	IN	0.467625	0.551882	0.71454	T0		IN	0.595794	0.890078	0.433632	T0		IN	0.714675
ko:K01938	formate--tetrahydrofolate ligase	1.30363e+07	1.05052e+07	2.48687e+07	9.53396e+06	3.54609e+06	1.73242e+07	8.59781e+06	1.50666e+07	8.49825e+06	9.34986e+06	1.29131e+07	4.26052e+06	1.71478e+06	4.3323e+06	7.27089e+06	6.59947e+06	2.85939e+06	1.69246e+07	5.8565e+06	2.15686e+07	2.42811e+06	5.6743e+06	2.98773e+07	2.26884e+07	5.40495e+06	6.01782e+06	1.16164e+07	1.52088e+07	1.11398e+07	9.30085e+06	1	1	1	62	IN	0.146987	0.2427	0.741864	T0		IN	0.602702	0.895206	0.188408	T0		IN	0.379387
ko:K01939	adenylosuccinate synthase	1.09549e+07	6.41093e+06	1.12564e+07	1.79237e+07	8.39965e+06	1.16701e+07	1.17295e+07	9.74223e+06	6.65781e+06	1.16155e+07	6.89902e+06	6.30291e+06	7.00443e+06	5.37896e+06	3.5453e+07	1.25367e+07	3.54601e+06	9.33673e+06	1.57877e+07	1.29463e+07	1.28245e+07	5.05201e+06	1.3464e+07	1.46203e+07	7.88501e+06	1.24984e+07	8.16244e+06	9.9432e+06	1.43344e+07	9.90651e+06	1	1	1	77	IN	0.733429	0.789989	0.131634	T0		IN	0.87254	0.986099	-0.0238979	T2		IN	0.651104
ko:K01940	argininosuccinate synthase	2.53051e+06	1.27216e+06	5.90491e+06	1.27942e+06	2.01332e+06	4.4078e+06	5.83071e+06	3.67761e+06	3.40554e+06	3.04667e+06	472670	608986	1.54654e+06	7.38292e+06	786596	244062	2.79231e+06	2.77604e+06	2.2839e+06	3.84922e+06	3.01427e+06	2.44115e+06	1.05163e+07	6.87209e+06	3.94937e+06	2.34346e+06	2.93597e+06	1.47436e+06	3.93852e+06	64217.5	1	1	1	40	IN	0.102199	0.186853	1.01145	T0		IN	0.655349	0.908102	0.31348	T0		IN	0.437926
ko:K01945	phosphoribosylamine---glycine ligase	650509	242818	2.99342e+06	393233	596545	3.1427e+06	704120	805094	392943	101946	389469	596048	453937	1.02603e+06	424865		186760	79164.7	733955	519567	485356	708366	1.09689e+06	2.60265e+06	106760	1.89931e+06	1.30938e+06	197172	1.46243e+06	1.11032e+06	1	0.9	1	11	IN	0.277957	0.387593	1.48916	T0		IN	0.613732	0.895206	-0.339284	T2		IN	0.160354
ko:K01950	NAD+ synthase (glutamine-hydrolysing)			149065		197897	286073		92271.8			711329									965416	282290			128776				240762			0.4	0.2	0.3	1	OUT			1.01811	T0		OUT			0.649051	T0		OUT
ko:K01951	GMP synthase (glutamine-hydrolysing)	391591	529364	3.32074e+06	558940	1.16486e+06	2.68882e+06	2.23785e+06	646226	1.26908e+06	849911	2.34722e+06	727496	4.09978e+06	4.06018e+06	1.37071e+06	1.29549e+06	309791	2.62868e+06	2.18892e+06	2.83551e+06	407075	1.52846e+06	1.24006e+06	2.64147e+06	2.2958e+06	772848	716572	1.07681e+06	1.87165e+06	332001	1	1	1	21	IN	0.229515	0.33657	-0.70794	T1		IN	0.980296	0.997129	0.0116329	T0		IN	0.1569
ko:K01952	phosphoribosylformylglycinamidine synthase	5.4395e+06	2.2277e+06	4.88102e+06	7.00172e+06	3.62797e+06	7.2747e+06	1.61773e+06	7.74256e+06	8.85722e+06	2.0712e+06	749618		5.6321e+06	1.41389e+06	1.48078e+06	1.02499e+06	2.51693e+06	3.36211e+06	2.86591e+06	5.21685e+06	2.5822e+06	3.1907e+06	4.19513e+06	9.79634e+06	3.87398e+06	3.74535e+06	3.3974e+06	2.79297e+06	3.41507e+06	3.58525e+06	1	0.9	1	45	IN	0.122827	0.214006	2.10597	T0		IN	0.491669	0.849337	0.213743	T0		IN	0.166685
ko:K01953	asparagine synthase (glutamine-hydrolysing)						60588.2		3923.13																							0.2	0	0	1	OUT			0.824416	T0		OUT			0.824416	T0		OUT
ko:K01955	carbamoyl-phosphate synthase large subunit	3.04703e+06	1.4077e+06	3.3386e+06	3.42662e+06	8.90647e+06	5.00018e+06	4.824e+06	1.76469e+06	1.09938e+06	3.37071e+06	915149		563190	148513	544474	193506	592950	2.482e+06	5.74799e+06	2.47531e+06	315082	2.90589e+06	3.18354e+06	9.47308e+06	8.03499e+06	3.40704e+06	1.35844e+06	1.50572e+06	4.60609e+06	3.16201e+06	1	0.9	1	45	IN	0.0495429	0.118903	2.85827	T0		IN	0.749938	0.949459	0.161074	T0		IN	0.0804608
ko:K01956	carbamoyl-phosphate synthase small subunit	719321	534265	369698	61714.9	91500.9	632825				178389				64530.6	259374	174448		128354			44604.4		678490	1.5427e+06	284390	131311	1.0974e+06	157560		227268	0.7	0.4	0.8	6	OUT			2.78591	T0		IN	0.588182	0.883298	-0.95731	T2		IN	0.023171
ko:K01960	pyruvate carboxylase subunit B	3.29732e+06	579120	2.69452e+06	1.8857e+06	1.75001e+06	3.69478e+06	2.09825e+06	2.19353e+06	762480	4.53284e+06	359812		1.13898e+06		220169	541786		325766	2.29456e+06		1.67705e+06	290315	3.78363e+06	5.22032e+06	1.93617e+06	1.33637e+06	864922	1.06347e+06	2.51136e+06	2.10261e+06	1	0.6	1	19	IN	0.00979506	0.0439231	5.45898	T0	*	IN	0.43487	0.842316	0.304212	T0		IN	0.0105252
ko:K01962	acetyl-CoA carboxylase carboxyl transferase subunit alpha	545331	333162	133325	2.5238e+06	586971	352470	707915	204297	264259			394881		2.06493e+06	615653	500243	259361		232781	1.07538e+06			142508	768821				829423	248521		0.9	0.7	0.4	2	IN	0.390855	0.490439	1.48724	T0		IN	0.0164019	0.748536	4.43028	T0		OUT
ko:K01963	acetyl-CoA carboxylase carboxyl transferase subunit beta	545331	333162	452239	2.5238e+06	586971	410349	707915	1.3131e+06	322050		909870	394881	201051	4.49995e+06	615653	500243	259361		232781	1.07538e+06		341184	311480	768821	308235	675675	334527	1.2617e+06	248521	777110	0.9	0.9	0.9	3	IN	0.95617	0.969829	0.119523	T0		IN	0.867489	0.986099	0.342394	T0		IN	0.918328
ko:K01966	propionyl-CoA carboxylase beta chain			754509	134331	93707.5	514792	1.17637e+06	285102		84679											843255	95559.7		438472	650666	119545					0.7	0	0.5	5	OUT			5.70003	T0		OUT			1.56444	T0		OUT
ko:K01972	DNA ligase (NAD+)		175035								111613																					0.2	0	0	1	OUT			1.4275	T0		OUT			1.4275	T0		OUT
ko:K01989	putative tryptophan/tyrosine transport system substrate-binding protein	735402	470563	675880	443512	1.23181e+06	2.06746e+06	726205	121637	119196	846760	1.16271e+06			752296	258735	386828	608381	116975	1.30792e+06	678192	1.39459e+07	723719	8.59863e+06	1.62739e+06	2.85952e+06	564647	396476	84190	1.34967e+06	1.28299e+06	1	0.8	1	18	IN	0.176506	0.276949	1.87107	T0		IN	0.0894886	0.749211	-1.24395	T2		IN	0.0776109
ko:K01990	ABC-2 type transport system ATP-binding protein	1.16151e+06	1.54785e+06	3.09694e+06	1.2126e+06	370010	1.07192e+06	945426	1.39559e+06	1.48837e+06	994518	1.1559e+06	1.331e+06	2.17206e+06	1.52301e+06	768257	522357	366733	389732	890875	1.54892e+06	911534	825046	1.54466e+06	2.43481e+06	1.68706e+06	1.5226e+06	383603	1.00221e+06	5.92781e+06	709912	1	1	1	20	IN	0.230595	0.336994	0.369386	T0		IN	0.773841	0.963947	-0.116847	T2		IN	0.235624
ko:K01991	polysaccharide biosynthesis/export protein				125496	148892	357617	498048		230032	57730.1						3.78432e+06		650837		20466.6		178480							106113	237697	0.6	0.3	0.3	8	OUT			1.97294	T0		OUT			2.32583	T0		OUT
ko:K01992	ABC-2 type transport system permease protein						51710.7	52259.5		152887									13648.5						79836							0.3	0.1	0.1	1	OUT			1.4848	T0		OUT			1.23838	T0		OUT
ko:K01993	HlyD family secretion protein		108688	159663			150922	67109.9	286901			156279				173940				159709		48587.5			259444	131744	144421				563342	0.5	0.3	0.5	2	OUT			1.35354	T0		OUT			-0.142219	T2		OUT
ko:K01999	branched-chain amino acid transport system substrate-binding protein	9.64316e+06	7.26859e+06	8.49175e+06	4.84547e+06	6.79997e+06	6.82889e+06	2.78414e+06	3.69836e+06	2.33807e+06	3.74187e+06	2.43311e+06	4.43017e+06	2.79172e+06	5.5596e+06	5.15867e+06	4.1313e+06	4.09936e+06	9.61096e+06	4.23568e+06	4.75271e+06	3.62096e+06	5.46334e+06	1.18321e+07	6.6982e+06	6.61965e+06	5.74482e+06	6.37704e+06	3.67294e+06	2.67132e+06	5.96349e+06	1	1	1	66	IN	0.553026	0.636727	0.209261	T0		IN	0.702738	0.927657	-0.0882575	T2		IN	0.319717
ko:K02003	putative ABC transport system ATP-binding protein	2.96217e+06	4.14776e+06	2.7878e+06	6.32402e+06	2.17374e+06	494191	2.64167e+06	2.35969e+06	1.71477e+06	3.03295e+06	1.44649e+06	1.10898e+06	4.07751e+06	817385	510130	853363	928203	562346	2.61592e+06	697084	4.31239e+06	1.87179e+06	1.62311e+06	5.56343e+06	1.16779e+06	4.15003e+06	2.28591e+06	4.67124e+06	3.17926e+06		1	1	0.9	23	IN	0.0224034	0.0716715	1.17255	T0		IN	0.435745	0.842316	0.929945	T0		IN	0.922417
ko:K02004	putative ABC transport system permease protein	347141	312197	505118		34486.1	1.00976e+06	345753	253455		76435.7	185519		824963	666886	153253	2.51819e+06				107254	79851.8	156172	283693	784495	120041	339133	1.43119e+06			799371	0.8	0.6	0.8	6	IN	0.467675	0.551882	1.16094	T0		IN	0.869954	0.986099	-0.330983	T2		IN	0.245543
ko:K02005	HlyD family secretion protein	99059.1				56138.9																				133904	138310					0.2	0	0.2	1	OUT			1.24811	T0		OUT			-0.171683	T2		OUT
ko:K02010	iron(III) transport system ATP-binding protein														159349					136471			188375									0	0.2	0.1	1	OUT			-1.44281	T1		OUT			-0.75651	T2		OUT
ko:K02012	iron(III) transport system substrate-binding protein	5.95638e+06	3.39694e+06	5.37431e+06	1.23166e+06	3.45199e+06	4.83419e+06	6.94361e+06	8.62826e+06	2.4571e+06	1.31412e+06	1.31621e+06	2.4786e+06	6.30766e+06	4.00596e+06	3.04965e+06	1.03107e+07	7.75266e+06	5.79176e+06	961856	4.81466e+06	1.73329e+06	1.3771e+06	2.7467e+06	1.35649e+06	3.70907e+06	8.4414e+06	6.73726e+06	1.05684e+07	1.85081e+06	1.21e+06	1	1	1	25	IN	0.939228	0.959499	-0.0318267	T1		IN	0.223363	0.757891	0.328213	T0		IN	0.290984
ko:K02013	iron complex transport system ATP-binding protein						509258																	306846								0.1	0	0.1	1	OUT			0.899508	T0		OUT			0.0729019	T0		OUT
ko:K02014	iron complex outermembrane recepter protein	2.08111e+07	3.27868e+07	1.6404e+07	2.06587e+07	3.32691e+07	2.23883e+07	3.23764e+07	1.71335e+07	1.35211e+07	1.46311e+07	1.72302e+07	8.87992e+06	2.87502e+07	3.00357e+07	1.54068e+07	2.02641e+07	1.50645e+07	1.50723e+07	1.78897e+07	3.03461e+07	2.99383e+07	1.08667e+07	2.21951e+07	2.06764e+07	5.03308e+07	2.74102e+07	3.66215e+07	1.37196e+07	3.37306e+07	2.41198e+07	1	1	1	141	IN	0.540804	0.624343	0.189409	T0		IN	0.400753	0.818991	-0.215522	T2		IN	0.127104
ko:K02016	iron complex transport system substrate-binding protein	393223	930667	446172	3.01757e+06	1.74506e+06	652840	183566	543680	516834	1.72114e+06	462547				885680	176065		581503	1.0462e+06	640602	187106	103457	297471		867042	420012	139628	564137	739669	202916	1	0.6	0.9	10	IN	0.0272001	0.08212	4.06962	T0		IN	0.130719	0.757891	2.09115	T0		IN	0.112344
ko:K02019	molybdate transport system regulatory protein	1.52659e+06		98084.6			623847		87229.4					4.18349e+06		275497	1.23796e+06												283487	85384.2		0.4	0.3	0.2	1	OUT			0.25413	T0		OUT			1.83733	T0		OUT
ko:K02024	maltoporin	428169	88614.4	1.68609e+06	441731	452608	1.27232e+06	673404	1.38747e+06	1.2966e+06	1.61109e+06	4.27324e+06	9.09964e+06	9963.48	7.74303e+07	2.31126e+07	2.33574e+07	1.4016e+07	6.675e+06	535300	1.81563e+07	589067	608572	702855	1.24225e+06	412376	566011	944583	350832	587818	616184	1	1	1	28	IN	0.0664242	0.14219	-2.88969	T1		IN	0.7042	0.927793	0.186544	T0		IN	0.0274217
ko:K02025	multiple sugar transport system permease protein			307112											166807										591096							0.1	0.1	0.1	2	OUT			0.0876655	T0		OUT			-0.0942375	T2		OUT
ko:K02026	multiple sugar transport system permease protein	1.18559e+06	1.55386e+06	1.42511e+06	438678	1.36739e+06	1.00695e+06	2.40128e+06	807706	219501	2.48695e+06	116296	143500	800948	166635	158122	639318	181800		229872			1.38352e+06	768402	3.2681e+06	1.11805e+06	1.01035e+06	1.98029e+06	709769	357171	1.75632e+06	1	0.8	0.9	5	IN	0.0263284	0.0801136	3.73367	T0		IN	0.403486	0.818991	0.892717	T0		IN	0.185327
ko:K02027	multiple sugar transport system substrate-binding protein	6.08267e+07	6.6068e+07	3.12331e+07	3.1794e+07	8.21599e+07	4.19405e+07	2.46751e+07	5.2606e+07	1.75933e+07	6.14156e+07	3.9248e+07	4.23171e+07	5.4094e+07	7.88229e+07	3.52924e+07	4.85054e+07	6.10328e+07	5.85051e+07	2.14555e+07	1.61839e+07	2.93053e+07	3.77285e+07	8.20467e+07	4.92302e+07	3.63507e+07	2.90668e+07	2.57829e+07	6.79576e+07	1.82042e+07	2.58941e+07	1	1	1	254	IN	0.917211	0.947229	0.0359662	T0		IN	0.427236	0.836994	0.230702	T0		IN	0.335981
ko:K02028	polar amino acid transport system ATP-binding protein	736268		189256	57925.7	646048	943870	101700	493657	99493.7	134272	110506		107464	503255	268834				264628	996481			448469	842557	61325.4	89017.6		3.32785e+06	352168		0.9	0.6	0.6	6	IN	0.124848	0.215325	2.29322	T0		IN	0.142538	0.757891	2.04123	T0		OUT
ko:K02029	polar amino acid transport system permease protein	7.50755e+06	9.90358e+06	5.04189e+06	2.94077e+06	8.48851e+06	4.1742e+06	1.60832e+06	5.0268e+06	1.71019e+06	5.83012e+06	2.21963e+06	788694	1.69323e+06	3.69716e+06	858461	1.22917e+06	1.26194e+06	713690	2.09718e+06	6.172e+06	3.69449e+06	2.70041e+06	3.0821e+06	1.0999e+07	1.59743e+07	2.0068e+06	6.75275e+06	6.00539e+06	1.15307e+06	3.66124e+06	1	1	1	41	IN	0.013389	0.0523278	1.45048	T0		IN	0.859208	0.983582	0.0761909	T0		IN	0.0234136
ko:K02030	polar amino acid transport system substrate-binding protein	1.28261e+07	1.35763e+07	1.12668e+07	5.30205e+06	1.29761e+07	7.05613e+06	3.81344e+06	7.74806e+06	2.22209e+06	8.3578e+06	7.47012e+06	4.88225e+06	9.0198e+06	1.48415e+07	4.49269e+06	2.08851e+07	8.99313e+06	8.35598e+06	4.5521e+06	1.13804e+07	6.85432e+06	8.20716e+06	1.60125e+07	1.31394e+07	1.91217e+07	6.33011e+06	1.21968e+07	9.75942e+06	5.33753e+06	7.4801e+06	1	1	1	94	IN	0.644496	0.716799	-0.177033	T1		IN	0.21173	0.757891	-0.370275	T2		IN	0.554356
ko:K02031	peptide/nickel transport system ATP-binding protein	119986			2.30182e+06	251075	1.33143e+06	295527															460853		193721	25610.3	86620.9					0.5	0	0.4	3	OUT			4.46575	T0		OUT			1.70138	T0		OUT
ko:K02032	peptide/nickel transport system ATP-binding protein	2.37311e+06	1.08558e+06	355297	3.36843e+06	396016	139288	1.55767e+06	990690	909513	1.50826e+06		1.74229e+06				78039.5			1.72566e+06			278984	8.77202e+06	292747	554075	2.61592e+06		2.81434e+06	2.05154e+06	93757.1	1	0.3	0.8	3	IN	0.00169438	0.0160401	7.03834	T0	*	IN	0.251532	0.757891	1.92841	T0		IN	0.013921
ko:K02035	peptide/nickel transport system substrate-binding protein	6.22143e+07	4.90745e+07	6.33833e+07	3.88399e+07	4.97882e+07	5.31228e+07	2.68338e+07	8.68488e+07	4.25104e+07	7.8324e+07	5.52198e+07	5.01139e+07	4.65287e+07	5.17539e+07	4.63884e+07	4.53841e+07	5.23929e+07	3.41036e+07	2.94459e+07	7.93729e+07	8.48003e+07	9.56034e+07	5.12932e+07	1.05195e+08	7.77855e+07	3.41064e+07	4.74328e+07	4.67239e+07	2.84646e+07	3.30861e+07	1	1	1	451	IN	0.484269	0.566755	0.139666	T0		IN	0.825703	0.972178	-0.0651051	T2		IN	0.381022
ko:K02040	phosphate transport system substrate-binding protein	2.33824e+06	978568	1.0712e+06	3.76457e+06	1.16032e+06	2.37923e+06	637203	6.92013e+06	502563	3.05429e+06	2.57329e+06	124210	36902.7	1.82598e+06	6.47885e+06	880415	2.26549e+06	2.80285e+06	114248	646478	505099	1.26678e+06	2.28012e+06	1.6287e+06	850411	1.34846e+06	3.60987e+06	3.45788e+06	587215	385451	1	1	1	21	IN	0.129556	0.221205	1.14893	T0		IN	0.39573	0.818991	0.448134	T0		IN	0.41984
ko:K02048	sulfate/thiosulfate transport system substrate-binding protein	6.55059e+06	1.25888e+07		2.78151e+06	471251		5.3462e+06	849150	524292	1.5833e+06	2.08262e+07	2.69228e+07	1.1419e+07	5.34592e+06	9.08451e+06	2.10117e+07	1.7965e+07	2.81895e+07	5.64123e+06	3.23758e+06	2.60703e+06	6.85051e+06	5.42655e+06			5.28061e+06	9.25896e+06	711943	5.86999e+06	7.48705e+06	0.8	1	0.8	1	IN	0.0286153	0.0840809	-4.7068	T1		IN	0.799359	0.970326	-0.850206	T2		IN	0.053004
ko:K02051	NitT/TauT family transport system substrate-binding protein	3.11759e+06	163493	676305	173765	275241	1.2643e+06	1.23572e+06	1.72933e+06	227030	1.18779e+06	819963	621624	2.03869e+06	1.18723e+06	1.67468e+06		230217		814154	1.25825e+06	379914	2.25879e+06	4.01799e+06	540872	104639	1.1776e+06	462732	817049	2.16126e+06	298964	1	0.8	1	10	IN	0.315121	0.417547	1.4609	T0		IN	0.776491	0.965851	-0.222171	T2		IN	0.244712
ko:K02055	putative spermidine/putrescine transport system substrate-binding protein			53365.2	275477	166931				93139.5			257661	157452	300352				145363		378162	482781	72910.4			111866						0.4	0.5	0.3	1	OUT			-1.14941	T1		OUT			0.587969	T0		OUT
ko:K02056	simple sugar transport system ATP-binding protein	4.69445e+06	699017	1.87797e+06	2.17003e+06	1.6136e+06	2.15129e+06	651430	971745	631106	541878	73767.9				473820			115574	1.42365e+06	3.11484e+06	119899	1.66162e+06	1.39533e+06	3.62887e+06	705289	599533	1.86996e+06	1.9325e+06	1.02677e+06	1.39883e+06	1	0.5	1	15	IN	0.00710943	0.0373903	5.89384	T0	*	IN	0.75177	0.949459	0.217377	T0		IN	0.00990445
ko:K02057	simple sugar transport system permease protein	97880.2		69332.6	40315	225342	127325	85915.4																	115517				62053.3			0.6	0	0.2	2	OUT			3.93999	T0		OUT			2.6557	T0		OUT
ko:K02058	simple sugar transport system substrate-binding protein	2.07406e+07	5.71148e+06	7.33172e+06	9.99057e+06	9.85631e+06	6.23027e+06	1.87507e+07	1.25865e+07	1.11121e+07	8.78575e+06	4.9995e+06	5.58733e+06	4.8545e+06	1.51617e+07	5.69362e+06	1.64219e+07	1.52273e+07	9.83752e+06	1.16244e+07	3.18326e+06	1.75543e+07	2.48895e+07	1.05143e+07	5.72819e+06	1.00276e+07	1.4835e+07	9.41669e+07	8.85693e+06	1.79009e+07	3.02317e+07	1	1	1	88	IN	0.284334	0.39263	0.352565	T0		IN	0.073088	0.748536	-0.716866	T2		IN	0.0416007
ko:K02072	D-methionine transport system permease protein	418969	621032	1.20851e+06	3.43896e+06		914209		160908	3.35923e+07	902370	2.47621e+06	2.31521e+06		1.38468e+06	4.0968e+06	7.37842e+06	1.94048e+06	5.22524e+06	2.70354e+06	2.23811e+06	2.11278e+06	3.52091e+06	483502	820007	281511	1.25901e+06		372423	738547	1.9301e+06	0.8	0.9	0.9	11	IN	0.375748	0.478503	-2.15273	T1		IN	0.470891	0.849337	-0.68457	T2		IN	0.50673
ko:K02073	D-methionine transport system substrate-binding protein	3.23506e+06	2.74258e+06	2.36024e+06	4.33195e+06	5.65265e+06	2.68589e+06	1.54874e+06	1.31629e+06	3.55112e+07	5.33125e+06	2.73684e+06	3.88179e+06	1.16258e+06	2.45813e+06	6.97408e+06	7.86187e+06	2.3304e+06	5.22524e+06	3.52867e+06	2.65429e+06	4.65488e+06	6.50053e+06	1.39531e+07	5.55154e+06	3.3667e+06	1.94327e+06	1.02067e+07	743855	2.90352e+06	5.79326e+06	1	1	1	55	IN	0.763862	0.818629	0.14854	T0		IN	0.752334	0.949459	-0.188124	T2		IN	0.592915
ko:K02078	acyl carrier protein	4.71486e+06	286801	6.66192e+06	1.77215e+06	1.93541e+06	2.3031e+06	831836	512944	174825	927521	2.65004e+06		376527	1.10109e+06	895821	1.27651e+06		5.78555e+06	2.28428e+06	1.24626e+06	586698	1.68068e+06	796928	751482	1.26126e+06	705579	777744	939223	1.94487e+06	2.36302e+06	1	0.8	1	20	IN	0.200536	0.308964	1.78718	T0		IN	0.837392	0.972178	0.148773	T0		IN	0.252306
ko:K02082	D-galactosamine 6-phosphate deaminase/isomerase	634202		437508	723432		1.15113e+06	166045		639779	321622								341222	96997.5					496478	166806	562378		1.5278e+06	636191	2.47601e+06	0.7	0.2	0.6	4	OUT			4.77663	T0		OUT			0.614454	T0		OUT
ko:K02083	allantoate deiminase	487569		741580	170660		1.53059e+06		300994	724734	2.27319e+06									829847					574892	1.20259e+06	586766			533829	101339	0.7	0.1	0.5	1	OUT			5.56674	T0		OUT			2.10238	T0		OUT
ko:K02109	F-type H+-transporting ATPase subunit b	1.62266e+06	676594	2.46995e+06	2.14664e+06	1.50187e+06	3.08005e+06	1.17025e+06	1.26818e+06	505364	1.4737e+06	2.43671e+06	675567	351911	3.23093e+06	376665	122186	566764	959982	1.80717e+06	3.17264e+06	3.68488e+06	1.97742e+06	3.01614e+06	2.87639e+06	1.34635e+06	1.4788e+06	938291	890162	2.55103e+06	620556	1	1	1	23	IN	0.30767	0.413187	0.677502	T0		IN	0.512872	0.866854	-0.248152	T2		IN	0.121202
ko:K02110	F-type H+-transporting ATPase subunit c	4.62561e+06	5.18526e+06	2.58625e+06	1.21019e+06	3.40462e+06	6.45491e+06	4.39666e+06	9.75103e+06	2.13788e+06	2.70344e+06	481346		916983	872456		683103		948845	5.6172e+06	369672	2.67926e+06	1.32668e+06	3.19745e+06	5.10896e+06	1.33829e+07	7.76494e+06	1.25674e+07	7.44456e+06	3.88187e+06	1.47054e+07	1	0.7	1	15	IN	0.0214042	0.0712358	4.94771	T0		IN	0.193124	0.757891	-0.629952	T2		IN	0.0131352
ko:K02111	F-type H+/Na+-transporting ATPase subunit alpha	1.5639e+06	1.48253e+06	3.4573e+06	2.00876e+06	2.18448e+06	5.57718e+06	1.84679e+06	374475	1.10221e+06	2.26392e+06	3.44686e+06	2.06409e+06	2.72194e+06	1.42095e+06	4.02826e+06	1.17266e+06	1.44098e+06	1.8974e+06	3.14828e+06	8.73076e+06	1.80537e+06	1.86003e+06	887424	6.31381e+06	1.76458e+06	3.98204e+06	1.0967e+07	725510	3.22115e+06	3.38386e+06	1	1	1	42	IN	0.294315	0.403145	-0.48469	T1		IN	0.240582	0.757891	-0.507898	T2		IN	0.966001
ko:K02112	F-type H+/Na+-transporting ATPase subunit beta	6.64772e+06	5.831e+06	1.57115e+07	6.33097e+06	4.36075e+06	1.09868e+07	1.23954e+07	6.8482e+06	4.6434e+06	5.52786e+06	1.29247e+06	3.13113e+06	2.39407e+06	1.44633e+06	6.24698e+06	130469	4.40185e+06	1.93313e+06	1.51467e+07	4.89476e+06	3.24846e+06	5.04043e+06	7.48712e+06	1.07847e+07	3.76641e+07	2.49645e+06	5.13131e+06	4.88006e+06	4.35537e+06	1.40484e+07	1	1	1	51	IN	0.0486622	0.117119	1.57558	T0		IN	0.826748	0.972178	0.10789	T0		IN	0.0192488
ko:K02113	F-type H+-transporting ATPase subunit delta	2.15119e+06	1.42975e+06	3.56787e+06	1.22098e+06	1.42887e+06	4.15014e+06	2.52815e+06	1.2005e+06	810109	2.17762e+06			463589	492888	381904			36234	307541		438119	1.93152e+06	2.35594e+06	4.33137e+06	1.05803e+06	1.71917e+06	470487	799203	1.34545e+06	374568	1	0.5	1	6	IN	0.00251949	0.0191472	6.85228	T0	*	IN	0.154089	0.757891	0.715097	T0		IN	0.00166796
ko:K02115	F-type H+-transporting ATPase subunit gamma	101474	425130	254936	154437		953506	161702	178374	174002	556172	352353	330581			4.07047e+06	250304	168409	1.61894e+06	359242	1.05521e+06	381756	198253	400218	368786	268926	126166	354224	833608	83439.2	1.73428e+06	0.9	0.8	1	6	IN	0.920314	0.948808	-0.140759	T1		IN	0.246059	0.757891	-1.1804	T2		IN	0.346589
ko:K02117	V/A-type H+/Na+-transporting ATPase subunit A	137381	2.23222e+06	1.47569e+06	1.78145e+06	846590	2.53286e+06	1.57643e+06	896397	369154	829496	1.09511e+06	421438	2.25872e+06		7.35604e+06	1.23003e+06	1.39317e+06	150871	954519	1.79108e+06	916527	806321	5.06458e+06	4.40197e+06	353689	998377	999566	304501	1.39361e+06	1.43983e+06	1	0.9	1	17	IN	0.489907	0.572566	0.778961	T0		IN	0.677154	0.912163	-0.224231	T2		IN	0.432989
ko:K02118	V/A-type H+/Na+-transporting ATPase subunit B	393617	159301	2.16887e+06	1.5166e+06	656242	1.07545e+06	1.51038e+06	1.56596e+06	646238	1.00334e+06	552055	516467	184464	1.57761e+06	791664	590002	999336	107147	6.65614e+06	3.39665e+06	611573	295028	213271	4.21103e+06	779693	792866		329962	3.95611e+06	305101	1	1	0.9	16	IN	0.865257	0.905649	0.124012	T0		IN	0.314494	0.794996	1.2446	T0		IN	0.32293
ko:K02120	V/A-type H+/Na+-transporting ATPase subunit D																								119724							0	0	0.1	1	OUT						OUT			-0.691557	T2		OUT
ko:K02121	V/A-type H+/Na+-transporting ATPase subunit E	356909	306313	156562	192558	3.15488e+06	399018		597155	737329				366145			179665	239393		669456	153348	98940.5		86424.2	238925		344493		73707.9	958602	130770	0.8	0.5	0.7	4	IN	0.228232	0.335475	3.0078	T0		IN	0.363467	0.818991	1.80604	T0		OUT
ko:K02123	V/A-type H+/Na+-transporting ATPase subunit I						171969		288816													374148			513807			468896				0.2	0	0.3	1	OUT			1.56134	T0		OUT			-1.0822	T2		OUT
ko:K02124	V/A-type H+/Na+-transporting ATPase subunit K			991154			2.05419e+06		424467											234741						22549.9	3.91573e+06	3.54549e+06		594651	566346	0.3	0.1	0.5	3	OUT			2.18113	T0		OUT			-1.69593	T2		OUT
ko:K02132	F-type H+-transporting ATPase subunit alpha	79527.3	3.37967e+06	2.48147e+06	87771.6	1.02972e+06	3.81821e+06	223750	530564	153804	1.17943e+06	1.20544e+07	5.29699e+06	345536	3.97437e+06	1.25166e+06	2.10815e+06	804133	310613	297299	2.65548e+07	8.25104e+06	6.72627e+06	3.5509e+06	585869	675891	1.92892e+06	2.20987e+06	691034	398384	1.45791e+06	1	1	1	7	IN	0.133462	0.224344	-1.64514	T1		IN	0.0704562	0.748536	-1.46739	T2		IN	0.798728
ko:K02190	sirohydrochlorin cobaltochelatase	2.03275e+07	6.25506e+06	7.63121e+06	6.83251e+06	9.78809e+06	6.6169e+06	2.0231e+07	8.83573e+06	3.54842e+06	1.16571e+07	2.1866e+06	2.49041e+06	2.15418e+06	2.51925e+06	5.04311e+06	2.53237e+06	1.75609e+06	3.56568e+06	2.37669e+06	4.2916e+06	5.82231e+06	3.15566e+06	1.46326e+07	5.43472e+06	1.66142e+07	2.3278e+06	1.5058e+07	1.44268e+07	8.22829e+06	1.85246e+07	1	1	1	75	IN	0.000290799	0.00616557	1.70034	T0	*	IN	0.829197	0.972178	0.0762384	T0		IN	0.000592178
ko:K02217	ferritin	9.99075e+06	1.44314e+07	6.57814e+06	1.54049e+07	7.79019e+06	4.02111e+06	1.08959e+07	7.41867e+06	1.26421e+07	6.04045e+06	4.54841e+06	4.48863e+07	1.73928e+06	2.4364e+06	1.35415e+06	2.32063e+06	4.96345e+06	615050	2.46828e+07	4.94459e+06	5.33781e+06	5.88182e+06	8.27894e+06	4.66488e+06	6.44153e+06	2.93424e+07	1.2069e+07	1.71289e+07	3.10594e+07	1.10238e+07	1	1	1	64	IN	0.0532228	0.124235	1.14409	T0		IN	0.577671	0.883298	-0.252141	T2		IN	0.0647351
ko:K02226	alpha-ribazole phosphatase		360809								94766.7		454362	57192.1	103311	259410			46790.4				155461	97467.3		101551	370815	88359.3		291260	102914	0.2	0.5	0.7	1	OUT			-1.99211	T1		OUT			-3.54212	T2		OUT
ko:K02230	cobaltochelatase CobN							105380			249783				91858.7					116767					89541	328463			114489			0.2	0.2	0.3	2	OUT			0.128662	T0		OUT			-0.701271	T2		OUT
ko:K02283	pilus assembly protein CpaF																						356693									0	0	0.1	1	OUT						OUT			-0.848258	T2		OUT
ko:K02298	cytochrome o ubiquinol oxidase subunit I					162178										694136					164255											0.1	0.2	0	2	OUT			-0.94594	T1		OUT			0.73503	T0		OUT
ko:K02302	uroporphyrin-III C-methyltransferase / precorrin-2 dehydrogenase / sirohydrochlorin ferrochelatase																			440836												0	0.1	0	1	OUT			-0.878737	T1		OUT						OUT
ko:K02303	uroporphyrin-III C-methyltransferase																			440836												0	0.1	0	1	OUT			-0.878737	T1		OUT						OUT
ko:K02316	DNA primase			109890																					323199							0.1	0	0.1	1	OUT			0.679299	T0		OUT			-0.154775	T2		OUT
ko:K02337	DNA polymerase III subunit alpha			1.09394e+06		367437	729836	709126		1.08482e+06																498305				972637	864563	0.5	0	0.3	1	OUT			4.76918	T0		OUT			1.90433	T0		OUT
ko:K02338	DNA polymerase III subunit beta	2.07771e+06	1.05453e+06	2.20729e+06	945790	3.84756e+06	1.63481e+06	3.51817e+06	4.72617e+06	1.61076e+06	906006	304928	204155	107059		195016	161746	125797		3.39551e+06	108042	179700	240512	3.4683e+06	2.57271e+06	7.38231e+06	1.61827e+06	391423	5.24727e+06	3.111e+06	127035	1	0.8	1	17	IN	0.0110374	0.0479975	4.59743	T0	*	IN	0.248926	0.757891	0.752134	T0		IN	0.0435028
ko:K02343	DNA polymerase III subunit gamma/tau												864155		407792			602075	195260		637589											0	0.5	0	1	OUT			-4.46036	T1		OUT						OUT
ko:K02355	elongation factor G	5.31518e+07	4.99178e+07	5.15908e+07	4.57012e+07	3.3917e+07	7.45541e+07	3.5764e+07	4.31902e+07	2.38245e+07	3.50077e+07	3.34185e+07	7.67328e+07	2.6765e+07	3.95813e+07	2.58796e+07	6.75324e+07	4.36747e+07	4.17497e+07	3.9923e+07	3.08631e+07	2.91254e+07	7.67592e+07	5.11511e+07	9.81133e+07	3.61667e+07	4.54472e+07	4.01052e+07	3.50951e+07	5.49045e+07	5.56019e+07	1	1	1	250	IN	0.591163	0.669776	0.0933899	T0		IN	0.403795	0.818991	-0.195912	T2		IN	0.168575
ko:K02356	elongation factor P	4.61851e+06	1.38785e+06	5.69055e+06	2.07156e+06	1.02593e+06	6.40628e+06	2.44427e+06	6.04935e+06	1.69508e+06	4.52412e+06	402028		2.80189e+06	1.35635e+06	796928	276482	665011	246693	1.25201e+06	513756	1.00383e+06	1.30134e+06	5.87034e+06	4.3949e+06	2.12559e+06	2.71109e+06	1.40362e+06	1.40815e+06	1.43114e+06	1.82139e+06	1	0.9	1	28	IN	0.0283299	0.0838092	3.05438	T0		IN	0.147917	0.757891	0.581224	T0		IN	0.0543864
ko:K02357	elongation factor Ts	9.84898e+06	7.03316e+06	2.01873e+07	7.88334e+06	8.09221e+07	8.95587e+06	4.64185e+06	7.61578e+06	6.04675e+06	2.35896e+07	7.65999e+06	1.35512e+07	4.54165e+06	9.34659e+06	4.16692e+06	5.78832e+06	2.81913e+07	8.66154e+06	1.09692e+07	2.73439e+07	1.09082e+07	8.26434e+06	1.04459e+07	1.597e+07	6.39463e+06	9.14275e+06	1.06393e+07	3.25299e+06	9.97979e+06	6.30688e+06	1	1	1	90	IN	0.697655	0.764996	0.237157	T0		IN	0.382015	0.818991	0.439436	T0		IN	0.588259
ko:K02358	elongation factor Tu	4.65356e+07	4.03695e+07	2.37578e+08	1.11128e+08	5.44309e+07	1.4765e+08	8.05363e+07	6.68412e+07	1.52273e+08	6.86812e+07	7.18372e+07	4.57499e+07	1.03523e+08	1.50992e+08	8.5734e+07	4.96676e+07	2.70446e+07	5.84847e+07	6.22742e+07	6.12577e+07	3.81112e+07	6.79539e+07	5.83173e+07	1.1799e+08	3.88939e+07	8.29411e+07	4.09701e+07	3.35524e+07	7.44674e+07	2.2819e+07	1	1	1	381	IN	0.190251	0.295036	0.408757	T0		IN	0.0171045	0.748536	0.738461	T0		IN	0.227501
ko:K02371	enoyl-[acyl-carrier protein] reductase II			174535																					172100							0.1	0	0.1	1	OUT			0.745561	T0		OUT			0.00201532	T0		OUT
ko:K02372	3-hydroxyacyl-[acyl-carrier-protein] dehydratase	79879.1	120220	680500	465251	377005		703992	674671		343286					907758						133864	173454	562412		446819	82983.1	2.19006e+06	349042	120608	585085	0.8	0.1	0.9	7	IN	0.00199633	0.0175348	5.75603	T0	*	IN	0.60367	0.895206	-0.714068	T2		IN	0.000374574
ko:K02390	flagellar hook protein FlgE	384080	838941	157345	213457	1.41115e+06	1.30566e+06		236644	302297	380640	416911		752093	172491	918203	554968	412631	262601	1.80589e+06	156501	1.45434e+06	773.033	294248		4.49789e+06	1.18045e+06	1.33694e+06	306495	383313	544675	0.9	0.9	0.9	16	IN	0.975397	0.981574	-0.063519	T1		IN	0.935908	0.996496	0.0674187	T0		IN	0.858123
ko:K02395	peptidoglycan hydrolase FlgJ	1.29747e+06	140959	156072	314565	2.00763e+06	197675	1.59251e+06	228672	494119	622140									2.73924e+06			471279	368835	158300	2.82575e+06	1.78778e+06	341035	313108	2.14066e+06	422997	1	0.1	0.9	1	IN	5.80228e-05	0.00274641	7.69916	T0	*	IN	0.587122	0.883298	0.490666	T0		IN	0.000272166
ko:K02406	flagellin	3.88267e+07	2.75604e+07	1.26366e+08	4.89965e+07	6.85243e+07	1.08929e+08	1.55194e+07	5.14844e+07	9.33155e+07	9.54397e+07	1.46903e+07	2.08744e+07	2.43736e+07	4.5267e+07	2.34528e+07	2.14675e+07	1.49815e+07	1.86176e+07	1.9632e+07	1.94681e+07	3.00949e+08	1.91818e+07	1.21523e+08	4.25359e+07	1.79537e+08	9.14439e+07	1.25488e+07	4.72041e+07	5.92344e+07	5.35952e+07	1	1	1	224	IN	0.000943584	0.0116395	1.42419	T0	*	IN	0.71351	0.929072	-0.138843	T2		IN	0.00838951
ko:K02409	flagellar M-ring protein FliF	1.23935e+06			449776			489653		584596										1.30895e+06			201018		254905		881385		185639	1.46658e+06	176232	0.4	0.1	0.6	2	OUT			2.68698	T0		OUT			-1.37508	T2		OUT
ko:K02417	flagellar motor switch protein FliN					56517.8																										0.1	0	0	1	OUT			0.584594	T0		OUT			0.584594	T0		OUT
ko:K02429	MFS transporter, FHS family, L-fucose permease	163899		86114.2	348599	528012																							162134	217634		0.4	0	0.2	1	OUT			3.1307	T0		OUT			1.61847	T0		OUT
ko:K02431	L-fucose mutarotase	632458			241558	59860.6	385654	126796	477475	321429	364500	1.09813e+06	369553		278759	176873	414546	1.24123e+06	1.36618e+06	786077	533956	269043	297432	184892	318525	252729	330444	221693	341407	186364	319882	0.8	0.9	1	7	IN	0.0992344	0.183401	-1.78184	T1		IN	0.167052	0.757891	-1.61121	T2		IN	0.867105
ko:K02433	aspartyl-tRNA(Asn)/glutamyl-tRNA(Gln) amidotransferase subunit A			317139																			201212				345736	53375.4			205662	0.1	0	0.4	1	OUT			0.831351	T0		OUT			-2.12399	T2		OUT
ko:K02434	aspartyl-tRNA(Asn)/glutamyl-tRNA(Gln) amidotransferase subunit B	3.19759e+06	852630	1.03984e+06		261688	376355		896684	311078	78607.4		1.15487e+06	771683			1.21983e+06	1.4397e+06	854013	157355	621798		1.49637e+06	468572	568676	587489	1.18233e+06	543382		134010	852267	0.8	0.7	0.8	4	IN	0.721164	0.783714	0.556774	T0		IN	0.961127	0.996949	-0.14773	T2		IN	0.659148
ko:K02435	aspartyl-tRNA(Asn)/glutamyl-tRNA(Gln) amidotransferase subunit C	783681	348458	488351	1.73305e+06	242179	460922	80751.1	817164	374045	772546								189345		340372	3.25236e+06	1.06389e+06		72464.5		1.01541e+06		625721	568775		1	0.2	0.6	3	IN	6.95795e-05	0.00312009	7.2725	T0	*	IN	0.0469029	0.748536	3.23543	T0		OUT
ko:K02437	glycine cleavage system H protein	6.04518e+06	2.59746e+06	2.0805e+06	6.82494e+06	2.38205e+06	1.09001e+06	2.64156e+06	638098	5.11385e+06	2.59535e+06	1.48703e+06	441311	1.39355e+06	935448	3.1723e+06	646524	1.07077e+07	152330	2.06877e+06	555268	933499	3.50432e+06	471704	2.30463e+06	3.42239e+06	8.50667e+06	7.58189e+06	1.99695e+06	2.06372e+06	3.10293e+06	1	1	1	25	IN	0.0342705	0.0953235	1.19287	T0		IN	0.950901	0.996496	0.0366551	T0		IN	0.0929036
ko:K02453	general secretion pathway protein D	2.65026e+06	3.41943e+06	3.99115e+06	4.19858e+06	3.88746e+06	2.02445e+06	8.54491e+06	4.992e+06	1.03847e+06	3.68274e+06	5.15297e+06	4.95747e+06	1.33731e+07	2.72533e+07	1.85661e+06	5.52628e+06	1.01214e+07	6.79021e+06	1.78927e+06	2.8567e+06	2.49676e+06	1.30049e+06	2.41961e+06	2.2271e+06	1.12762e+07	1.66244e+06	3.70614e+06	4.92768e+06	908486	3.77617e+06	1	1	1	18	IN	0.0553468	0.127104	-0.742569	T1		IN	0.247114	0.757891	0.324443	T0		IN	0.0772486
ko:K02455	general secretion pathway protein F			113002				120696																272284								0.2	0	0.1	1	OUT			1.376	T0		OUT			0.566579	T0		OUT
ko:K02469	DNA gyrase subunit A	459703	533791	632110	263923	428725	1.61403e+06	962021	1.07511e+06	1.30566e+06	1.48059e+06			233295		832442		1.25521e+06		4.0104e+06	419949	79380.5		232858	5.75026e+06	980352	4.55626e+06	1.69601e+07	1.52713e+06	1.44312e+06	3.03573e+06	1	0.5	0.9	13	IN	0.0154025	0.0567327	4.69811	T0		IN	0.801323	0.970326	0.00662369	T0		IN	0.0235081
ko:K02470	DNA gyrase subunit B	13006.5	482315		155088	3287.99	832358	162075	16979.5	98502	156025		350377							377811	753905	678147	851268		840895	265823	280335	230141	274509	689260	527259	0.9	0.3	0.9	7	IN	0.0183216	0.0637142	3.0681	T0		IN	0.0186314	0.748536	-2.22275	T2		IN	0.00389236
ko:K02478	two-component system, LytTR family, sensor kinase																								719031							0	0	0.1	1	OUT						OUT			-0.949192	T2		OUT
ko:K02502	ATP phosphoribosyltransferase regulatory subunit	72660.4	479179			55738.4	129321			135745	54716.2	346798	695071	709860	207591	1.1077e+06	302649				1.64312e+06	628517				121792	491562			167173		0.6	0.7	0.4	2	OUT			-2.32494	T1		OUT			0.828165	T0		OUT
ko:K02503	histidine triad (HIT) family protein	418760	217148	456385	292993		398910	101870	1.12029e+06		78926.6						668422				387832	246193		165609	366162	88381.1	228376		414004	158778		0.8	0.2	0.7	5	IN	0.00955005	0.043051	4.73095	T0	*	IN	0.565628	0.883298	1.11088	T0		OUT
ko:K02510	4-hydroxy-2-oxoheptanedioate aldolase				177369				123014											178039		102644							70407.4	199133		0.2	0.1	0.3	1	OUT			0.694895	T0		OUT			-0.606524	T2		OUT
ko:K02518	translation initiation factor IF-1				310160	139855		111310																		52369.5						0.3	0	0.1	1	OUT			2.22309	T0		OUT			1.6493	T0		OUT
ko:K02519	translation initiation factor IF-2	1.39816e+06	808723	1.08334e+06	1.32532e+06	861034	1.06398e+06	1.16754e+06	726293	536161	832567	955903	198295	126171	485551	309756		242420		594287	515231	500526	468252	472921	2.05458e+06	283422	1.52167e+06	289499	1.90269e+06	1.51179e+06	642679	1	0.8	1	10	IN	0.0446463	0.110578	3.09506	T0		IN	0.418738	0.831688	0.341222	T0		IN	0.0919257
ko:K02520	translation initiation factor IF-3	603426	304828	750218	223988	2.86068e+06	1.98397e+06	1.38079e+06	120280	884894	1.12867e+06	617415		486516	617865	351180			1.48342e+06	3.41295e+06	956933	509215	551857	386410	1.44729e+06	1.0925e+06	801149	133366	507900	357740	1.49046e+06	1	0.7	1	10	IN	0.124275	0.215325	2.64755	T0		IN	0.666536	0.908102	0.255093	T0		IN	0.110108
ko:K02529	LacI family transcriptional regulator																								195594							0	0	0.1	1	OUT						OUT			-0.761907	T2		OUT
ko:K02536	UDP-3-O-[3-hydroxymyristoyl] glucosamine N-acyltransferase	815990		623879	440545	104594	857836		1.88265e+06		559756						283183			659862				285467	1.31748e+06	878713	283095	756559	1.77847e+06	145273		0.7	0.2	0.7	1	OUT			4.67083	T0		OUT			0.0214224	T0		OUT
ko:K02553	regulator of ribonuclease activity A	219309		727942	381706	1.34994e+06	265636	250692	143089		167650	2.0699e+06	1.75491e+06	176386		251980	2.34504e+06	1.04713e+06	1.76429e+06	279287	1.74594e+06		199059	831864	116915	2.06218e+06	354107	186911	283850	596495		0.8	0.9	0.8	4	IN	0.318799	0.421498	-2.12885	T1		IN	0.946	0.996496	-0.176548	T2		IN	0.366324
ko:K02556	chemotaxis protein MotA	342342	183506	1.06977e+06	155350		307420		191323	85815.1	1.18456e+06									69297.2	234498					295776	1.22074e+06		351023	228650	61265	0.8	0.2	0.5	1	IN	0.00325223	0.0229	5.17965	T0	*	IN	0.200702	0.757891	2.50804	T0		OUT
ko:K02557	chemotaxis protein MotB	652698	1.42836e+06	8.03637e+06	450242	1.15459e+06	5.83003e+06	636360	2.33981e+06	499273	2.24611e+07	2.43258e+06		859641	813631	4.23784e+06	1.05787e+06	132119	1.62074e+06	843690	5.61843e+06	6.97607e+06	128066	443691	1.29754e+06	1.67797e+06	2.40594e+06	527920	2.01498e+06	814078	571360	1	0.9	1	29	IN	0.227313	0.33507	1.55741	T0		IN	0.348484	0.818991	0.851658	T0		IN	0.383121
ko:K02563	UDP-N-acetylglucosamine--N-acetylmuramyl-(pentapeptide) pyrophosphoryl-undecaprenol N-acetylglucosamine transferase	23542																				65523										0.1	0	0.1	1	OUT			0.461718	T0		OUT			-0.14386	T2		OUT
ko:K02564	glucosamine-6-phosphate deaminase	2.90318e+06	3.0764e+06	2.31191e+06	5.98931e+06	686266	2.46839e+06	2.18554e+06	2.39604e+06	1.64634e+06	4.42679e+06	1.49614e+06		1.79688e+06			651250	189400	194978	5.35274e+06	346978	254407	3.29267e+06	2.84437e+06	3.69435e+06	2.96968e+06	2.8675e+06	1.65914e+06	6.43096e+06	7.36484e+06	2.0948e+06	1	0.7	1	29	IN	0.0235547	0.074054	4.59038	T0		IN	0.908819	0.987897	-0.0628997	T2		IN	0.0277793
ko:K02567	nitrate reductase (cytochrome)	134073	127419	496601		170346	81532.9	848215	88301.1			222105		220484	177828	72735.7	1.4493e+06	1.52856e+06		81061.1	372774	131009	326270	100930	125581		964053	521034	936406	356442	395358	0.7	0.8	0.9	9	IN	0.551718	0.636081	-1.22256	T1		IN	0.23881	0.757891	-2.1942	T2		IN	0.549707
ko:K02598	nitrite transporter						127988														332546						382411					0.1	0.1	0.1	1	OUT			-0.137066	T1		OUT			-0.157166	T2		OUT
ko:K02600	transcription termination/antitermination protein NusA	2.99986e+06	810955	857377	80663.2	1307.57	380703		128435	87964.7	89646.6	1.53333e+06	733026	1.00819e+06	955592	1.12613e+06	909336	2.51665e+06	721919	1.2159e+06	2.45975e+06	167690	1.14393e+06	920891	751673	197136	475283	703554	170665	729298	61564.6	0.9	1	1	9	IN	0.0326823	0.092203	-3.51723	T1		IN	0.161691	0.757891	-1.87637	T2		IN	0.0154244
ko:K02601	transcription termination/antitermination protein NusG			391611			399492			98573.1		198285							266263	107157	176769		159578		823147		36524.1					0.3	0.4	0.3	3	OUT			-0.603138	T1		OUT			0.165664	T0		OUT
ko:K02619	4-amino-4-deoxychorismate lyase	5.00337e+06	7.84195e+06	7.65314e+06	2.32098e+06	8.33917e+06	7.71137e+06	4.97247e+06	2.63104e+06	3.49108e+06	9.31249e+06	4.60099e+06	4.81762e+06	937658	3.12745e+06	2.4344e+06	4.66169e+06	4.44927e+06	1.2036e+06	4.65329e+06	2.42719e+06	3.38943e+06	3.0442e+06	4.85672e+06	9.57939e+06	6.89974e+06	4.13816e+06	3.32316e+06	6.77395e+06	7.52502e+06	5.72617e+06	1	1	1	38	IN	0.0348153	0.0959955	0.873607	T0		IN	0.887896	0.986099	0.051991	T0		IN	0.0573023
ko:K02621	topoisomerase IV subunit A	535386	1.27304e+06	725510	78088.8	249982		251186	320683	180415	435850	2.18616e+06	1.47412e+06	3.68307e+06	3.44722e+06	518806	1.90706e+06	1.2568e+06	1.07583e+06	492651		1.15653e+06		287143	156744	394575	120478	252237	241165	324187	301736	0.9	0.9	0.9	1	IN	0.396396	0.495932	-1.87105	T1		IN	0.916613	0.98798	0.205348	T0		IN	0.335526
ko:K02626	arginine decarboxylase						187439																									0.1	0	0	1	OUT			0.755796	T0		OUT			0.755796	T0		OUT
ko:K02635	cytochrome b6		136138	324044	107086			314889	7031.33			450823		185540	882531					388195	1.21257e+06	4.88192e+06		637657	90280.3	108979	69719.5		778731			0.5	0.5	0.6	3	OUT			-1.14906	T1		OUT			-1.71077	T2		OUT
ko:K02647	carbohydrate diacid regulator	136335		2.19755e+06	1.10161e+06	554021	2.84194e+06	482414	2.62979e+06	477116	482793	762331	2.87079e+06	1.3039e+06	1.80726e+06	3.45712e+06	134469	2.13575e+06	1.45291e+07	3.8102e+06	3.32063e+06		1.33009e+06	2.21518e+06	1.38566e+06	315470	2.03876e+06	768226	1.7269e+06	830630	629224	0.9	1	0.9	14	IN	0.130959	0.222165	-2.25552	T1		IN	0.85554	0.982478	-0.357332	T2		IN	0.141244
ko:K02650	type IV pilus assembly protein PilA	2.79091e+06	2.43878e+06	4.14753e+06	264094	3.4669e+06	7.64431e+06	768797	156863		8.07735e+06	725612	515001		461488	66902.2	112288		363564	464673	417872	147430	424889	141983	241982	4.81803e+06	960223	290457	184354	1.41484e+06	683020	0.9	0.8	1	10	IN	0.202129	0.309738	3.09369	T0		IN	0.800358	0.970326	0.851698	T0		IN	0.0941313
ko:K02652	type IV pilus assembly protein PilB			1.31471e+06		410120	182661		321211		150900													342008	193192		185655			141705		0.5	0	0.4	1	OUT			4.21448	T0		OUT			1.14202	T0		OUT
ko:K02653	type IV pilus assembly protein PilC	165913	204150	765343	94392.7	149167	145475	120696	186516		247001							92642.6		134610		140594		272284	195576	207352		128776	314661	204484		0.9	0.2	0.7	6	IN	0.00802805	0.0391283	5.44458	T0	*	IN	0.362332	0.818991	1.45116	T0		OUT
ko:K02662	type IV pilus assembly protein PilM	611692	536.616	1.52813e+06	384051	2.9918e+06	1.43399e+06	122636	873671	282980	1.50799e+06	490906	57786.1	343569	501246	173384	111409	231612	1.87494e+06	214694	1.06848e+06	978297	485435	255104	1.80825e+06		543356	980875	217411	734549	638139	1	1	0.9	12	IN	0.839087	0.880422	0.348185	T0		IN	0.78587	0.967743	0.318701	T0		IN	0.795313
ko:K02669	twitching motility protein PilT	1.43067e+06		4.86804e+06	401895	364178	901284	1.02982e+06	830650	82154.1	1.02254e+06	508452	424463	6.04693e+06	1.0831e+06	1.34238e+06	771145	743890	428578	385557	2.15921e+06	1.23005e+06	198336	474268	380603	1.61934e+06		1.0708e+06	358609	440048	279832	0.9	1	0.9	12	IN	0.232386	0.339029	-1.25102	T1		IN	0.832449	0.972178	0.429374	T0		IN	0.162994
ko:K02687	ribosomal protein L11 methyltransferase												157330	582379	237266	259096	764295	538238	319386				650806	560340							225716	0	0.7	0.3	2	OUT			-5.93927	T1		OUT			-2.63058	T2		OUT
ko:K02689	photosystem I P700 chlorophyll a apoprotein A1																								48416				571532			0	0	0.2	1	OUT						OUT			-1.47881	T2		OUT
ko:K02690	photosystem I P700 chlorophyll a apoprotein A2													277007	1.59134e+06									80965.8							95127.5	0	0.2	0.2	1	OUT			-1.87559	T1		OUT			-1.29438	T2		OUT
ko:K02703	photosystem II P680 reaction center D1 protein			129280											516899														810884			0.1	0.1	0.1	2	OUT			-0.199105	T1		OUT			-0.263966	T2		OUT
ko:K02704	photosystem II CP47 chlorophyll apoprotein		136138	962993	107086		767809	314889	7031.33			450823		219916	1.10047e+06	31996.9				388195	1.21257e+06	4.88192e+06		817303	748488	108979	69719.5		1.1914e+06			0.6	0.6	0.6	5	OUT			-0.594204	T1		OUT			-0.996074	T2		OUT
ko:K02705	photosystem II CP43 chlorophyll apoprotein			298314	350408	43678.2				915672			92793.8		1.21062e+06			52354.4							107107				1.18036e+06			0.4	0.3	0.2	2	OUT			0.947259	T0		OUT			1.50417	T0		OUT
ko:K02706	photosystem II P680 reaction center D2 protein			776133	169484	121949		208862		590575				2.17415e+06	7.91591e+06	2.02806e+06			102932					122976	389495	87170.7		640765	5.8439e+06		834232	0.5	0.4	0.6	3	OUT			-0.0844565	T1		OUT			-1.26911	T2		OUT
ko:K02707	photosystem II cytochrome b559 subunit alpha	85974.6	86215.9				82197.9		55393.4		74779.8			50262.3	165355		77166.4	120600										58229.3				0.5	0.4	0.1	1	OUT			0.505629	T0		OUT			2.54405	T0		OUT
ko:K02713	photosystem II PsbL protein	85974.6	86215.9				82197.9		55393.4		74779.8			50262.3	165355		77166.4	120600										58229.3				0.5	0.4	0.1	1	OUT			0.505629	T0		OUT			2.54405	T0		OUT
ko:K02744	N-acetylgalactosamine PTS system EIIA component	1.03869e+06	282161	261251	215601		560034		78555.5		463536		111026							967270	324998	358321			129423	150457			67836.3		237605	0.7	0.3	0.5	3	OUT			3.31909	T0		OUT			2.15041	T0		OUT
ko:K02745	N-acetylgalactosamine PTS system EIIB component	536303	336489	1.25753e+06	825916	1.25731e+06	1.31467e+06	336456	1.41478e+06	807755	112764	595543	792562	1.78718e+06	321682		231657	1.26883e+06	957337	812011	575938		468633	452045	513161	470047	553172	611341	619826	756023		1	0.9	0.8	3	IN	0.430555	0.524355	0.856446	T0		IN	0.0960123	0.752038	2.06723	T0		IN	0.509778
ko:K02746	N-acetylgalactosamine PTS system EIIC component	85981.4	2.15556e+06	523714	651887	70781	180167	1.13988e+06		154701	522161			417019									52312.9		44811.4		175209	369667	297151	1.2705e+06	659691	0.9	0.1	0.7	3	IN	0.000250186	0.00560944	6.73322	T0	*	IN	0.252251	0.757891	2.08904	T0		OUT
ko:K02747	N-acetylgalactosamine PTS system EIID component	2.75132e+06	3.25779e+06	883510	3.95962e+06	4.53199e+06	2.87298e+06	1.55564e+06	1.18224e+06	547123	1.40802e+06									1.5397e+06		101422	969370	1.81899e+06	956573	200455	3.24925e+06	299651	1.03701e+06	539660	119554	1	0.1	1	8	IN	2.19718e-05	0.0019327	9.82541	T0	*	IN	0.0209329	0.748536	1.79454	T0		IN	3.77116e-05
ko:K02749		379946	74942.6	574954	1.02916e+06	3.4269e+06	5.70855e+06	156695	472797	608158	348919			635262	212698		168062	1.26048e+06		157315		3.90059e+06	290711		2.10597e+06	1.79477e+06	525207	2.0059e+06	3.57743e+06	322144	1.24507e+06	1	0.5	0.9	14	IN	0.00803692	0.0391283	5.00498	T0	*	IN	0.823415	0.972178	-0.0292457	T2		IN	0.0563058
ko:K02750	alpha-glucoside PTS system EIICB component	379946	74942.6	574954	1.02916e+06	3.4269e+06	5.70855e+06	156695	472797	608158	348919			635262	212698		168062	1.26048e+06		157315		3.90059e+06	290711		2.10597e+06	1.79477e+06	525207	2.0059e+06	3.57743e+06	322144	1.24507e+06	1	0.5	0.9	14	IN	0.00803692	0.0391283	5.00498	T0	*	IN	0.823415	0.972178	-0.0292457	T2		IN	0.0563058
ko:K02755	beta-glucoside PTS system EIIA component	765006			365495		1.54199e+06			198946		125234			68894.1	1.08287e+06				120537			1.45965e+06	314795	595661	257287				624097		0.4	0.4	0.5	4	OUT			0.621956	T0		OUT			-0.900294	T2		OUT
ko:K02756		765006			365495		1.54199e+06			198946		125234			68894.1	1.08287e+06				120537			1.45965e+06	314795	595661	257287				624097		0.4	0.4	0.5	4	OUT			0.621956	T0		OUT			-0.900294	T2		OUT
ko:K02757	beta-glucoside PTS system EIICBA component	765006			365495		1.54199e+06			198946		125234			68894.1	1.08287e+06				120537			1.45965e+06	314795	595661	257287				624097		0.4	0.4	0.5	4	OUT			0.621956	T0		OUT			-0.900294	T2		OUT
ko:K02759	cellobiose PTS system EIIA component			63015.1	324618			160089			183799				852384	1.74451e+06					622418										129964	0.4	0.3	0.1	2	OUT			-0.0581641	T1		OUT			2.21759	T0		OUT
ko:K02760	cellobiose PTS system EIIB component			207968			103360														33628.2				25531.8							0.2	0.1	0.1	1	OUT			0.929869	T0		OUT			0.968292	T0		OUT
ko:K02768	fructose PTS system EIIA component	409924	1.20532e+06	954054	1.31354e+06	206235	3.58887e+06	1.14728e+06	1.62418e+06	135992	137196	139174	100080	662864	307982	8.00088e+06	140218	235072		403942	1.06943e+06	394343	366111	1.15995e+06	2.80101e+06	155870	87306	419392	185372	132777	853998	1	0.9	1	13	IN	0.281409	0.389221	1.55708	T0		IN	0.2809	0.771679	0.812457	T0		IN	0.430548
ko:K02769	fructose PTS system EIIB component	409924	1.20532e+06	1.10422e+06	1.31354e+06	206235	3.58887e+06	1.14728e+06	1.62418e+06	135992	137196	139174	100080	662864	307982	8.00088e+06	140218	235072		403942	1.06943e+06	394343	366111	1.15995e+06	2.80101e+06	155870	87306	419392	185372	132777	853998	1	0.9	1	14	IN	0.276104	0.38691	1.57815	T0		IN	0.267355	0.765062	0.833524	T0		IN	0.430548
ko:K02770	fructose PTS system EIIBC or EIIC component	409924	1.20532e+06	954054	1.31354e+06	206235	3.58887e+06	1.14728e+06	1.62418e+06	135992	137196	139174	100080	662864	307982	8.00088e+06	140218	235072		403942	1.06943e+06	394343	366111	1.15995e+06	2.80101e+06	155870	87306	419392	185372	132777	853998	1	0.9	1	13	IN	0.281409	0.389221	1.55708	T0		IN	0.2809	0.771679	0.812457	T0		IN	0.430548
ko:K02777	sugar PTS system EIIA component	3.64547e+06	1.12881e+06	676965	195882	93460.5	1.09319e+06	933355	960886		104246	1.72075e+06	3.33009e+06		374600	2.0597e+06	2.19235e+06	845672	5.58856e+06	360884	4.8731e+06	1.35402e+06	5.18782e+08	469008	3.6713e+06	306152	927471	541972	358695	154326	697190	0.9	0.9	1	8	IN	0.51381	0.597226	-1.3884	T1		IN	0.117693	0.757891	-2.03785	T2		IN	0.548426
ko:K02786	lactose PTS system EIIA component			63015.1	324618			160089			183799				852384	1.74451e+06					622418										129964	0.4	0.3	0.1	2	OUT			-0.0581641	T1		OUT			2.21759	T0		OUT
ko:K02793	mannose PTS system EIIA component			150163																												0.1	0	0	1	OUT			0.723997	T0		OUT			0.723997	T0		OUT
ko:K02794	mannose PTS system EIIAB component	1.96676e+06	336489	1.55499e+06	825916	1.25731e+06	1.7025e+06	336456	2.03446e+06	1.03142e+06	292422	1.98217e+06	792562	1.78718e+06	321682		231657	1.26883e+06	957337	812011	575938		468633	452045	1.03192e+06	470047	553172	1.59578e+06	2.0819e+06	850864		1	0.9	0.8	5	IN	0.319092	0.421498	1.16259	T0		IN	0.144801	0.757891	2.1161	T0		IN	0.599047
ko:K02795	mannose PTS system EIIC component	1.11396e+06	634343	760857		713986	908945	1.33826e+06	1.49878e+06	382473	1.25511e+06	1.10695e+06	76609.8	722472					542673	642567		1.3053e+06	83242.4		522437	1.45668e+06	988810	545417		179370	77323.7	0.9	0.5	0.8	6	IN	0.0238954	0.0748489	4.38272	T0		IN	0.371329	0.818991	1.90143	T0		IN	0.314591
ko:K02796	mannose PTS system EIID component	1.11396e+06	634343	1.11185e+06		713986	908945	1.33826e+06	1.49878e+06	382473	1.25511e+06	1.10695e+06	76609.8	722472					542673	642567		1.3053e+06	83242.4		522437	1.45668e+06	988810	545417		179370	77323.7	0.9	0.5	0.8	7	IN	0.0222176	0.0716715	4.43739	T0		IN	0.36586	0.818991	1.9561	T0		IN	0.314591
ko:K02798	mannitol PTS system EIIA component		121113									80290.3			57778.9		38777.8		96367.7		338544	114177					370025					0.1	0.5	0.2	1	OUT			-2.56169	T1		OUT			-0.845102	T2		OUT
ko:K02799			121113									80290.3			57778.9		38777.8		96367.7		338544	114177					370025					0.1	0.5	0.2	1	OUT			-2.56169	T1		OUT			-0.845102	T2		OUT
ko:K02800	mannitol PTS system EIICBA or EIICB component		121113									80290.3			57778.9		38777.8		96367.7		338544	114177					370025					0.1	0.5	0.2	1	OUT			-2.56169	T1		OUT			-0.845102	T2		OUT
ko:K02803	N-acetylglucosamine PTS system EIIB component	2.42072e+06	2.6133e+06	1.79606e+06	1.71672e+06	3.36704e+06	6.45161e+06	1.03203e+06	1.95969e+06	511141	1.97926e+06		1.22223e+06	896734	212698		920855	1.26048e+06	772545	256630	799289	4.7777e+06	8.98621e+06	1.76874e+06	7.59268e+06	2.83475e+06	785585	2.27865e+06	3.75196e+06	481014	2.10616e+06	1	0.8	1	27	IN	0.0531083	0.124235	3.42225	T0		IN	0.442178	0.842316	-0.368059	T2		IN	0.0413959
ko:K02804	N-acetylglucosamine PTS system EIICBA or EIICB component	2.42072e+06	2.6133e+06	1.79606e+06	1.71672e+06	3.36704e+06	6.45161e+06	1.03203e+06	1.95969e+06	511141	1.97926e+06		1.22223e+06	896734	212698		920855	1.26048e+06	772545	256630	799289	4.7777e+06	8.98621e+06	1.76874e+06	7.59268e+06	2.83475e+06	785585	2.27865e+06	3.75196e+06	481014	2.10616e+06	1	0.8	1	27	IN	0.0531083	0.124235	3.42225	T0		IN	0.442178	0.842316	-0.368059	T2		IN	0.0413959
ko:K02808			597042		282234				359027					108393		212930			770457	106800			154512	61017.4			366611	257695	41561.5	211406	206457	0.3	0.4	0.7	1	OUT			-0.499612	T1		OUT			-2.47495	T2		OUT
ko:K02809			597042		282234				359027					108393		212930			770457	106800			154512	61017.4			366611	257695	41561.5	211406	206457	0.3	0.4	0.7	1	OUT			-0.499612	T1		OUT			-2.47495	T2		OUT
ko:K02810	sucrose PTS system EIIBCA or EIIBC component		597042		282234				359027					108393		212930			770457	106800			154512	61017.4			366611	257695	41561.5	211406	206457	0.3	0.4	0.7	1	OUT			-0.499612	T1		OUT			-2.47495	T2		OUT
ko:K02823	dihydroorotate dehydrogenase electron transfer subunit			141295			77739.4	542983		441189	211168		177848	2.29016e+06	316412				740850	218548	620456				374144		153821	269310		156702	301306	0.5	0.6	0.5	2	OUT			-1.44908	T1		OUT			-0.0388393	T2		OUT
ko:K02834	ribosome-binding factor A	257590			290903		186735		105579		482204								79508				196495		458320					112265		0.5	0.1	0.3	1	OUT			3.30776	T0		OUT			1.61161	T0		OUT
ko:K02836	peptide chain release factor 2	343680		162298	98418	46386.4	239660		60479.8	175006	297044	177327				185134						138445	236184		495707		267240	56476.8	77906.7	340121		0.8	0.2	0.7	3	IN	0.00682955	0.0361415	4.24955	T0	*	IN	0.740195	0.945256	0.49159	T0		OUT
ko:K02837	peptide chain release factor 3						47758.7																		118098							0.1	0	0.1	1	OUT			0.560759	T0		OUT			-0.128841	T2		OUT
ko:K02838	ribosome recycling factor	4.68371e+06	1.77395e+06	3.61025e+06	936090	1.81633e+06	4.37895e+06	1.58783e+06	4.73012e+06	1.9758e+06	3.8319e+06	1.49824e+06	1.07246e+06	2.34186e+06	2.59664e+06	1.8796e+06	2.44545e+06	750881	2.17199e+06	1.22145e+06	916237	473529	5.7639e+06	6.19428e+06	5.09034e+06	2.547e+06	736338	1.3237e+06	1.23813e+06	947554	1.0621e+06	1	1	1	30	IN	0.0408832	0.105135	0.727172	T0		IN	0.377664	0.818991	0.557107	T0		IN	0.696039
ko:K02843	lipopolysaccharide heptosyltransferase II			306543		103452	573786	985755			129519									874850					87726.1	139539	905809			434474		0.5	0.1	0.4	1	OUT			3.13384	T0		OUT			0.891568	T0		OUT
ko:K02858	3,4-dihydroxy 2-butanone 4-phosphate synthase		1.13632e+06	1.69592e+06		318791	352310	391391	1.19031e+06	242933	468174	4.72532e+06	2.77989e+06	5.69918e+06	8.88008e+06	1.02739e+06	2.34385e+06	597335	1.01708e+06	1.05612e+06	269990	2.65748e+06		905532	412942	280748	223781		282358	1.00103e+06	2.15599e+07	0.8	1	0.8	2	IN	0.0731952	0.150634	-3.44824	T1		IN	0.868436	0.986099	-0.505114	T2		IN	0.0934435
ko:K02863	large subunit ribosomal protein L1	2.1539e+07	1.34656e+07	4.47967e+07	1.81873e+07	1.14604e+07	3.12531e+07	2.462e+07	1.57733e+07	1.48795e+07	2.98572e+07	1.67684e+07	9.4496e+06	4.04095e+06	8.35771e+06	1.50667e+07	5.88954e+06	2.28662e+06	1.29793e+07	1.67411e+07	3.80375e+07	2.90976e+07	3.40742e+08	3.47376e+07	3.44941e+07	1.80952e+07	2.01173e+07	1.02067e+07	1.08546e+07	2.35609e+07	9.9097e+06	1	1	1	138	IN	0.0510981	0.121892	1.06668	T0		IN	0.609608	0.895206	-0.293763	T2		IN	0.0559504
ko:K02864	large subunit ribosomal protein L10	1.04342e+07	1.28025e+07	1.29935e+07	1.11352e+07	6.76197e+06	1.08143e+07	7.77857e+06	2.02488e+07	7.1463e+06	1.91251e+07	1.61546e+07	3.16434e+06	6.32287e+06	1.62317e+07	1.60127e+07	2.31178e+07	2.71943e+06	9.54121e+06	9.91338e+06	4.75792e+07	1.24589e+07	1.15781e+07	7.87826e+06	2.15454e+07	7.39804e+06	6.90854e+06	1.15611e+07	1.10409e+07	5.69122e+06	5.38055e+06	1	1	1	109	IN	0.930017	0.953519	0.0355751	T0		IN	0.326096	0.80426	0.263662	T0		IN	0.659802
ko:K02866	large subunit ribosomal protein L10e						181679																									0.1	0	0	1	OUT			0.751317	T0		OUT			0.751317	T0		OUT
ko:K02867	large subunit ribosomal protein L11	2.4896e+07	2.37821e+07	2.37968e+07	1.99522e+07	1.87875e+07	2.38484e+07	2.54891e+07	1.05582e+07	1.67404e+07	3.54314e+07	8.09262e+06	2.96783e+06	9.94018e+06	2.75438e+06	1.62012e+07	4.98258e+06	3.37334e+06	1.17308e+07	3.0922e+07	2.10673e+07	8.25144e+06	1.7511e+07	4.56953e+07	2.38744e+07	2.45383e+07	2.72071e+07	9.11188e+06	1.06674e+07	3.3239e+07	5.98381e+06	1	1	1	67	IN	0.0115281	0.0487316	1.38411	T0	*	IN	0.399076	0.818991	0.33045	T0		IN	0.0606258
ko:K02868	large subunit ribosomal protein L11e	146005	292949	324045	108296		503095	55734.8		108110	91936.4								164261	63181					101197	164405			751445	123443	164795	0.8	0.2	0.5	2	IN	0.0223042	0.0716715	4.52546	T0		IN	0.328321	0.80426	2.06941	T0		OUT
ko:K02869	large subunit ribosomal protein L12			553610																				1.32877e+06								0.1	0	0.1	1	OUT			0.911533	T0		OUT			-0.126163	T2		OUT
ko:K02871	large subunit ribosomal protein L13	2.04759e+07	1.53519e+07	2.94733e+07	1.76924e+07	1.89488e+07	1.96797e+07	1.95048e+07	1.62912e+07	9.23473e+06	3.01939e+07	1.28041e+07	1.56951e+07	6.87943e+06	9.03112e+06	2.76419e+07	1.25767e+07	1.39054e+07	1.45489e+07	1.49861e+07	2.00237e+07	7.01154e+06	1.02237e+07	1.31169e+07	1.71078e+07	9.71449e+06	1.70065e+07	1.41989e+07	2.01938e+07	1.47941e+07	3.1945e+07	1	1	1	143	IN	0.117773	0.207749	0.436097	T0		IN	0.107923	0.757891	0.391035	T0		IN	0.865064
ko:K02874	large subunit ribosomal protein L14	8.02191e+06	7.79711e+06	1.41684e+07	1.12491e+07	9.05935e+06	8.1344e+06	1.09342e+07	6.32782e+06	2.60012e+06	1.02214e+07	4.24729e+06	2.31269e+06	7.02064e+06	1.56642e+06	6.70278e+06	5.88471e+06	3.2598e+06	1.08977e+06	7.09068e+06	6.55696e+06	1.84609e+07	4.58422e+06	8.63272e+06	1.05091e+07	4.32729e+06	1.00256e+07	7.85609e+06	6.4508e+06	8.8301e+06	6.35603e+06	1	1	1	67	IN	0.0203035	0.068374	1.09038	T0		IN	0.863757	0.986099	0.0511886	T0		IN	0.0176445
ko:K02876	large subunit ribosomal protein L15	3.99302e+07	4.06237e+07	2.20185e+07	4.74469e+07	3.16218e+07	2.27692e+07	3.90613e+07	2.24889e+07	2.48843e+07	6.75681e+07	2.16863e+07	3.02439e+07	8.33227e+06	1.07425e+07	4.9127e+07	1.07798e+07	2.04525e+07	1.56595e+07	2.83577e+07	3.90249e+07	1.76958e+07	2.42848e+07	6.9476e+07	2.78874e+07	2.28666e+07	3.7373e+07	4.29935e+07	2.66712e+07	4.82605e+07	3.42193e+07	1	1	1	122	IN	0.0154587	0.0567327	0.735314	T0		IN	0.890759	0.986099	0.0419467	T0		IN	0.106249
ko:K02878	large subunit ribosomal protein L16	1.12291e+07	1.15734e+07	1.20565e+07	2.91255e+07	8.45831e+06	1.34094e+07	1.61216e+07	8.0861e+06	9.01142e+06	9.93351e+06	5.8787e+06	8.28478e+06	2.28752e+06	5.2723e+06	6.03256e+06	8.16217e+06	9.18934e+06	1.02245e+07	1.73655e+07	1.27637e+07	6.32331e+06	1.94077e+07	1.16472e+07	1.17185e+07	6.33866e+06	4.06237e+07	8.85894e+06	1.07129e+07	2.12391e+07	1.14818e+07	1	1	1	64	IN	0.0904655	0.173982	0.664694	T0		IN	0.81487	0.972178	-0.0724821	T2		IN	0.039092
ko:K02879	large subunit ribosomal protein L17	3.58724e+07	3.76754e+07	3.13056e+07	2.28255e+07	3.01261e+07	1.97252e+08	2.7407e+07	1.8121e+07	2.60248e+07	9.04806e+07	2.58404e+07	3.83175e+07	6.77815e+06	1.57578e+07	3.56088e+07	2.72553e+07	2.11602e+07	2.95059e+07	3.90583e+07	5.91466e+07	8.2195e+06	2.89789e+07	5.11487e+07	4.75189e+07	2.26272e+07	4.12603e+07	3.20252e+07	3.08983e+07	2.69506e+07	3.89949e+07	1	1	1	148	IN	0.164833	0.263981	0.550232	T0		IN	0.360079	0.818991	0.357766	T0		IN	0.652302
ko:K02881	large subunit ribosomal protein L18	3.76259e+07	3.53758e+07	2.62953e+07	3.07935e+07	2.71687e+07	3.49859e+07	2.90201e+07	2.70027e+07	2.99212e+07	3.64777e+07	2.44685e+07	3.3365e+07	2.72632e+07	2.45778e+07	4.3182e+07	2.23042e+07	2.22939e+07	2.55671e+07	2.73782e+07	6.52279e+07	1.52257e+07	2.87199e+07	5.07085e+07	3.27784e+07	2.38447e+07	3.09066e+07	2.06301e+07	3.14934e+07	3.1985e+07	2.37117e+07	1	1	1	123	IN	0.660569	0.731866	0.0708171	T0		IN	0.379284	0.818991	0.173099	T0		IN	0.662503
ko:K02883	large subunit ribosomal protein L18e						601199																									0.1	0	0	2	OUT			0.92341	T0		OUT			0.92341	T0		OUT
ko:K02884	large subunit ribosomal protein L19	1.65608e+07	2.57591e+07	3.64236e+07	3.19792e+07	2.3812e+07	6.05128e+07	3.02684e+07	1.03537e+07	1.16869e+07	3.4581e+07	3.42199e+06	9.40171e+06	6.01922e+06	7.24519e+06	6.55674e+07	1.02678e+07	7.66428e+06	1.55657e+07	2.96392e+07	3.8058e+07	1.60876e+07	1.81623e+07	5.19984e+07	3.38477e+07	2.30491e+07	4.68495e+07	4.30932e+07	1.52065e+07	2.49169e+07	3.94176e+07	1	1	1	98	IN	0.102144	0.186853	0.94777	T0		IN	0.224298	0.757891	-0.197856	T2		IN	0.0407334
ko:K02886	large subunit ribosomal protein L2	2.52578e+07	3.31806e+07	1.41858e+07	5.12698e+07	2.99585e+07	1.2619e+07	2.79357e+07	1.97251e+07	6.85786e+06	2.37853e+07	1.41217e+07	1.55876e+07	4.99176e+06	8.19322e+06	3.96841e+07	1.57939e+07	1.64894e+07	6.88397e+06	4.88701e+07	4.06328e+07	7.64106e+06	6.00311e+06	2.83216e+07	2.87438e+07	2.02963e+07	3.45051e+07	2.50764e+07	2.43727e+07	2.71793e+07	1.6261e+07	1	1	1	111	IN	0.429571	0.524355	0.402505	T0		IN	0.731493	0.942501	0.155179	T0		IN	0.612289
ko:K02887	large subunit ribosomal protein L20	2.61576e+07	3.77136e+07	7.87161e+06	1.94851e+07	1.46948e+07	1.24557e+07	2.02716e+07	2.84144e+07	8.51149e+06	1.96083e+07	3.05151e+07	2.75016e+07	4.44145e+07	3.51549e+07	2.75498e+07	3.40705e+07	2.87873e+07	3.22705e+07	2.70101e+07	9.05872e+06	1.3138e+07	2.97822e+07	1.9169e+07	1.36865e+07	1.11892e+07	1.32417e+07	4.40115e+07	2.69027e+07	1.5839e+07	5.12559e+07	1	1	1	44	IN	0.0740931	0.151385	-0.671397	T1		IN	0.38619	0.818991	-0.245704	T2		IN	0.305846
ko:K02888	large subunit ribosomal protein L21	1.28373e+07	2.189e+07	1.89525e+07	1.97429e+07	3.11528e+07	1.79132e+07	1.48008e+07	9.33952e+06	6.24804e+06	1.74016e+07	2.39517e+07	2.17461e+07	2.94073e+07	2.23807e+07	5.16503e+07	2.18212e+07	1.57985e+07	2.14716e+07	9.01182e+06	2.95432e+07	2.03211e+07	1.98171e+07	2.73321e+07	2.0624e+07	3.18623e+07	1.57557e+07	1.35841e+07	9.95303e+06	1.05767e+07	1.35675e+07	1	1	1	85	IN	0.0019213	0.0172311	-0.530592	T1	*	IN	0.303967	0.787667	-0.13259	T2		IN	0.0205691
ko:K02890	large subunit ribosomal protein L22	2.96425e+07	3.37669e+07	2.29616e+07	4.05843e+07	4.28767e+07	2.04542e+07	3.52226e+07	1.40235e+07	3.27127e+07	4.68116e+07	1.59246e+07	1.13722e+07	3.55299e+06	1.17504e+07	2.08495e+07	1.52957e+07	1.27591e+07	2.05705e+07	4.41685e+07	2.19958e+07	8.72715e+06	7.65044e+06	2.26707e+07	1.88894e+07	3.0979e+07	5.55841e+07	3.41433e+07	2.95915e+07	3.21515e+07	2.46765e+07	1	1	1	99	IN	0.0111613	0.0479975	0.997433	T0	*	IN	0.298536	0.780166	0.397046	T0		IN	0.126063
ko:K02892	large subunit ribosomal protein L23	1.18905e+07	1.10037e+07	8.77896e+06	6.0066e+06	1.06386e+07	7.00969e+06	1.13737e+07	9.82762e+06	5.14585e+06	1.79692e+07	1.42787e+07	1.29178e+07	6.74366e+06	3.49535e+06	9.17486e+06	8.20615e+06	3.03798e+07	1.16946e+07	6.91382e+06	1.01063e+07	3.10175e+06	6.64986e+06	1.42723e+07	1.79469e+07	5.66368e+06	7.62052e+06	1.85119e+07	1.11791e+07	7.58916e+06	1.64372e+07	1	1	1	83	IN	0.774991	0.827434	-0.0611797	T1		IN	0.963975	0.996949	-0.0146767	T2		IN	0.908744
ko:K02895	large subunit ribosomal protein L24	1.43047e+07	1.48686e+07	9.6878e+06	8.62422e+06	2.00163e+07	1.08179e+07	1.09843e+07	1.14605e+07	6.46045e+06	2.61683e+07	1.35356e+07	2.2973e+07	1.51868e+06	6.03874e+06	3.25924e+07	1.12038e+07	9.25021e+06	1.16311e+07	8.64001e+06	1.38077e+07	5.60391e+06	1.30574e+07	2.56503e+07	7.06929e+06	6.07391e+06	7.08073e+06	8.8355e+06	9.21037e+06	9.2123e+06	1.44998e+07	1	1	1	108	IN	0.422409	0.520075	0.261432	T0		IN	0.216277	0.757891	0.372227	T0		IN	0.839149
ko:K02897	large subunit ribosomal protein L25	6.09178e+06	3.82533e+06	8.38828e+06	1.14077e+07	3.99723e+06	3.9358e+06	1.02663e+07	4.36729e+06	3.35217e+06	5.49796e+06	4.765e+06	5.31927e+06	2.78712e+06	1.50785e+06	2.49807e+06	6.64958e+06	2.40764e+06	514000	8.4871e+06	6.82893e+06	2.0338e+07	3.78307e+06	2.18979e+06	1.23542e+07	2.83899e+06	6.87767e+06	8.95626e+06	5.82025e+06	6.72849e+06	6.29305e+07	1	1	1	53	IN	0.148242	0.243827	0.783172	T0		IN	0.307059	0.787752	-0.495143	T2		IN	0.0348155
ko:K02899	large subunit ribosomal protein L27	9.15603e+06	605198	1.99892e+06	1.10293e+06	1.0569e+06	2.99815e+06	2.12813e+06	3.50037e+06	310517	1.1355e+06	487657	154113	3.09071e+06	573830	4.13626e+06	177602	324879	638307	289021	2.26174e+06	582921	1.27056e+06	1.1468e+07	1.13335e+06	749907	804922	1.18683e+06	780095	2.32231e+06	1.13075e+06	1	1	1	23	IN	0.0892312	0.172392	1.28806	T0		IN	0.679874	0.912163	0.284721	T0		IN	0.105973
ko:K02902	large subunit ribosomal protein L28	2.06518e+06	5.64709e+06	2.3967e+06	1.03668e+07	4.24883e+06	2.72559e+06	3.69712e+06	2.93977e+06	770469	3.36929e+06	7.06839e+06	7.46593e+06	609447	2.97561e+06	8.91668e+06	3.84189e+06	5.19766e+06	3.63041e+06	6.32225e+06	1.02328e+07	187215	2.33102e+06	1.90174e+06	2.3363e+06	1.82357e+06	8.21967e+06	3.6279e+06	3.2663e+06	2.82286e+06	3.94633e+06	1	1	1	30	IN	0.292997	0.402316	-0.540072	T1		IN	0.392142	0.818991	0.461851	T0		IN	0.132177
ko:K02904	large subunit ribosomal protein L29	3.02179e+07	3.05108e+07	1.38399e+07	1.37251e+07	1.67998e+07	1.29922e+07	9.69556e+06	3.90429e+07	1.25385e+07	2.11539e+07	8.26706e+06	6.81684e+06	5.26215e+06	8.61883e+06	1.29086e+07	3.16165e+07	3.82019e+06	9.55196e+06	6.41046e+06	1.44183e+07	1.89422e+07	1.03348e+07	3.01296e+07	7.56672e+06	1.26545e+07	9.41878e+06	2.45734e+07	1.58335e+07	1.19036e+07	2.45743e+07	1	1	1	94	IN	0.0121036	0.0498178	1.00903	T0	*	IN	0.397923	0.818991	0.266411	T0		IN	0.100583
ko:K02906	large subunit ribosomal protein L3	1.82007e+07	3.41752e+07	1.87097e+07	3.81769e+07	2.44249e+07	3.34933e+07	2.80017e+07	1.13439e+07	8.00288e+06	2.92826e+07	3.45857e+07	6.54876e+07	6.02597e+06	1.94248e+07	9.06416e+07	3.24275e+07	4.24428e+07	3.32871e+07	3.39028e+07	8.59879e+07	1.90468e+07	2.75554e+07	1.26018e+07	2.99928e+07	1.34115e+07	3.07003e+07	1.52124e+07	1.97064e+07	1.72052e+07	2.15867e+07	1	1	1	146	IN	0.111415	0.199424	-0.689009	T1		IN	0.468408	0.849337	0.157295	T0		IN	0.0454074
ko:K02907	large subunit ribosomal protein L30	4.19672e+07	3.54587e+07	1.50549e+07	2.71031e+07	1.16441e+07	1.48956e+07	2.11257e+07	3.35477e+07	1.68713e+07	2.95132e+07	6.60923e+06	2.819e+06	3.716e+06	4.37579e+06	1.00729e+07	3.86496e+06	4.71751e+06	9.79142e+06	1.08993e+07	2.36551e+07	5.20926e+06	1.59069e+07	4.39204e+07	1.7139e+07	1.38353e+07	2.71881e+07	1.70308e+07	2.63956e+07	3.08805e+07	2.97365e+07	1	1	1	86	IN	0.000633347	0.0101814	1.80115	T0	*	IN	0.641952	0.902712	0.193986	T0		IN	0.00224331
ko:K02909	large subunit ribosomal protein L31	205773		527354	967906	106220	1.1267e+06	1.39112e+06	76883.6	222814	390295	507980	302523	9.49967e+06	516579	2.03581e+06	642510	540579	1.76341e+06	675690	1.08508e+06		1.61264e+06	631482	741751	371053	161326	42094.1	444944	1.06809e+06		0.9	1	0.8	10	IN	0.066595	0.14219	-2.24561	T1		IN	0.665687	0.908102	0.701353	T0		IN	0.0606215
ko:K02911	large subunit ribosomal protein L32	5.94569e+06	482794	1.98612e+06	460801	1.76292e+06	2.63687e+06	2.84791e+06	2.49893e+06	1.36297e+06	591764	1.66739e+06	3.01647e+06	2.87616e+06	1.60096e+06	6.90848e+06	1.43517e+06	1.08564e+06	1.53245e+06	361958	6.24477e+06	648963	679810	2.67645e+06	2.62529e+06	2.56145e+06	85110.3	434278	615345	1.41021e+06	2.30516e+06	1	1	1	16	IN	0.57477	0.655561	-0.362012	T1		IN	0.389027	0.818991	0.688263	T0		IN	0.0719349
ko:K02913	large subunit ribosomal protein L33	9.69447e+06	2.17872e+06	824358	8.58039e+06	3.64971e+06	1.35173e+06	3.74103e+06	1.32686e+07	2.75981e+06	1.79688e+06	1.24296e+06	753464	1.02006e+06	168584	5.03416e+06	3.48153e+06	612711	2.77064e+06	2.60703e+06	2.09579e+06	1.53909e+06	667210	2.80287e+06	3.20491e+06	1.23073e+06	4.69823e+06	1.04545e+06	4.97234e+06	1.01081e+06	2.88671e+06	1	1	1	14	IN	0.0917664	0.17438	1.27468	T0		IN	0.153967	0.757891	0.780584	T0		IN	0.37723
ko:K02914	large subunit ribosomal protein L34	403035		84295.9	178173			196838	319448		358866				298428	224938				190731			111247	330403	154577	132445	281599		597269	306634		0.6	0.3	0.7	1	OUT			2.33726	T0		OUT			-0.815551	T2		OUT
ko:K02916	large subunit ribosomal protein L35	73302.9	156131	209982	50949.9	124094	55463.3	462764	81798.3		547509		221936				172116			201936	290294		447257		1.27615e+06	140846				163697	315899	0.9	0.4	0.5	7	IN	0.0685213	0.143794	3.29582	T0		IN	0.181429	0.757891	2.20988	T0		OUT
ko:K02919	large subunit ribosomal protein L36	1.74709e+06	3.58404e+06	718050	842671	645889	3.40723e+06	1.17637e+06	5.2838e+06	963030	375830	3.24838e+06	541139	1.56162e+06	3.32852e+06	390711	483234	1.24664e+06	5.71682e+06	221660	2.92688e+06	1.32989e+06	596329	3.66565e+06	413616	2.07686e+06	3.91861e+06	1.2108e+06	3.83105e+06	879909	4.25373e+06	1	1	1	3	IN	0.847612	0.888272	0.122859	T0		IN	0.581268	0.883298	-0.317666	T2		IN	0.462854
ko:K02926	large subunit ribosomal protein L4	3.51648e+07	1.3451e+08	3.34956e+07	4.98639e+07	4.08236e+07	2.84044e+07	3.42566e+07	2.47401e+07	1.50494e+07	3.40738e+07	1.73573e+08	1.81103e+08	2.15662e+08	1.73865e+08	1.43239e+08	1.9623e+08	2.66775e+08	8.09394e+07	2.65405e+07	7.83068e+07	7.51361e+07	6.60224e+07	2.77993e+07	3.09637e+07	2.48393e+07	6.37926e+07	1.53738e+08	2.71594e+07	1.6533e+07	1.52559e+08	1	1	1	149	IN	7.37413e-05	0.00314138	-1.85102	T1	*	IN	0.290277	0.773445	-0.416168	T2		IN	0.00300191
ko:K02931	large subunit ribosomal protein L5	6.04027e+07	3.17613e+07	6.32422e+07	2.2755e+07	3.70473e+07	4.37974e+07	3.89525e+07	2.73771e+07	2.01348e+07	6.8102e+07	1.11326e+07	5.64351e+06	1.60102e+07	1.5067e+07	1.52304e+07	9.50203e+06	5.61353e+06	1.18373e+07	2.13417e+07	1.88876e+07	3.55349e+07	2.02898e+07	4.25071e+07	7.04381e+07	3.28398e+07	1.99534e+07	2.4533e+07	1.86108e+07	2.31206e+07	3.03972e+07	1	1	1	172	IN	0.000262367	0.0057317	1.67658	T0	*	IN	0.169132	0.757891	0.385101	T0		IN	0.000222358
ko:K02933	large subunit ribosomal protein L6	3.98075e+07	8.36143e+07	2.75062e+07	3.38353e+07	8.55419e+07	3.05954e+07	3.72325e+07	3.86543e+07	2.1845e+07	5.96994e+07	3.67373e+07	1.6133e+08	2.4615e+07	2.13458e+07	8.13254e+07	4.57561e+07	3.68417e+07	4.26109e+07	3.46863e+07	7.69164e+07	1.07865e+07	1.06749e+08	3.77501e+07	4.05421e+07	8.45008e+07	3.20478e+07	4.88773e+07	6.03891e+07	3.90856e+07	6.21626e+07	1	1	1	94	IN	0.295285	0.403177	-0.167331	T1		IN	0.634815	0.901501	-0.11694	T2		IN	0.843043
ko:K02935	large subunit ribosomal protein L7/L12	2.92904e+07	1.37058e+07	2.79733e+07	2.73691e+07	8.1619e+06	2.20323e+07	6.49935e+06	3.69976e+07	1.31029e+07	2.12733e+07	1.72357e+07	1.31067e+07	1.67113e+07	1.5754e+07	1.98815e+07	2.44696e+07	1.44781e+07	1.20932e+07	1.22943e+07	1.87767e+07	1.91975e+08	1.34492e+07	3.08359e+07	2.74047e+07	1.83312e+07	1.36373e+07	1.18596e+07	1.39538e+07	1.02386e+07	2.54801e+07	1	1	1	119	IN	0.569622	0.651433	0.166352	T0		IN	0.473209	0.849337	-0.266809	T2		IN	0.279461
ko:K02936	large subunit ribosomal protein L7Ae	1.08484e+06	937309		978487	384809	971335		439357	580922	231467												493337	493578	494199				127779			0.8	0	0.4	1	IN	0.000214991	0.00499402	7.42395	T0	*	IN	0.077288	0.748536	4.03795	T0		OUT
ko:K02937	large subunit ribosomal protein L7e		55369				125099																									0.2	0	0	1	OUT			1.27952	T0		OUT			1.27952	T0		OUT
ko:K02939	large subunit ribosomal protein L9	2.51413e+06	1.38848e+06	3.39969e+06	4.537e+06	2.09301e+06	2.9591e+06	5.1782e+06	2.45741e+06	3.51335e+06	8.23056e+06	2.29749e+06	642871	850222	2.15133e+06	2.44402e+06	595343	474790	3.63658e+06	7.90898e+06	2.483e+06	2.01506e+06	3.95983e+06	9.40701e+06	4.2263e+06	3.97038e+06	1.70373e+06	1.61552e+06	2.61705e+06	5.26183e+06	1.81382e+06	1	1	1	31	IN	0.0589194	0.132802	0.983906	T0		IN	0.901148	0.986099	0.0502669	T0		IN	0.065313
ko:K02945	small subunit ribosomal protein S1	7.59452e+06	1.84045e+07	1.85185e+07	3.01088e+07	2.11907e+07	1.73479e+07	2.49931e+07	1.32051e+07	1.20176e+07	1.34122e+07	1.90389e+07	3.01551e+07	1.49999e+07	9.06346e+06	2.67599e+07	2.86492e+07	1.83393e+07	6.37223e+06	1.4858e+07	1.79184e+07	2.01005e+07	1.9179e+07	4.90726e+06	2.43455e+07	8.99633e+06	1.66767e+07	1.92967e+07	1.09792e+07	2.58392e+07	1.56228e+07	1	1	1	126	IN	0.922824	0.948808	-0.0288764	T1		IN	0.668152	0.908102	0.136659	T0		IN	0.616513
ko:K02946	small subunit ribosomal protein S10	6.66267e+07	2.73579e+07	4.76196e+07	2.36361e+07	2.54212e+07	3.45922e+07	3.64586e+07	1.94502e+07	2.09163e+07	4.26666e+07	1.65839e+07	2.8967e+06	9.92111e+06	1.77827e+07	7.70536e+06	5.55846e+06	3.15757e+06	8.14051e+06	2.39426e+07	1.39808e+07	1.67274e+07	2.44607e+07	4.74832e+07	4.41813e+07	1.36317e+07	3.75573e+07	2.33727e+07	1.76841e+07	4.19868e+07	1.87993e+07	1	1	1	136	IN	0.000729268	0.0105311	1.84782	T0	*	IN	0.329299	0.80426	0.299324	T0		IN	0.00165968
ko:K02948	small subunit ribosomal protein S11	2.74053e+06	5.78203e+06	6.02413e+06	1.93946e+06	4.44686e+06	5.60986e+06	3.55086e+06	5.59597e+06	1.65403e+06	4.36124e+06	1.10869e+06	1.32057e+07	1.77252e+06	323298	1.18718e+06	304636	786519	1.84642e+06	1.76483e+06	2.15933e+06	1.69242e+06	6.6404e+06	3.49978e+06	3.07973e+06	3.3379e+06	921589	1.35702e+06	3.33973e+06	2.33231e+06	1.95904e+06	1	1	1	32	IN	0.00919142	0.0429507	1.52542	T0	*	IN	0.0658912	0.748536	0.642025	T0		IN	0.0345813
ko:K02950	small subunit ribosomal protein S12	2.08103e+07	2.09218e+07	1.45959e+07	1.07355e+07	1.68886e+07	2.03276e+07	2.14694e+07	1.66687e+07	1.03531e+07	2.66134e+07	5.689e+06	1.97938e+06	2.77393e+06	5.45818e+07	5.62851e+06	3.80296e+06	3.32932e+06	3.41381e+06	6.08243e+06	1.30555e+07	1.3494e+07	1.85385e+07	2.10333e+07	2.24917e+07	8.92243e+06	2.33309e+07	1.64553e+07	8.61576e+06	2.14767e+07	2.86646e+07	1	1	1	63	IN	0.0109515	0.0479975	1.60949	T0	*	IN	0.965722	0.996949	0.0103022	T0		IN	0.00392149
ko:K02952	small subunit ribosomal protein S13	2.66029e+07	1.52587e+07	1.69985e+07	1.52249e+07	1.05598e+07	2.64119e+07	1.85515e+07	1.72806e+07	2.33892e+07	2.41744e+07	3.97307e+06	5.43166e+06	1.58405e+06	3.01954e+06	4.69683e+06	3.56821e+06	3.44075e+06	2.75682e+06	1.52178e+07	6.8962e+06	9.1236e+06	6.10868e+06	3.60876e+07	3.16427e+07	1.01417e+07	1.85358e+07	7.89911e+06	1.36694e+07	2.16488e+07	6.00459e+06	1	1	1	79	IN	2.49527e-05	0.0019327	2.15533	T0	*	IN	0.166922	0.757891	0.498261	T0		IN	0.00636314
ko:K02954	small subunit ribosomal protein S14	1.52681e+06	380975	1.65979e+06	1.41658e+06	2.24704e+06	2.09405e+06	1.16493e+06	552664	1.07937e+06	1.18194e+06	1.2598e+06	792230	403019	696453	425825		1.14376e+06	1.54634e+06	3.94855e+06	1.80452e+06		2.03961e+06	2.41312e+06	542656	603632	2.87079e+06	641991	293484	2.90047e+06	432360	1	0.9	0.9	16	IN	0.338519	0.441006	1.17788	T0		IN	0.308435	0.787983	1.22353	T0		IN	0.984278
ko:K02956	small subunit ribosomal protein S15	9.57393e+06	9.03663e+06	1.49925e+07	8.64867e+06	1.3718e+07	1.7194e+07	1.54192e+07	4.26162e+06	8.1219e+06	2.31997e+07	3.4948e+06	9.4997e+06	4.90487e+06	3.70507e+06	6.85735e+06	2.38579e+06	8.15715e+06	6.66587e+06	1.57006e+07	6.39428e+06	2.82585e+06	7.11479e+06	2.35439e+07	1.40036e+07	1.59066e+07	1.51572e+07	1.23939e+07	6.68994e+06	1.9123e+07	9.896e+06	1	1	1	72	IN	0.0343478	0.0953235	0.924663	T0		IN	0.898329	0.986099	0.0385459	T0		IN	0.029854
ko:K02959	small subunit ribosomal protein S16	9.6159e+06	6.24262e+06	1.05129e+07	5.55074e+06	6.72062e+06	6.36557e+06	1.04492e+07	4.515e+06	5.89426e+06	9.62843e+06	1.17698e+07	8.57286e+06	1.15705e+07	4.74867e+06	8.39915e+06	4.79494e+06	2.27639e+06	1.04137e+07	1.09679e+07	4.16061e+06	1.02654e+07	3.25466e+06	1.82994e+07	6.32198e+06	5.21891e+06	7.9801e+06	2.52598e+06	4.06748e+06	1.54069e+07	4.25762e+06	1	1	1	69	IN	0.823367	0.867131	0.0731888	T0		IN	0.564923	0.883298	0.188623	T0		IN	0.65389
ko:K02961	small subunit ribosomal protein S17	4.88407e+06	4.18984e+06	4.66722e+06	1.89705e+06	3.48599e+06	3.24019e+06	6.99855e+06	4.156e+06	2.68878e+06	7.22676e+06	2.47335e+06	266595	1.92033e+06	1.57764e+06	58761.9	1.93352e+06	1.61802e+06	1.04548e+06	3.70478e+06	5.0809e+06	3.47897e+06	7.06682e+06	5.44669e+06	6.27899e+06	2.20096e+06	1.33369e+07	3.9057e+06	2.53713e+06	4.69627e+06	1.43682e+07	1	1	1	26	IN	0.0185817	0.064356	1.72562	T0		IN	0.275576	0.771664	-0.383409	T2		IN	0.00304421
ko:K02963	small subunit ribosomal protein S18	3.91239e+06	2.74712e+06	3.61472e+06	3.56589e+06	4.02515e+06	5.0907e+06	5.31083e+06	4.34498e+06	1.28189e+06	3.06285e+06	1.28166e+06	533044	2.46479e+06	2.33869e+06	1.88635e+06	1.16649e+06	220499	5.12514e+06	5.45074e+06	1.49375e+06	3.75842e+06	911550	6.63071e+06	1.92148e+06	961621	9.65396e+06	2.20102e+06	2.93337e+06	5.14508e+06	3.42695e+06	1	1	1	24	IN	0.0644328	0.139831	1.16448	T0		IN	0.553258	0.875621	0.247715	T0		IN	0.0837845
ko:K02965	small subunit ribosomal protein S19	2.86038e+07	2.87303e+07	1.13731e+07	1.39997e+07	1.22954e+07	1.06535e+07	1.60579e+07	1.70873e+07	4.51572e+06	1.98638e+07	5.44711e+06	3.98063e+06	5.85309e+06	2.38573e+06	4.13875e+06	4.25399e+06	1.16761e+06	9.78857e+06	1.51427e+07	8.47165e+06	4.48747e+06	1.06627e+07	2.88169e+07	8.60752e+06	5.87602e+06	1.52422e+07	8.93342e+06	1.18241e+07	2.3061e+07	8.3859e+06	1	1	1	38	IN	0.00909287	0.0429507	1.57173	T0	*	IN	0.377416	0.818991	0.427961	T0		IN	0.00838978
ko:K02967	small subunit ribosomal protein S2	2.0628e+07	2.23159e+07	4.33001e+07	1.53957e+07	1.15305e+07	2.63371e+07	2.42328e+07	1.98632e+07	2.3557e+07	3.28101e+07	1.33089e+07	2.33884e+07	1.24992e+07	8.63384e+06	1.55894e+07	1.39072e+07	9.06889e+06	1.56516e+07	2.14171e+07	3.60996e+07	1.15626e+07	1.61066e+07	2.2668e+07	3.26775e+07	1.20821e+07	1.78909e+07	9.22336e+06	9.55829e+06	2.10236e+07	1.44915e+07	1	1	1	109	IN	0.0388504	0.102162	0.54386	T0		IN	0.0430848	0.748536	0.543559	T0		IN	0.999175
ko:K02968	small subunit ribosomal protein S20	1.27187e+07	8.61381e+06	5.8016e+06	4.89702e+06	2.86882e+06	1.58519e+07	3.3264e+06	7.79901e+06	2.18222e+06	1.25797e+07	2.24297e+06	1.02141e+06	2.76398e+06	1.11913e+06	2.31803e+06	3.35443e+06	3.38619e+06	6.35962e+06	2.1988e+06	4.24828e+06	6.11518e+06	9.96495e+06	1.3015e+07	5.48248e+06	3.35142e+06	9.25535e+06	2.16273e+06	6.50083e+06	2.95941e+06	8.18803e+06	1	1	1	55	IN	0.0054296	0.0312569	1.3147	T0	*	IN	0.608323	0.895206	0.113336	T0		IN	0.0106946
ko:K02970	small subunit ribosomal protein S21	2.71356e+06	3.10252e+06	573912	1.1389e+06	360244	1.61695e+06	1.80912e+06	1.50026e+06	454710	2.46587e+06	1.5138e+06	1.21654e+06	1.01732e+06		1.28616e+06	3.00895e+06		2.08222e+06	749043	2.16246e+06	575746	496972	1.52668e+06	984897	818141	1.2663e+06	385915	777588	1.07305e+06	879304	1	0.8	1	9	IN	0.214732	0.32334	1.86124	T0		IN	0.228685	0.757891	0.62682	T0		IN	0.31049
ko:K02982	small subunit ribosomal protein S3	3.01954e+07	2.40971e+07	3.59898e+07	5.09246e+07	2.61545e+07	3.15352e+07	2.01277e+07	1.64442e+07	5.16954e+07	2.02474e+07	9.1842e+06	1.61631e+07	1.94733e+07	9.14469e+06	1.6253e+07	1.02936e+07	6.55532e+06	4.86839e+07	3.09483e+07	2.10942e+07	2.21427e+07	1.66451e+07	1.66708e+07	3.50783e+07	8.66963e+06	1.88717e+07	1.07722e+07	1.11086e+07	1.29208e+07	7.9576e+06	1	1	1	127	IN	0.036906	0.0991922	0.869138	T0		IN	0.000232338	0.200276	0.977797	T0		IN	0.799461
ko:K02984	small subunit ribosomal protein S3Ae	148936	106608		378965	88214.2	131089		14966.7					2735.06						92122.2				43962.8	76614.8	22456.4						0.6	0.2	0.3	1	OUT			3.16269	T0		OUT			2.37483	T0		OUT
ko:K02986	small subunit ribosomal protein S4	4.57605e+07	5.21563e+07	4.54995e+07	3.61436e+07	3.93468e+07	5.34208e+07	5.17336e+07	2.31838e+07	1.73398e+07	4.95153e+07	6.16763e+07	5.70278e+07	1.15612e+08	5.42626e+07	6.26856e+07	6.40484e+07	7.07092e+07	5.25505e+07	4.9633e+07	6.2623e+07	2.45592e+07	4.57852e+07	5.71983e+07	4.78309e+07	2.69821e+07	6.16771e+07	4.18404e+07	3.60813e+07	6.00733e+07	5.89579e+07	1	1	1	187	IN	0.00146249	0.0150859	-0.691193	T1	*	IN	0.48977	0.849337	-0.168794	T2		IN	0.0136924
ko:K02988	small subunit ribosomal protein S5	3.71679e+07	3.47041e+07	6.14746e+07	2.86754e+07	4.07321e+07	6.56959e+07	4.77603e+07	2.04295e+07	1.92556e+07	4.28911e+07	3.60795e+07	7.00437e+07	2.85805e+07	4.9649e+07	5.63972e+07	2.64989e+07	2.61117e+07	1.98487e+07	3.5439e+07	5.06051e+07	1.93652e+07	2.7685e+07	5.10036e+07	5.95408e+07	3.05695e+07	4.52439e+07	2.62954e+07	2.11885e+07	5.79067e+07	1.95091e+07	1	1	1	173	IN	0.993369	0.995706	-0.00227928	T1		IN	0.533238	0.875005	0.179046	T0		IN	0.526427
ko:K02990	small subunit ribosomal protein S6	2.61662e+06	1.47887e+06	4.96138e+06	947700	6.53497e+06	5.11267e+06	1.29362e+06	3.26828e+06	2.78452e+06	5.82345e+06	4.04426e+06	2.60658e+06	1.13563e+06	869816	1.73729e+06	3.13775e+06	1.8966e+06	4.25251e+06	2.96451e+06	5.33723e+06	5.12758e+06	3.07966e+06	4.33066e+06	2.67634e+06	1.94344e+06	5.57297e+06	2.81226e+06	1.26004e+06	3.18625e+06	3.55182e+06	1	1	1	37	IN	0.459109	0.544793	0.252364	T0		IN	0.796108	0.970326	-0.09306	T2		IN	0.322492
ko:K02992	small subunit ribosomal protein S7	3.32787e+07	1.97853e+07	3.49695e+07	1.867e+07	1.88036e+07	4.61371e+07	1.71764e+07	2.76567e+07	1.72207e+07	3.93375e+07	9.43126e+06	5.15411e+06	6.38952e+06	3.39926e+07	1.17502e+07	5.74237e+06	2.41566e+06	6.82445e+06	1.30589e+07	1.48464e+07	1.61205e+07	3.03034e+07	3.8164e+07	4.02683e+07	9.00462e+06	3.08481e+07	1.04645e+07	1.34459e+07	1.81103e+07	1.39158e+07	1	1	1	128	IN	0.00253947	0.0191472	1.56843	T0	*	IN	0.166291	0.757891	0.402027	T0		IN	0.0107434
ko:K02994	small subunit ribosomal protein S8	6.73682e+07	8.82261e+07	5.09474e+07	6.82791e+07	6.26233e+07	5.10973e+07	7.06348e+07	4.42277e+07	3.20782e+07	9.63414e+07	6.25397e+07	9.25832e+07	4.10193e+07	3.43349e+07	3.5672e+07	5.47795e+07	6.23004e+07	7.18242e+07	7.52681e+07	2.58206e+07	2.85163e+07	5.06635e+07	7.42874e+07	3.48419e+07	5.42716e+07	7.22493e+07	5.0717e+07	3.5999e+07	7.12371e+07	2.86248e+07	1	1	1	160	IN	0.447232	0.536679	0.22045	T0		IN	0.239924	0.757891	0.35485	T0		IN	0.550647
ko:K02996	small subunit ribosomal protein S9	1.7e+07	1.52498e+07	2.20452e+07	1.63305e+07	1.80681e+07	2.93384e+07	1.48152e+07	1.5476e+07	9.54797e+06	1.67726e+07	3.53617e+06	5.83663e+07	4.28079e+06	4.07196e+06	3.51958e+07	4.60284e+06	3.46225e+06	6.0012e+06	2.14714e+07	8.7954e+06	8.41398e+06	1.5953e+07	1.98903e+07	2.53575e+07	1.08783e+07	2.33613e+07	9.13486e+06	9.93576e+06	1.79587e+07	1.13811e+07	1	1	1	97	IN	0.105352	0.191387	0.963214	T0		IN	0.235937	0.757891	0.250867	T0		IN	0.191604
ko:K03040	DNA-directed RNA polymerase subunit alpha	1.30268e+07	5.12718e+06	1.80276e+07	6.74864e+06	7.50472e+06	1.80029e+07	4.35332e+06	6.29121e+06	6.65992e+06	8.1875e+06	2.31938e+06		631728	4.91989e+06	378151	948587	3.86907e+06	1.03102e+07	6.00724e+06	5.71754e+06	1.4941e+06	1.22868e+07	2.18956e+07	2.17846e+07	6.24799e+06	1.01698e+07	2.70277e+06	2.56176e+06	7.57146e+06	7.64701e+06	1	0.9	1	41	IN	0.0683692	0.143794	2.87781	T0		IN	0.517199	0.869055	0.287671	T0		IN	0.12612
ko:K03043	DNA-directed RNA polymerase subunit beta	1.18118e+07	5.98356e+06	3.68654e+07	8.98602e+06	1.05715e+07	2.74295e+07	1.36009e+07	7.07051e+06	1.24502e+07	1.59091e+07	2.27526e+06	4.23853e+06	4.86435e+06	7.63959e+06	4.76624e+06	3.38274e+06	3.26478e+06	2.83192e+06	6.20144e+06	2.91767e+06	2.09592e+06	4.31876e+06	7.71966e+06	3.20749e+07	7.84391e+06	1.44346e+07	9.8843e+06	1.57586e+07	9.63988e+06	4.09246e+06	1	1	1	72	IN	0.000424817	0.00770093	1.7027	T0	*	IN	0.181162	0.757891	0.637278	T0		IN	0.00521141
ko:K03046	DNA-directed RNA polymerase subunit beta'	1.10918e+07	5.70262e+06	2.29813e+07	1.11591e+07	7.12729e+07	2.46525e+07	1.52532e+07	1.54897e+07	7.72976e+06	1.24536e+07	1.3396e+07	2.13918e+07	1.5004e+07	9.35263e+06	2.62358e+07	9.05093e+06	8.63733e+06	2.25876e+07	1.61928e+07	2.15534e+07	6.17226e+06	9.46774e+06	1.189e+07	2.51032e+07	1.08384e+07	1.09425e+07	9.66337e+06	1.37692e+07	1.43318e+07	1.29672e+07	1	1	1	74	IN	0.999036	0.999036	-0.000423722	T1		IN	0.345614	0.818991	0.366347	T0		IN	0.196899
ko:K03060	DNA-directed RNA polymerase subunit omega	815306	444020	804898	459519	207814		641235	94856	137735	889153	1.35771e+06	1.07407e+06	4.39532e+06	1.8775e+06	549174	2.08305e+06	1.80478e+06	1.75583e+06	273336	469510	457182	174774	820678	195194	196584	592211	350338		333813	1.20129e+06	0.9	1	0.9	3	IN	0.0724959	0.149919	-2.46575	T1		IN	0.99938	0.999628	-0.000795496	T2		IN	0.0696644
ko:K03062	26S proteasome regulatory subunit T2	129827					212053													90445.5		270958			130684	80805.7						0.2	0.1	0.3	1	OUT			0.825175	T0		OUT			-0.671571	T2		OUT
ko:K03070	preprotein translocase subunit SecA	1.94713e+06	2.26747e+06	2.51549e+06	2.03996e+06	719633	3.14119e+06	3.73758e+06	1.63803e+06	822054	3.0694e+06	366911	88672.9	997738	899629	1.1301e+06			552968	2.64469e+06	869326		265238	2.53711e+06	3.56181e+06	1.36124e+06	1.17457e+06	623957	1.73631e+06	1.73828e+06	3.48636e+06	1	0.8	0.9	21	IN	0.0636824	0.139122	3.41137	T0		IN	0.244021	0.757891	1.4936	T0		IN	0.348664
ko:K03071	preprotein translocase subunit SecB				271346		184393	125505				294399					167893				141129					229693	135577					0.3	0.3	0.2	2	OUT			-0.0150759	T1		OUT			0.766338	T0		OUT
ko:K03072	preprotein translocase subunit SecD	741763	265740	3.31621e+06	2.04005e+06	4.09521e+06	1.30106e+06	3.3337e+06	200389	659619	3.04086e+06	2.03046e+06	1.84915e+06	309527	1.18522e+06	1.1733e+06	1.69684e+06	1.44524e+06	825327	5.09687e+06	3.22561e+06	1.04551e+06	798875	4.70191e+06	2.96008e+06	5.37822e+06	3.76223e+06	793606	1.86134e+06	5.28332e+06	1.04329e+06	1	1	1	30	IN	0.71444	0.777398	-0.249053	T1		IN	0.18806	0.757891	-0.764083	T2		IN	0.377914
ko:K03073	preprotein translocase subunit SecE					37453.1	145593	47597.5						81228.1	343957		182392	83489.8				145979	95375.5	56846.5					60228.6		131313	0.3	0.4	0.5	1	OUT			-1.06478	T1		OUT			-1.45646	T2		OUT
ko:K03075	preprotein translocase subunit SecG						235907		105120					162281		1.79717e+06								336407					55838.7			0.2	0.2	0.2	1	OUT			-0.354579	T1		OUT			0.0390583	T0		OUT
ko:K03076	preprotein translocase subunit SecY	7.34705e+06	4.86757e+06	2.173e+06	8.84072e+06	3.13298e+06	3.17041e+06	5.45852e+06	2.0766e+06	1.79776e+06	9.99198e+06	1.10306e+06	687429			113850	468039		634743	5.18574e+06	596838	548938	183780	2.20549e+07	661232	3.6456e+06	6.69582e+06	1.84366e+07	7.39427e+06	3.99206e+06	9.14782e+06	1	0.7	1	12	IN	0.013863	0.0536877	5.39387	T0		IN	0.744359	0.946596	0.294825	T0		IN	0.0281997
ko:K03077	L-ribulose-5-phosphate 4-epimerase	2.37481e+06	1.56622e+06	1.16703e+06	1.34274e+06	6.36198e+06	912113	222687	5.18395e+06	1.1324e+06	391245	389293	620355	1.77323e+06	923410	1.29004e+06	1.42929e+06	375160	2.34316e+06	1.33307e+06	307076	1.27219e+06	1.37198e+06	3.42249e+06	2.60013e+06	1.71229e+07	1.95735e+06	749455	1.69971e+06	4.37915e+06	457862	1	1	1	20	IN	0.151384	0.247087	0.603946	T0		IN	0.13381	0.757891	-0.625715	T2		IN	0.00622667
ko:K03086	RNA polymerase primary sigma factor	722213	130235	2.73475e+06	458812	1.09323e+06	1.55808e+06	1.34894e+06	882967	537413	1.38003e+06	392471	599885		138414	163218	732662	1.20397e+06	932931	936357	86700.3	2.80745e+06	767271	2.42501e+06	2.09872e+06	1.91425e+06	715179	563350	600625	1.06909e+06	488618	1	0.9	1	9	IN	0.175465	0.275823	1.89081	T0		IN	0.437423	0.842316	-0.389135	T2		IN	0.108467
ko:K03088	RNA polymerase sigma-70 factor, ECF subfamily	419955		223657			173448		678930					153989						100296			1.04034e+06	147008	556149	58786.7	239800	460404	296770			0.4	0.2	0.7	3	OUT			1.94465	T0		OUT			-2.38521	T2		OUT
ko:K03091	RNA polymerase sporulation-specific sigma factor			220528	702732		247193	168002			286050	157820	529072									91477.3			246956			565614			170310	0.5	0.2	0.4	1	OUT			2.44103	T0		OUT			0.971994	T0		OUT
ko:K03092	RNA polymerase sigma-54 factor						120233			229271	129686													221666					60166.9			0.3	0	0.2	1	OUT			2.17988	T0		OUT			0.806537	T0		OUT
ko:K03093	RNA polymerase sigma factor		2.8224e+06	8.54647e+06		226831	638411	1.60878e+06	307034	177191	1.32419e+06	1.04206e+07	7.91443e+06	2.64569e+07	2.18121e+07		7.35987e+06	2.96235e+06	2.49768e+06	2.92862e+06		6.94011e+06		1.78406e+06	1.98831e+06	1.04773e+06	655322		460982	3.31324e+06	671721	0.8	0.8	0.8	1	IN	0.479922	0.56244	-2.41384	T1		IN	0.873171	0.986099	-0.540769	T2		IN	0.570382
ko:K03106	signal recognition particle subunit SRP54	265723		147096		287557	139938		244275		103483									278167			391893	631047	494835	88626.6	292637			209244		0.6	0.1	0.6	4	OUT			3.71016	T0		OUT			-0.404867	T2		OUT
ko:K03110	fused signal recognition particle receptor	91402.1						658552			272765		120104	126501			82906.3	136222		1.28714e+06		188993		388651	591221	76822.2				731284		0.3	0.5	0.5	3	OUT			-1.37446	T1		OUT			-1.71922	T2		OUT
ko:K03111	single-strand DNA-binding protein	2.13792e+06	904897	3.49316e+06	1.4844e+06	1.72181e+06	2.57173e+06	2.08797e+06	2.68992e+06	1.12638e+06	5.27972e+06	916293	505385	730652	262079	2.58616e+06	464050	405729	238467	1.08259e+06	1.42767e+06	1.97587e+06	1.63455e+06	1.31781e+06	3.91734e+06	2.31158e+06	1.87578e+06	2.06774e+06	1.53632e+06	1.31659e+06	1.71248e+06	1	1	1	29	IN	0.00241841	0.0190539	1.64888	T0	*	IN	0.626491	0.89901	0.151852	T0		IN	0.00471553
ko:K03146	cysteine-dependent adenosine diphosphate thiazole synthase	217872				309767			1.5643e+06		950119									472376							397548		763856	127745		0.4	0.1	0.3	3	OUT			2.76725	T0		OUT			1.13333	T0		OUT
ko:K03147	phosphomethylpyrimidine synthase	411632	739101	256816	238946	58648.6	1.52922e+06		319681	149125				578440											239197		918896			95591		0.8	0.1	0.3	3	IN	0.00203123	0.0176592	5.69915	T0	*	IN	0.0126278	0.748536	4.18228	T0		OUT
ko:K03148	sulfur carrier protein ThiS adenylyltransferase			145139			104367				1.64094e+06				186608	212747			225659	198814	140825				388385	209908	231361	1.97347e+06		196624	127756	0.3	0.5	0.6	4	OUT			-1.33145	T1		OUT			-2.51764	T2		OUT
ko:K03149	thiazole synthase	200823	526750	912296	269927	92705.3	156307		210447		632072				245851	96809.3	52102	193221		148912				1.13805e+06	2.58168e+06	166361	98170.9	357872	155346		220499	0.8	0.5	0.7	10	IN	0.211502	0.32064	3.03756	T0		IN	0.657905	0.908102	0.642122	T0		OUT
ko:K03150	2-iminoacetate synthase		194877				101638		216333		235858										205545	209570		101028	434430							0.4	0.1	0.3	2	OUT			2.22565	T0		OUT			0.678959	T0		OUT
ko:K03152	protein deglycase		1.12567e+06				295300		830589		172635	1.03212e+06	652737	53851.4			316349		123274		821044	434992	401033		299075		598531		146074	136985		0.4	0.6	0.6	4	OUT			-1.46048	T1		OUT			-1.36966	T2		OUT
ko:K03205	type IV secretion system protein VirD4			187047	438423	944313					436235	242238				544708				489389			445962		118702	272938			378284	1.08678e+06		0.4	0.3	0.5	1	OUT			0.903533	T0		OUT			-0.746799	T2		OUT
ko:K03210	preprotein translocase subunit YajC	1.81571e+06	5.31947e+06	2.71833e+06	2.02189e+06	1.65254e+06	1.51071e+07	511493	9.23862e+06	1.37074e+06	4.64399e+06	682441	2.55213e+06	870802	374102	446494	330292	1.20935e+06	1.05418e+06	727783	686706	834758	2.8685e+06	935359	6.86191e+06	3.51715e+06	6.29544e+06		8.34814e+06	9.88364e+06		1	1	0.8	17	IN	0.00637328	0.0345862	1.94974	T0	*	IN	0.193502	0.757891	2.044	T0		IN	0.698412
ko:K03218	23S rRNA (guanosine2251-2'-O)-methyltransferase	165447							170083											347543	312188		338132	113680	378653	345216	45289.3	1.18249e+06			405031	0.2	0.2	0.7	4	OUT			-0.193861	T1		OUT			-4.18607	T2		OUT
ko:K03231	elongation factor 1-alpha			1.16365e+06																												0.1	0	0	1	OUT			1.01857	T0		OUT			1.01857	T0		OUT
ko:K03233	elongation factor 1-gamma			571495			1.19456e+06		319628			127914				136749									242913	333617						0.3	0.2	0.2	1	OUT			1.35932	T0		OUT			1.13928	T0		OUT
ko:K03271	D-sedoheptulose 7-phosphate isomerase	303971	440484	188079	527103		2.1434e+06	167766	149239		403309	761101	312853		505093	1.06001e+06	901155	989643	465370	1.58997e+06	1.55905e+06		162448		130763		686054	960135	418849	785597	122518	0.8	0.9	0.7	3	IN	0.36258	0.46594	-1.87782	T1		IN	0.584526	0.883298	0.899279	T0		IN	0.0698201
ko:K03274	ADP-L-glycero-D-manno-heptose 6-epimerase			473188			87429.7		114708		164463	83411.5							615941	108462	742751	163941	269458		6.40234e+06				71285.5		61816.9	0.4	0.4	0.5	2	OUT			-0.240084	T1		OUT			-1.06579	T2		OUT
ko:K03283	heat shock 70kDa protein 1/2/6/8											972078									807361	942885										0	0.2	0.1	1	OUT			-1.95853	T1		OUT			-0.988247	T2		OUT
ko:K03284	magnesium transporter					375964																				688078						0.1	0	0.1	1	OUT			0.855828	T0		OUT			-0.0870239	T2		OUT
ko:K03285	general bacterial porin, GBP family	2.19881e+06	9.47224e+06	3.6336e+06	2.56968e+07	1.94343e+06	2.28377e+06	2.37035e+06	3.6354e+06	1.18901e+07	1.47863e+07	4.02615e+06	2.9166e+06	2.82842e+06	2.0014e+06	1.60583e+06	1.30501e+06	3.45673e+06	3.15909e+06	1.15875e+06	2.27417e+07	6.63016e+06	1.41908e+06	4.80261e+06	5.19937e+06	1.51662e+06	4.59709e+06	1.1625e+06	2.56823e+06	2.57784e+06	5.49414e+07	1	1	1	48	IN	0.133764	0.224344	0.834721	T0		IN	0.438599	0.842316	0.423713	T0		IN	0.273978
ko:K03286	OmpA-OmpF porin, OOP family	4.23859e+07	3.5164e+07	2.01442e+07	3.96608e+07	3.44792e+07	2.0897e+07	6.61765e+07	3.78388e+07	3.27942e+07	1.57682e+07	8.87992e+07	8.21559e+07	1.94907e+07	8.43306e+07	7.82223e+07	1.04371e+08	7.6338e+07	2.17009e+08	7.55869e+07	9.46515e+07	2.34104e+07	2.09075e+07	4.12416e+07	1.62001e+07	6.01267e+07	4.29902e+07	2.31947e+07	7.10669e+07	4.98814e+07	1.19483e+07	1	1	1	152	IN	0.00114506	0.0130079	-1.33501	T1	*	IN	0.899399	0.986099	0.0419811	T0		IN	0.00448688
ko:K03296	hydrophobic/amphiphilic exporter-1 (mainly G- bacteria), HAE1 family	124436	293341	633249	306014	888018	875377	250738	1.04172e+06	202529	587784	274038	149507	432486		260954			99746.2	300479	566172	186073	415396	418435	588055	310471			204439	253630	245100	1	0.7	0.8	5	IN	0.0471449	0.115424	3.1019	T0		IN	0.12045	0.757891	2.11226	T0		IN	0.324367
ko:K03299	gluconate:H+ symporter, GntP family			237354																												0.1	0	0	1	OUT			0.789696	T0		OUT			0.789696	T0		OUT
ko:K03307	solute:Na+ symporter, SSS family		97119.4	510003	598581	1.42135e+06	431481	166925		43519.8			235531		538637					765545		218769	75777.7	159184	144521		812637		74861.8	582587	63250.9	0.7	0.3	0.8	5	OUT			3.03961	T0		IN	0.816021	0.972178	-0.271906	T2		IN	0.0301731
ko:K03310	alanine or glycine:cation symporter, AGCS family		127888	1.31391e+06	138760		542124	131095		56683.7	133098															263720	453985	353991	402490			0.7	0	0.4	2	OUT			5.35453	T0		OUT			1.95393	T0		OUT
ko:K03320	ammonium transporter, Amt family	377647	176562	904490	292370	334101	1.07529e+06	421545	532914		303194	317057	1.28432e+06		433207				20389.7		593654	709579	161620	416925	3.59295e+06	73447.7		1.22308e+06	1.42331e+06	602425	462588	0.9	0.5	0.9	6	IN	0.0400703	0.104085	3.75106	T0		IN	0.859034	0.983582	-0.383347	T2		IN	0.0199254
ko:K03324	phosphate:Na+ symporter						97674.4																		119905							0.1	0	0.1	1	OUT			0.66246	T0		OUT			-0.029312	T2		OUT
ko:K03332	fructan beta-fructosidase	4.52782e+06	7.21137e+06	682371	2.14233e+07	2.17997e+06	1.35067e+06	4.94993e+06	4.77989e+06	341633	4.16149e+06	1.19673e+07	4.89773e+06	3.07312e+06	1.85425e+07	1.19329e+06	2.93811e+06	1.25094e+06	1.55933e+07	1.71666e+06	1.9376e+08	1.71415e+07	2.7032e+06	2.39565e+06	1.24512e+07	795812	1.69249e+06	4.69412e+06	2.22183e+06	1.34112e+06	4.26214e+06	1	1	1	32	IN	0.147627	0.243285	-1.06454	T1		IN	0.781979	0.967096	-0.122795	T2		IN	0.168225
ko:K03335	inosose dehydratase	667193		156779		689033	103664		171026	104130	759748	1.95583e+06		308903	1.81866e+06	422826	435305	450585		386397	2.78266e+06	1.91997e+06	327573	73535.6	666216	272366	203421	660719	153249		677943	0.7	0.8	0.9	5	IN	0.323903	0.427192	-1.98554	T1		IN	0.284993	0.772539	-2.01462	T2		IN	0.853755
ko:K03336	3D-(3,5/4)-trihydroxycyclohexane-1,2-dione acylhydrolase (decyclizing)	2.20828e+06		1.16485e+06	968195	87201.1	393249	174665	2.66956e+06	434541	4.46164e+06	1.63454e+07	316257		4.73167e+06		284188	1.05484e+06	1.53684e+06	835076	3.16547e+07	3.00605e+06	321744	330705	343966	275355	185309	474651	2.12416e+06	131304		0.9	0.8	0.9	8	IN	0.932903	0.954182	-0.192612	T1		IN	0.763651	0.955395	0.669361	T0		IN	0.868811
ko:K03337	5-deoxy-glucuronate isomerase	242155	781156	160388	249434	555807	73059	533041	236761	735872	240139	165013	185059	441177	6.68028e+06	2.36215e+06		730003	504230	471958	3.61432e+06	121951		731226	235845	229258	392697	409626	169127		602794	1	0.9	0.8	6	IN	0.98113	0.984597	-0.425113	T1		IN	0.230671	0.757891	1.64205	T0		IN	0.293753
ko:K03338	5-dehydro-2-deoxygluconokinase		372651	177907											694398				114781		511354		97801.1		149938			309424				0.2	0.3	0.3	2	OUT			-0.926934	T1		OUT			-0.611374	T2		OUT
ko:K03339	6-phospho-5-dehydro-2-deoxy-D-gluconate aldolase			332807	525065	855718			440889		745501	551869		2.80827e+06	495659	3.68917e+06		289748	490106	1.83371e+06	268628	838837	117788	3.35263e+06	463551	521074						0.5	0.8	0.5	2	IN	0.0567361	0.129249	-3.19158	T1		OUT			-0.0709329	T2		IN	0.134482
ko:K03340	diaminopimelate dehydrogenase	5.3681e+06	2.27658e+07	8.79595e+06	1.34898e+07	2.0194e+07	1.05363e+07	1.09127e+07	5.92551e+06	7.20251e+06	1.13512e+07	1.40497e+06	2.28851e+07	1.26742e+06	1.09451e+06	739697	3.90512e+06	4.36826e+06	2.28031e+06	2.08465e+07	2.96014e+06	2.65604e+06	1.27974e+06	1.43166e+07	2.79503e+06	8.47767e+06	1.48447e+07	1.38038e+07	1.27362e+07	1.8179e+07	1.49203e+07	1	1	1	46	IN	0.0115537	0.0487316	1.76462	T0	*	IN	0.45167	0.843187	0.431929	T0		IN	0.0918219
ko:K03385	nitrite reductase (cytochrome c-552)	123120		667129		126548	522560				195573				330911						348595				836237	82683.9				230930	237346	0.5	0.2	0.4	1	OUT			2.31614	T0		OUT			0.813478	T0		OUT
ko:K03386	peroxiredoxin 2/4	3.86398e+06	2.09557e+06	5.43406e+06	1.83146e+06	1.5288e+06	4.16223e+06	3.20277e+06	7.0295e+06	2.06774e+06	2.46794e+06	3.89183e+06	1.13074e+06	1.02636e+06	552113	3.07018e+06	1.73518e+06	366296	1.22529e+07	4.2363e+06	6.6196e+06	557466	6.50107e+06	1.72773e+06	9.2667e+06	1.75063e+06	6.55796e+06	3.77242e+06	4.12029e+06	3.54291e+06	1.69595e+06	1	1	1	29	IN	0.336474	0.439013	0.513271	T0		IN	0.987273	0.997129	-0.00801244	T2		IN	0.504424
ko:K03387	NADH-dependent peroxiredoxin subunit F							112302	142723	67257									216203		92158.2		146557		107300				75793			0.3	0.2	0.3	1	OUT			0.577956	T0		OUT			-0.014284	T2		OUT
ko:K03388	heterodisulfide reductase subunit A2	156868	604294	505252	90188.4	198141		194548	313360	107515	198163	136364	294955		448748				787853		477606	199058	188087	251873	4.21629e+06	1.0046e+06	221185	931996	265678	209479	512136	0.9	0.5	1	9	IN	0.0634928	0.139064	2.7333	T0		IN	0.115958	0.757891	-1.7663	T2		IN	0.0129731
ko:K03389	heterodisulfide reductase subunit B2	2.3697e+06	201335	188009	1.98421e+06	614160	106116		443223	140914	4.05995e+06	1.71476e+07	643229	1.89676e+07	7.81596e+06	865154		486429	1.38072e+06	706255		2.64344e+06		417931	2.23654e+06	379582		871397	498639	345383		0.9	0.8	0.7	5	IN	0.884327	0.922211	-0.779826	T1		IN	0.427229	0.836994	1.43797	T0		IN	0.0770977
ko:K03390	heterodisulfide reductase subunit C2			114146		74212.4	252394							511467		203075			316750	160316					623302					403982	112135	0.3	0.4	0.3	2	OUT			-1.12543	T1		OUT			-0.370425	T2		OUT
ko:K03402	transcriptional regulator of arginine metabolism			182244					96327.2											203670		156115			77938.9				128106			0.2	0.1	0.3	1	OUT			0.644524	T0		OUT			-0.648836	T2		OUT
ko:K03406	methyl-accepting chemotaxis protein	571245	628940	2.1123e+06	869476	1.9413e+06	1.31649e+06	738736	368521	309527	1.44978e+06	1.30928e+06	516242	1.08423e+06	790807	398569	361324	1.09496e+06	351249	336160			606877	128261	1.06204e+06	2.59965e+06	167435	1.12182e+06	1.05274e+06	248611	678135	1	0.9	0.9	21	IN	0.239621	0.346619	1.42169	T0		IN	0.200592	0.757891	1.47974	T0		IN	0.978383
ko:K03407	two-component system, chemotaxis family, sensor kinase CheA			828067		440256										148781													902833			0.2	0.1	0.1	4	OUT			1.12541	T0		OUT			0.86609	T0		OUT
ko:K03408	purine-binding chemotaxis protein CheW					217869													91743.6			108920		156314		142387						0.1	0.1	0.3	1	OUT			0.123875	T0		OUT			-1.34677	T2		OUT
ko:K03415	two-component system, chemotaxis family, chemotaxis protein CheV			342703		127685																										0.2	0	0	2	OUT			1.54327	T0		OUT			1.54327	T0		OUT
ko:K03416	methylmalonyl-CoA carboxyltransferase 5S subunit	1.88398e+06	314669	1.8522e+06	444254	1.13817e+06	2.72417e+06	659041	1.27392e+06	570359	2.71288e+06									427498		168593	161990	2.86543e+06	4.64061e+06	744346	818255	550570	428429	634368	354256	1	0.1	1	3	IN	8.25311e-06	0.0013875	9.19066	T0	*	IN	0.260067	0.757891	0.737198	T0		IN	1.01419e-05
ko:K03427	type I restriction enzyme M protein	2.18303e+06		210544		340958		323972	221078	118645		207895	598209	1.55756e+06	1.05141e+06			1.1278e+06				170214		124876	63820.8			152999	95721.4	216514	176471	0.6	0.5	0.7	2	OUT			0.255737	T0		OUT			0.0764135	T0		OUT
ko:K03431	phosphoglucosamine mutase	162122	839338	758914	147859	453257	1.86812e+06	175522	630613	555866	96243	198567	919793			51076.5	362410			136774	192869	964424	313078	713941	3.73716e+06	461636	720822	389985	68953.5	130938	361616	1	0.6	1	8	IN	0.0172659	0.0610395	3.96384	T0		IN	0.781635	0.967096	-0.215539	T2		IN	0.0202623
ko:K03436	DeoR family transcriptional regulator, fructose operon transcriptional repressor	231045		273229		87715.3	763793	1.84164e+06	345274	173230	630629	256655					153883	705192	241117	187920	223339	167568	422387		350705	2.00449e+06		591665			1.02441e+06	0.8	0.6	0.6	7	IN	0.0838963	0.165462	1.99997	T0		IN	0.521296	0.870767	1.32746	T0		OUT
ko:K03439	tRNA (guanine-N7-)-methyltransferase												665670																		56151.8	0	0.1	0.1	1	OUT			-0.938083	T1		OUT			-0.583673	T2		OUT
ko:K03442	small conductance mechanosensitive channel		168026				189573				758001	191137	403005			205284		273107			362009	167065						252355				0.3	0.5	0.2	1	OUT			-1.59919	T1		OUT			0.916537	T0		OUT
ko:K03455	monovalent cation:H+ antiporter-2, CPA2 family	558956	738789	86598.1	518127	189136	249181	862748	1.12013e+06		608754	992937	1.94804e+06	6.07884e+06	2.01138e+06	1.67533e+06	1.97399e+06	4.08593e+06	1.10414e+06	1.11944e+06	1.69622e+06	336057	1.0803e+06	1.06915e+06	204521	163759	565137	1.26861e+06	510272	2.61885e+06	978862	0.9	1	1	1	IN	0.0269334	0.0816629	-3.02465	T1		IN	0.266788	0.765062	-1.45233	T2		IN	0.00489143
ko:K03474	pyridoxine 5-phosphate synthase					120189						213363					282202			195749		157671		124012	72567.7				684081			0.1	0.3	0.4	1	OUT			-1.65887	T1		OUT			-2.29758	T2		OUT
ko:K03496	chromosome partitioning protein			739690	494953	90502	215522		632144	452770						51993.9						62299.7		2.46771e+06	436939	45208.5			846742	78258.3		0.6	0.1	0.6	2	OUT			4.51653	T0		OUT			0.329878	T0		OUT
ko:K03497	ParB family transcriptional regulator, chromosome partitioning protein			73717.5							41467.6				117665											669560						0.2	0.1	0.1	1	OUT			0.474091	T0		OUT			0.224244	T0		OUT
ko:K03499	trk/ktr system potassium uptake protein															8595.71									99720.2							0	0.1	0.1	1	OUT			-0.326239	T1		OUT			-0.665421	T2		OUT
ko:K03501	16S rRNA (guanine527-N7)-methyltransferase			4.21792e+06				961157	30383.8	183273		2.38882e+06	3.70006e+06	1.7486e+06	2.25018e+06		1.17227e+06		166616	1.53449e+06		1.31829e+06		488233	1.75405e+06	547983	370409		157962	2.2304e+06		0.4	0.7	0.7	2	OUT			-3.87051	T1		OUT			-3.17005	T2		OUT
ko:K03518	aerobic carbon-monoxide dehydrogenase small subunit	1.60459e+06	645849	1.91968e+06		1.04035e+06	583083	1.69332e+06	2.81265e+06	190600	444869	3.97201e+06	4.87333e+06	3.12865e+06	4.32473e+06	2.2075e+06	1.14744e+06	3.24713e+06	1.67032e+06	4.39203e+06	3.0876e+06	1.04843e+06	612543	627275	406485	1.28782e+06	223704	784611	2.08326e+06		2.39609e+06	0.9	1	0.9	3	IN	0.0746826	0.151499	-2.65627	T1		IN	0.941061	0.996496	0.139893	T0		IN	0.0588254
ko:K03521	electron transfer flavoprotein beta subunit	1.63906e+07	5.74663e+06	1.89697e+07	7.16128e+06	4.47824e+06	1.7415e+07	902907	4.49608e+06	6.56441e+06	8.2313e+06	1.76304e+06	1.91888e+06	2.04823e+06	2.46255e+06	1.49962e+06	1.73938e+06	1.62008e+06	464879	2.7685e+06	1.7651e+06	5.14181e+06	5.57024e+06	9.07826e+06	1.5487e+07	5.69699e+06	5.82431e+06	3.382e+06	6.99245e+06	7.56331e+06	1.51909e+06	1	1	1	60	IN	0.000857642	0.0114847	2.03431	T0	*	IN	0.567108	0.883298	0.25923	T0		IN	0.000508071
ko:K03522	electron transfer flavoprotein alpha subunit	9.617e+06	6.1498e+06	2.0662e+07	9.62329e+06	4.02778e+06	1.19981e+07	2.88438e+06	6.21136e+06	4.91985e+06	1.31309e+07	722168	254035	2.92332e+06	1.09378e+07	3.39338e+06	277152	419793	998949	4.39525e+06	2.54025e+06	4.32754e+06	2.10249e+07	7.02149e+06	1.62962e+07	5.29858e+06	9.10637e+06	3.18662e+06	5.05267e+06	5.39005e+06	1.43945e+06	1	1	1	94	IN	0.00269878	0.0198221	2.45845	T0	*	IN	0.45466	0.843187	0.338885	T0		IN	0.0147735
ko:K03524	BirA family transcriptional regulator, biotin operon repressor / biotin---[acetyl-CoA-carboxylase] ligase	297293		230009				226180																267948		139470		77302	166576			0.3	0	0.4	1	OUT			2.39001	T0		OUT			-0.498487	T2		OUT
ko:K03525	type III pantothenate kinase		463128	241567	189497	351153	480984	9.98004e+06			768265			157001	814998		209439	219443		64282.5	447345				134561			131341		61981.3		0.7	0.6	0.3	1	OUT			1.72846	T0		OUT			4.44917	T0		OUT
ko:K03526	(E)-4-hydroxy-3-methylbut-2-enyl-diphosphate synthase	101382	263485	294867	924691	638967	940806	976208		132189	364380					126477	180829			497702		459851	337019	106913	739521	246746	436828	369534		451818	204077	0.9	0.3	0.9	5	IN	0.00350922	0.0240692	5.40297	T0	*	IN	0.610609	0.895206	0.219384	T0		IN	0.00355598
ko:K03527	4-hydroxy-3-methylbut-2-en-1-yl diphosphate reductase	5.2036e+06	8.35893e+06	1.57122e+07	7.78454e+06	7.87993e+06	1.38464e+07	6.53725e+06	6.45832e+06	5.84755e+06	9.39046e+06	3.73939e+06	1.78267e+06	6.27562e+06	3.07271e+06	4.85603e+06	1.87398e+06	2.66632e+06	4.39128e+06	5.2841e+06	7.46044e+06	1.36578e+07	7.26227e+06	3.67288e+06	2.14461e+07	4.81482e+06	4.91249e+06	1.21825e+07	4.62231e+06	1.36827e+07	1.09819e+07	1	1	1	103	IN	0.00283461	0.0206418	1.12809	T0	*	IN	0.957182	0.996496	-0.0216681	T2		IN	0.0111785
ko:K03529	chromosome segregation protein	100305	1.62483e+06	2.2565e+06	452521	59459.5	110697		205858	2.25902e+06	5.44542e+06								2.24013e+06		53260.5	307522			54895.2			257376	338489	143593	172337	0.9	0.2	0.6	2	IN	0.00137584	0.0146527	6.43703	T0	*	IN	0.10057	0.757891	3.61544	T0		OUT
ko:K03530	DNA-binding protein HU-beta	2.35624e+07	9.47867e+06	3.28226e+07	1.54241e+07	1.05662e+07	2.92346e+07	1.69162e+07	1.95625e+07	1.48505e+07	1.63713e+07	1.03886e+07	4.39023e+06	1.25013e+07	7.62682e+06	1.37336e+07	2.46734e+07	4.99448e+06	1.84803e+07	2.28084e+07	1.41727e+07	7.14053e+06	1.39595e+07	2.28123e+07	2.02481e+07	1.42333e+07	2.01721e+07	1.30378e+07	1.90938e+07	2.88091e+07	6.76125e+06	1	1	1	131	IN	0.0415147	0.105397	0.599751	T0		IN	0.444859	0.842316	0.213198	T0		IN	0.215559
ko:K03531	cell division protein FtsZ	2.19289e+06	855355	4.36987e+06	2.81498e+06	402014	7.21497e+06	1.25309e+06	1.83698e+06	1.04342e+06	4.09723e+06	1.398e+06	92043.2	2.17799e+06	865290	1.75336e+06	383912	3.92358e+06	5.90203e+06	1.1669e+06	1.94249e+06	1.45033e+06	2.77487e+06	2.99145e+06	1.63021e+07	2.29086e+06	2.43311e+06	1.10577e+06	2.42844e+06	1.86988e+06	1.38667e+06	1	1	1	37	IN	0.371394	0.475117	0.624876	T0		IN	0.48145	0.849337	-0.352811	T2		IN	0.202158
ko:K03544	ATP-dependent Clp protease ATP-binding subunit ClpX	643471	303173	2.09937e+06	262481	766725	1.40497e+06	161757	940698	215326	441937	160612		177772		1.3143e+06		1.00254e+06	704540	916405	906284		940630	406791	1.39076e+06	1.08296e+06	675757		184005		108592	1	0.7	0.7	10	IN	0.099088	0.183401	2.61944	T0		IN	0.0618282	0.748536	2.76888	T0		OUT
ko:K03545	trigger factor	6.29013e+06	1.73006e+07	1.50437e+07	6.14628e+06	5.54341e+06	1.43802e+07	3.59185e+06	1.81789e+07	5.39593e+06	2.00265e+07	9.58313e+06	7.54547e+06	2.82208e+06	2.81555e+07	1.5333e+07	8.86204e+06	5.81673e+06	8.87793e+06	5.39031e+06	6.56507e+06	7.84993e+06	1.35283e+07	1.17056e+07	1.57934e+07	1.40298e+07	5.48401e+06	6.75174e+06	6.37252e+06	2.91873e+06	1.33233e+07	1	1	1	83	IN	0.67415	0.744976	0.19878	T0		IN	0.73585	0.942501	0.116301	T0		IN	0.791152
ko:K03550	holliday junction DNA helicase RuvA			257973	157634	115373			454633	116520	394575		175087							52798.6			885552				86541.7	530917	168235			0.6	0.2	0.4	1	OUT			3.33155	T0		OUT			1.38232	T0		OUT
ko:K03553	recombination protein RecA	1.58204e+06	515588	3.16839e+06	910578	937151	2.58757e+06	1.79548e+06	712306	648059	774457	2.16755e+06	406818	398485		2.71005e+06	1.28933e+06	1.55636e+06	4.25959e+06	455926	2.51928e+06		257680	1.4218e+06	4.88216e+06	1.94139e+06	714955		1.87993e+06	1.70704e+06	670493	1	0.9	0.8	16	IN	0.417213	0.517416	0.861426	T0		IN	0.212701	0.757891	1.93886	T0		IN	0.608286
ko:K03559	biopolymer transport protein ExbD	535690	102817	236724	416780	473465		435311	208563		317345	667159	450904	554644	1.09219e+06	1.41629e+06	996438	1.12763e+06	1.33247e+06	230389		133690	178082	236200	320091	43192.3	684601		502611	57318.2		0.8	0.9	0.8	5	IN	0.305694	0.41276	-2.01721	T1		IN	0.833722	0.972178	0.554687	T0		IN	0.0489046
ko:K03561	biopolymer transport protein ExbB	1.05972e+07	3.58839e+06	1.77185e+07	3.04447e+07	2.82289e+07	1.40018e+07	2.64744e+07	5.35781e+06	4.39008e+06	8.07502e+06	1.08658e+06	1.62694e+06	861030	1.25968e+06	1.41849e+06	1.36645e+06	1.00484e+06	751026	5.36258e+07	3.14103e+06	2.00919e+06	450769	4.00811e+06	2.55825e+06	7.67176e+06	2.74291e+07	2.01399e+06	5.87142e+06	3.30293e+07	3.18836e+06	1	1	1	37	IN	0.00940013	0.0429507	2.63536	T0	*	IN	0.0672728	0.748536	1.40273	T0		IN	0.0611987
ko:K03568	TldD protein	749625	464809	549071	434374	899650	606328	1.5147e+06	1.98183e+06	452050	481410	1.21407e+06	1.36477e+06	1.47293e+06	1.56234e+06	1.46928e+06	1.6054e+06	1.55344e+06	1.00017e+06	1.2083e+06	465839	97884.9	920746	1.5993e+06	3.47359e+06	1.96361e+06	103849	988278	2.48022e+06	1.75736e+06	118522	1	1	1	21	IN	0.0198815	0.0677562	-0.804305	T1		IN	0.901643	0.986099	-0.0840045	T2		IN	0.253917
ko:K03569	rod shape-determining protein MreB and related proteins	740688	1.54737e+06	3.77895e+06		1.08593e+06	3.52117e+06	628413	233529	1.64433e+06	746577	1.17811e+06	3.86609e+06	93737.7	4.64519e+06	322538	1.40243e+06	118642	2.25364e+06	381940	883674	352546	261155	1.44833e+06	4.89298e+06	616906	3.03168e+06	975276	1.29484e+06	708883	780467	0.9	1	1	15	IN	0.649123	0.720121	-0.47866	T1		IN	0.499137	0.856236	-0.816254	T2		IN	0.643933
ko:K03584	DNA repair protein RecO (recombination protein O)						57391.3		689.949			6314.85													36520.2							0.2	0.1	0.1	1	OUT			0.375383	T0		OUT			0.139506	T0		OUT
ko:K03585	membrane fusion protein, multidrug efflux system	1.23719e+07	904526	3.50411e+06	1.82371e+06	804634	1.3406e+06	1.78639e+06	5.32209e+06	962629	4.4741e+06	2.76998e+07	1.16234e+06	1.03267e+06	6.20956e+06	819973	856914	630973	1.46551e+06	3.84016e+06	5.53852e+06	1.49177e+07	1.36105e+06	2.7976e+06	1.1206e+06	1.13173e+06	1.6357e+06	526792	1.61979e+06	4.50771e+06	1.8307e+06	1	1	1	25	IN	0.974473	0.981574	0.0145238	T0		IN	0.632231	0.900799	0.192748	T0		IN	0.643702
ko:K03592	PmbA protein	499122	197679	831465	960865	1.36692e+06	879129	2.24808e+06	1.61161e+06	2.4412e+06	1.17694e+06			160347	537329	3.24218e+06		387804	150355	2.1344e+06	342107	915117	88640.4	162210	7.06956e+06	4.63096e+06	439627	556250	2.86554e+06	1.62987e+06	213868	1	0.7	1	17	IN	0.0246364	0.0763282	3.626	T0		IN	0.590622	0.88542	0.320653	T0		IN	0.0343811
ko:K03594	bacterioferritin	431020	252475	131379	539257				1.24964e+06	147370	239576	1.07943e+06	1.34193e+06	685876	310250	3.33697e+06	114950	889040	365270	1.47807e+06	2.95191e+06	157566	898138	264337	437917	336105	398272	659229	1.00434e+06	589255	272148	0.7	1	1	11	IN	0.0274681	0.0824042	-3.88308	T1		IN	0.0595872	0.748536	-2.93496	T2		IN	0.141765
ko:K03595	GTPase			274172			87917	268008	249582	88924.5	67770	1.35825e+06			3378.76	359655					74258.6			151496	323613			167527	98192.6			0.6	0.4	0.4	4	OUT			1.59462	T0		OUT			1.35894	T0		OUT
ko:K03599	stringent starvation protein A						34922.6		8812.56							26128.8			79083.4					66579.9								0.2	0.2	0.1	1	OUT			-0.262374	T1		OUT			0.238293	T0		OUT
ko:K03601	exodeoxyribonuclease VII large subunit	83027.4	93970.1				197511	204931	885778			129285		202742			166570							298051	127515	235514	400767		806900			0.5	0.3	0.5	1	OUT			1.5989	T0		OUT			-0.335036	T2		OUT
ko:K03604	LacI family transcriptional regulator, purine nucleotide synthesis repressor																								195594							0	0	0.1	1	OUT						OUT			-0.761907	T2		OUT
ko:K03609	septum site-determining protein MinD	180973		768122			493775		170690	66013.5									153872	267907				406144	1.37937e+06							0.5	0.2	0.2	7	OUT			2.41894	T0		OUT			2.04351	T0		OUT
ko:K03610	septum site-determining protein MinC	249723							74997.5		1.00664e+06		493773		443127			422911	416694		2.81755e+06				1.0939e+06			117873				0.3	0.5	0.2	1	OUT			-2.24455	T1		OUT			0.720473	T0		OUT
ko:K03612	H+/Na+-translocating ferredoxin:NAD+ oxidoreductase subunit G			683769	260326		657573	73160				414931	708916						675485					545036	611133							0.4	0.3	0.2	1	OUT			0.545133	T0		OUT			1.46744	T0		OUT
ko:K03614	H+/Na+-translocating ferredoxin:NAD+ oxidoreductase subunit D			270454		56540.6	462405				223720			2.00575e+06											472101							0.4	0.1	0.1	2	OUT			1.96285	T0		OUT			2.17132	T0		OUT
ko:K03615	H+/Na+-translocating ferredoxin:NAD+ oxidoreductase subunit C	3.67245e+06	4.29439e+06	3.70112e+06	5.07403e+06	2.62998e+06	3.75357e+06	3.28703e+06	896912	1.61396e+06	1.79412e+06	557989	182110	533565	480001	412041	321159		1.66975e+06	3.21259e+06	622297	1.62621e+06	499191	4.63692e+06	2.63303e+06	2.60311e+06	3.3093e+06	65846	3.67755e+06	3.12939e+06	1.09453e+07	1	0.9	1	23	IN	0.0410147	0.105135	3.09941	T0		IN	0.520248	0.870767	0.511711	T0		IN	0.00751409
ko:K03616	H+/Na+-translocating ferredoxin:NAD+ oxidoreductase subunit B	91252.8			83544.4		214235	335386				273447					143120	97690	52149.1		89706.6	123029			308124			46461.1				0.4	0.5	0.3	2	OUT			-0.505854	T1		OUT			0.827766	T0		OUT
ko:K03624	transcription elongation factor GreA	683969		1.86258e+06	369760	587468	970150		628667	774703	531535	608918			1.12084e+06	1.01408e+06			596551			135965	367090	639025	2.31441e+06	235962	83400.6		390901	48118.2	328548	0.8	0.4	0.9	10	IN	0.0481416	0.11676	3.73026	T0		IN	0.947549	0.996496	0.289183	T0		IN	0.0301877
ko:K03628	transcription termination factor Rho	713374	114490	525903		319353	958141	380148	2.99965e+06	673512	374019	1.14107e+06		285771	330581			219411		1.11956e+06	715646			92733.7	5.52325e+06	208115	646348	219235	1.02613e+06	751015	302817	0.9	0.6	0.8	17	IN	0.190804	0.295036	2.75829	T0		IN	0.58647	0.883298	1.00589	T0		IN	0.373451
ko:K03630	DNA repair protein RadC		192610										248754				227134		247476					296991							222038	0.1	0.3	0.2	1	OUT			-1.6158	T1		OUT			-0.842326	T2		OUT
ko:K03635	molybdopterin synthase catalytic subunit											350070							293653		889508											0	0.3	0	1	OUT			-2.6457	T1		OUT						OUT
ko:K03638	molybdopterin adenylyltransferase		50845.8	45088.9			22126.9				115107	393058	483161				532407	70352.2	515363		303483											0.4	0.6	0	2	OUT			-2.74067	T1		OUT			2.26133	T0		OUT
ko:K03640	peptidoglycan-associated lipoprotein	4.23033e+06	2.29057e+06	3.7496e+06	1.2583e+06	2.70585e+06	3.43078e+06	4.61795e+06	3.53646e+06	2.07924e+06	4.69754e+06	7.65728e+06	6.28017e+06	8.81222e+06	3.45302e+06	3.10207e+07	3.53589e+06	1.18498e+07	1.49749e+07	6.16552e+06	8.89052e+06	779235	1.74261e+06	911417	2.68621e+06	2.60025e+06	490524	1.12563e+06	956306	4.29202e+06	309053	1	1	1	27	IN	0.000674091	0.0102826	-1.449	T1	*	IN	0.032358	0.748536	1.34379	T0		IN	0.000183974
ko:K03641	TolB protein											150102	260362				617656						130206									0	0.3	0.1	1	OUT			-2.45423	T1		OUT			-0.703569	T2		OUT
ko:K03647	protein involved in ribonucleotide reduction	2.27067e+06	132055	285434	729182	425650	87735.8				563377	2.26553e+06	231852	1.25114e+06		2.62347e+06	3.72954e+06		468377		225031	107609	106619	679971	171290	692715	791573	157628	353879		394718	0.7	0.7	0.9	2	OUT			-0.898922	T1		IN	0.246685	0.757891	-1.36021	T2		IN	0.490052
ko:K03648	uracil-DNA glycosylase																			508181												0	0.1	0	2	OUT			-0.899203	T1		OUT						OUT
ko:K03654	ATP-dependent DNA helicase RecQ			770300	1.90926e+06	739157		3.49318e+06	7.58765e+07	1.38867e+06	1.25591e+06	6.87353e+06	7.34352e+06	2.01301e+06		1.85406e+06	1.03587e+07	183101	1.89715e+06	2.07029e+06	3.12836e+06	1.90217e+06		5.9089e+07	135732	1.7884e+06	1.62508e+08		362253	482128		0.7	0.9	0.7	4	IN	0.385356	0.486738	-2.30633	T1		OUT			-0.0635842	T2		IN	0.317191
ko:K03665	GTPase											457677									983878	271087		368568								0	0.2	0.2	1	OUT			-1.87851	T1		OUT			-1.66176	T2		OUT
ko:K03666	host factor-I protein	242133		198407			212916	87638.8	51497.5		121081		608032	26708.9	117535	324250	542364	552624	99732.6	184056				90574					215891			0.6	0.8	0.2	3	IN	0.380451	0.482358	-1.92402	T1		OUT			2.81441	T0		IN	0.00910716
ko:K03671	thioredoxin 1	386674	604102	612882		67386.5	438142	462560	269987		108260	167046			353331				1.06396e+06	295001	273119	795087		581677	70737.5	37121.9	642026		542229	372959		0.8	0.5	0.7	4	IN	0.307951	0.413187	2.34597	T0		IN	0.665406	0.908102	0.848463	T0		OUT
ko:K03685	ribonuclease III																		175614						263246							0	0.1	0.1	1	OUT			-0.746445	T1		OUT			-0.804574	T2		OUT
ko:K03686	molecular chaperone DnaJ						79455.4	101815												144978		114527		2.50879e+06	315697	30770.7			97735.7		73796.8	0.2	0.1	0.6	2	OUT			0.582441	T0		OUT			-3.12784	T2		OUT
ko:K03687	molecular chaperone GrpE	545399	699933	1.92947e+06	123052	162661	634220	360184	567737		816890	216718	607695	1.93256e+06	427003	283713	247773	259063	53475.4	496406	2.79755e+06	125710	794654	1.54923e+06	2.48805e+06	1.57947e+06	592067	194437	289106	1.99858e+06	663396	0.9	1	1	9	IN	0.47393	0.556183	-0.657933	T1		IN	0.284901	0.772539	-1.40655	T2		IN	0.178489
ko:K03694	ATP-dependent Clp protease ATP-binding subunit ClpA																		303761													0	0.1	0	1	OUT			-0.825154	T1		OUT						OUT
ko:K03695	ATP-dependent Clp protease ATP-binding subunit ClpB	1.17793e+07	1.57943e+07	3.70516e+07	5.69654e+06	7.92035e+06	1.20247e+07	1.30044e+07	1.82915e+07	1.95994e+07	2.77772e+07	2.4937e+07	1.5211e+07	2.38438e+07	3.53376e+07	9.6928e+06	1.02954e+07	1.86299e+07	1.2578e+07	1.79848e+07	4.12326e+07	4.45838e+07	8.8207e+06	3.50795e+07	5.91091e+07	1.16692e+07	1.28204e+07	1.43105e+07	1.21436e+07	1.54973e+07	2.05508e+07	1	1	1	95	IN	0.276984	0.387505	-0.351614	T1		IN	0.381212	0.818991	-0.3801	T2		IN	0.889093
ko:K03696	ATP-dependent Clp protease ATP-binding subunit ClpC	5.35754e+06	9.2025e+06	1.27659e+07	2.17539e+06	6.30056e+06	6.78885e+06	3.42546e+06	1.40544e+07	4.66188e+06	4.68786e+06	4.38069e+06	2.47302e+06	7.77088e+06	1.8636e+07	2.92457e+06	1.69232e+06	3.77277e+06	1.88925e+06	2.58952e+06	1.28776e+07	3.71652e+06	3.39961e+06	8.15823e+06	4.98163e+07	2.85418e+06	3.96645e+06	8.56312e+06	6.48697e+06	1.73871e+06	2.27106e+06	1	1	1	60	IN	0.385572	0.486738	0.50596	T0		IN	0.706063	0.927793	0.227175	T0		IN	0.50015
ko:K03697	ATP-dependent Clp protease ATP-binding subunit ClpE	1.51337e+06	790993	2.51752e+06	662649	163525	1.3687e+06	177845	1.69986e+06	1.66748e+06	785749	439979		781372		191544			162528	171150	573284	740666	462349	2.0715e+06	1.69079e+06	798571	281257	230761	101340	634402	291110	1	0.6	1	3	IN	0.00932178	0.0429507	4.72551	T0	*	IN	0.236814	0.757891	0.723535	T0		IN	0.0216937
ko:K03701	excinuclease ABC subunit A		1.47582e+06			695769					582538	230204	3.82425e+06		244741	1.0556e+06	522717	426884	131097	46975.1			631209			244569	541016	184340			669152	0.3	0.8	0.5	1	IN	0.0570645	0.129306	-3.89825	T1		OUT			-1.40873	T2		IN	0.170803
ko:K03704	cold shock protein	49983.5	174525	485956	272356		121771	66575.9	411947	309396	623925	5.52136e+06	7.92624e+06	587262	3.01171e+06		7.52147e+06	1.0189e+07	4.74836e+06		5.08323e+06	306322	1.81089e+06		390492	165405	46340.7	262558	392362		206189	0.9	0.8	0.8	9	IN	0.223742	0.332685	-2.74347	T1		IN	0.721184	0.934828	0.442358	T0		IN	0.138296
ko:K03705	heat-inducible transcriptional repressor	82307.1																	9444.58			60977.9		52874.9								0.1	0.1	0.2	1	OUT			0.299569	T0		OUT			-0.532485	T2		OUT
ko:K03706	transcriptional pleiotropic repressor	1.03101e+06	1.57055e+06	3.54291e+06	1.65796e+06	399740	2.19741e+06	1.57208e+06	934528	1.11573e+06	1.46845e+06	95908	239849	151876	1.55627e+06	601002		258687	1.20972e+06	470189	196969	1.65222e+06	730089	514162	1.25736e+07	683518	1.15441e+06	1.65175e+06	768904	916192	947556	1	0.9	1	16	IN	0.0542476	0.125306	2.76236	T0		IN	0.745637	0.946596	0.156525	T0		IN	0.0476405
ko:K03718	Lrp/AsnC family transcriptional regulator, regulator for asnA, asnC and gidA	666606		974678	3.60004e+06	1.17419e+06	1.1966e+06	1.8227e+06	348420	46727.6	127608				1.33345e+06			110422		1.32469e+06	144728		228513	638231	409388	1.25462e+06		673995	62934.2	1.36327e+06	108393	0.9	0.4	0.8	7	IN	0.0174476	0.0611741	4.86754	T0		IN	0.46002	0.843697	1.46948	T0		IN	0.0382559
ko:K03719	Lrp/AsnC family transcriptional regulator, leucine-responsive regulatory protein			95910.9																							399200					0.1	0	0.1	1	OUT			0.659859	T0		OUT			-0.204599	T2		OUT
ko:K03734	FAD:protein FMN transferase		205578			67386.5	121656	462560			108260				232292									105976	70737.5	37121.9	414928			58132		0.5	0.1	0.5	2	OUT			2.84869	T0		OUT			0.360848	T0		OUT
ko:K03735	ethanolamine ammonia-lyase large subunit	883065								55474.2			115083				126137								98635.2	95366.6			261474	133506	312088	0.2	0.2	0.5	4	OUT			0.175827	T0		OUT			-2.10195	T2		OUT
ko:K03736	ethanolamine ammonia-lyase small subunit	240721					113687		55787.9		57724.4				185456				13575.3	119470	42136.6			70714.5	116651	138738	90794.7	219727		454930	93950.2	0.4	0.4	0.7	4	OUT			0.271064	T0		OUT			-2.34152	T2		OUT
ko:K03737	pyruvate-ferredoxin/flavodoxin oxidoreductase	8.08429e+07	2.83414e+07	1.11524e+08	7.06177e+07	4.06997e+07	1.25648e+08	5.67724e+07	4.65567e+07	5.53623e+07	5.52482e+07	1.81631e+07	1.71361e+07	1.6871e+07	2.04093e+07	2.35051e+07	1.27439e+07	2.0256e+07	1.15725e+07	4.73132e+07	3.9076e+07	1.5886e+08	4.34146e+07	7.70828e+07	1.33534e+08	3.73758e+07	5.37154e+07	5.05446e+07	5.04455e+07	5.26664e+07	2.42334e+07	1	1	1	351	IN	0.000828141	0.0114847	1.571	T0	*	IN	0.785634	0.967743	0.0685659	T0		IN	0.00308738
ko:K03738	aldehyde:ferredoxin oxidoreductase	1.67155e+06	1.31102e+06			449144	498020	222667	482493	620602	316457	2.65433e+06	829578	2.21441e+06	1.90811e+06	1.01544e+06	849582	800997	445945	173732		150225	216258	258064	94963.6	409225	748223	461264	781094	176820	1.19506e+06	0.8	0.9	1	8	IN	0.45799	0.544223	-1.55513	T1		IN	0.287253	0.772539	-1.08416	T2		IN	0.963931
ko:K03744	LemA protein	151166		64278	58239.2	350770	744679	190711	275911											1.02956e+06	284522			259078		269703	176041	512106	562526		1.50576e+07	0.7	0.2	0.6	6	OUT			3.46968	T0		OUT			-0.272759	T2		OUT
ko:K03746	DNA-binding protein H-NS	66154.4					948826	98005.1		420948	75144.6	2.92111e+06				178019	284070		9.65712e+06	1.813e+06	529089	120118	1.05511e+06	210419	41171.1		309361		271315		67910.6	0.5	0.6	0.7	5	OUT			-2.27026	T1		OUT			-1.49986	T2		OUT
ko:K03763	DNA polymerase III subunit alpha, Gram-positive type	152966	81388.3																													0.2	0	0	1	OUT			1.36308	T0		OUT			1.36308	T0		OUT
ko:K03767	peptidyl-prolyl cis-trans isomerase A (cyclophilin A)		341707		338553		127571	188041				127250	1.12902e+06		472220		141834				2.82587e+06		232543				361898		74132.5			0.4	0.5	0.3	1	OUT			-1.32572	T1		OUT			0.879497	T0		OUT
ko:K03768	peptidyl-prolyl cis-trans isomerase B (cyclophilin B)	1.34862e+06	291010	1.25317e+06	512163	1.64788e+06	1.01893e+06	2.07007e+06	97274.6	69689.5	2.22809e+06		301804			204042		1.27005e+06		100668	147107		1.246e+06	652589	495348	1.26671e+06	923006	291552	563453	684231	2.4702e+06	1	0.5	0.9	9	IN	0.00584785	0.032353	5.33541	T0	*	IN	0.519124	0.870592	0.668994	T0		IN	0.0117889
ko:K03770	peptidyl-prolyl cis-trans isomerase D	421896	1.32783e+06	3.03408e+06	278044	2.31966e+06	938140	1.64088e+06	257678	255939	2.07213e+06	185543	593620	821772	615942	221315	305916	1.09173e+06	79170.8	1.69204e+06	739068	346031	359609	961752	881728	1.73136e+06		318435	548826	1.84962e+06	1.25537e+06	1	1	0.9	18	IN	0.124705	0.215325	0.912019	T0		IN	0.314303	0.794996	1.16069	T0		IN	0.648619
ko:K03771	peptidyl-prolyl cis-trans isomerase SurA	297293	499499	230009		179693		226180			326212		438057											267948		505689		77302	250221			0.6	0.1	0.4	2	OUT			3.99405	T0		OUT			1.73989	T0		OUT
ko:K03772	FKBP-type peptidyl-prolyl cis-trans isomerase FkpA	4.16134e+06	341707	880793	3.3346e+06	1.0583e+06	1.24537e+06	1.8454e+06	478581	1.80884e+06	807492	1.16899e+06	1.73288e+06	3.49259e+06	2.55961e+06	321242	1.14225e+06	456721	4.57683e+06	4.15642e+06	4.30071e+06	944148	955202	6.9461e+06	1.58227e+06	2.98968e+06	2.95889e+06	2.24486e+06	863678	8.14036e+06	3.24757e+06	1	1	1	32	IN	0.43351	0.524954	-0.512538	T1		IN	0.0893266	0.749211	-0.929844	T2		IN	0.448038
ko:K03773	FKBP-type peptidyl-prolyl cis-trans isomerase FklB	5.47423e+06	2.38379e+06	2.47233e+06	4.81853e+06	1.4588e+06	1.56114e+06	3.22917e+06	1.53325e+06	2.186e+06	1.22257e+06	1.57839e+06	4.76382e+06	4.43809e+06	2.08739e+06	321242	1.00042e+06	2.21792e+06	4.68425e+06	6.16497e+06	3.28584e+06	1.29272e+06	722659	7.51183e+06	2.03287e+06	7.05066e+06	3.06834e+06	2.53998e+06	3.35607e+06	8.36498e+06	4.20328e+06	1	1	1	37	IN	0.998607	0.999036	-0.00110918	T1		IN	0.42626	0.836994	-0.430275	T2		IN	0.470646
ko:K03778	D-lactate dehydrogenase	710130	2.26211e+06	735394	336213	488616	177840	547798	1.32374e+06	328484	758376	1.33942e+06	4.91507e+06	1.07104e+06	2.42972e+06	2.93145e+06	888761	2.03663e+06	1.94294e+06	699203	5.29346e+06	1.03325e+06	3.27442e+06	1.0326e+06	1.21185e+06	187352	2.0057e+06	899219	1.01523e+06	627059	9.40166e+06	1	1	1	9	IN	0.0002967	0.00616557	-1.66573	T1	*	IN	0.0653692	0.748536	-1.04118	T2		IN	0.191856
ko:K03779	L(+)-tartrate dehydratase alpha subunit	402098		209972		1.10193e+06	179404	273606			302796	1.21865e+06	1.60071e+06	370939			531279	132541	1.014e+06	307088	237813	130982		816979	63741.8	261700	372478	572250		104465	170610	0.6	0.8	0.8	4	IN	0.3129	0.417199	-2.13817	T1		IN	0.193752	0.757891	-1.22992	T2		IN	0.744366
ko:K03780	L(+)-tartrate dehydratase beta subunit	335332	152502	253675		134586	755107		567786		210263	545117						594321	233188	86769.5		131607	182537				228233			107708	284920	0.7	0.4	0.5	2	OUT			2.45308	T0		OUT			1.98331	T0		OUT
ko:K03781	catalase	4.30059e+06	1.51019e+06	1.84013e+06	8.66953e+06	3.67001e+06	2.93226e+06	2.22224e+06	3.10015e+06	1.99691e+06	1.38151e+06	2.60514e+06	116905	1.14847e+06	2.37875e+06	7.17057e+06	272523	1.11286e+06	1.1062e+06	4.51063e+06	3.79021e+06	2.34629e+06	2.77087e+06	1.65792e+06	4.13717e+06	3.72667e+06	1.10416e+06	2.22747e+07	3.97564e+06	1.57949e+06	7.58396e+06	1	1	1	35	IN	0.13601	0.227217	0.925697	T0		IN	0.524279	0.870767	-0.319888	T2		IN	0.0821373
ko:K03782	catalase-peroxidase	82907.7	185386	179752	148180	63837.1	2.15428e+06	295460	143347	581991	728719	4.22751e+06	1.48901e+06		124905	2.05066e+06	2.73609e+06	350948	3.78065e+06	698238	2.25525e+06	916363	869640	182204	347520	312025	1.69517e+06	98648.2	66354.7		95874.2	1	0.9	0.9	9	IN	0.566228	0.648422	-1.30899	T1		IN	0.523343	0.870767	0.592929	T0		IN	0.358055
ko:K03783	purine-nucleoside phosphorylase	1.51815e+06	390033	3.56367e+06	1.51678e+06	750444	1.99168e+06	568023	470022	254675	1.82925e+06	297636	143859	1.30133e+06	290051	1.67445e+06	1.2601e+06	1.18549e+06	87149	2.32147e+06	606124	245226	546323	1.18904e+06	2.89235e+06	4.15044e+06	925589	1.00303e+06	465858	3.41257e+06	553230	1	1	1	13	IN	0.277594	0.387593	0.688429	T0		IN	0.829111	0.972178	-0.139092	T2		IN	0.0811001
ko:K03784	purine-nucleoside phosphorylase	2.49814e+06	5.23235e+06	1.19296e+07	3.58171e+06	2.6195e+06	4.3653e+06	2.11118e+06	9.28003e+06	3.58455e+06	3.07176e+06	8.50615e+06	3.88169e+06	2.06153e+06	1.05361e+06	5.91078e+06	2.88619e+06	560069	4.17477e+06	1.1568e+06	7.04165e+06	1.54811e+06	2.16509e+06	483571	2.59533e+06	3.86627e+06	1.2216e+06	546814	6.91218e+06	680617	813896	1	1	1	34	IN	0.245502	0.353921	0.588191	T0		IN	0.00872578	0.748536	1.50059	T0		IN	0.0663802
ko:K03786	3-dehydroquinate dehydratase II								161107																						152682	0.1	0	0.1	2	OUT			0.73408	T0		OUT			0.00769987	T0		OUT
ko:K03787	5'/3'-nucleotidase										121427																					0.1	0	0	1	OUT			0.693578	T0		OUT			0.693578	T0		OUT
ko:K03788	acid phosphatase (class B)	1.79013e+06			333809	138158	124100	73235.5	288456		62760.1	264009				2.65525e+06			600883	987975	1.40152e+06				514228	127344		1.64318e+06	83272.9	395120		0.7	0.5	0.5	4	OUT			0.460517	T0		OUT			1.19443	T0		OUT
ko:K03798	cell division protease FtsH	1.30983e+06	970346	2.38314e+06	986833	1.46062e+06	3.37443e+06	1.76049e+06	2.37952e+06	1.43735e+06	2.22614e+06	1.877e+06	2.69892e+06	1.80938e+06	2.01866e+06	1.3429e+06	816985	9.30478e+06	702027	705125	2.54325e+06	4.26811e+06	1.9749e+06	5.25075e+06	4.27281e+06	1.60879e+06	1.86387e+06	1.06254e+06	3.35875e+06	2.53933e+06	727239	1	1	1	20	IN	0.953284	0.969214	-0.0269434	T1		IN	0.288582	0.772539	-0.424079	T2		IN	0.483559
ko:K03809	NAD(P)H dehydrogenase (quinone)			230371	422637	238039	22155.9			2.33271e+07	894292	2.49351e+06	4.47731e+06		345417	412615	151613		8.09261e+06	1.73431e+06	2.68332e+06		243643		85697.1							0.6	0.8	0.2	8	IN	0.239623	0.346619	-2.95983	T1		OUT			3.89587	T0		IN	0.00217403
ko:K03816	xanthine phosphoribosyltransferase		127565	571430	141042	112225	499923	78039.4		378826				20064.8		574986			685317						993357			58705.3	71947.5	155975		0.7	0.3	0.4	6	OUT			3.09933	T0		OUT			2.46421	T0		OUT
ko:K03832	periplasmic protein TonB			1.19539e+06		394494	157064	416402		862001				184348		111104		197052	336350	488212	597251	104171		89631.6	368561	258981	755105	158355	642432	249959		0.5	0.6	0.8	5	OUT			-0.39147	T1		IN	0.160258	0.757891	-1.93351	T2		IN	0.380764
ko:K03839	flavodoxin I	666393	431376	1.64552e+06	917918	3.08125e+06	2.74025e+06	1.65356e+06	512720	1.03908e+06	2.55718e+06	1.06745e+06	158489	988714	735478	589456			206780	1.02934e+06	633490	136860	238067	344025	1.53477e+06	3.01869e+06	1.13378e+06	3.80775e+06	2.97785e+06	872039	886585	1	0.8	1	24	IN	0.0793094	0.157143	2.96414	T0		IN	0.438441	0.842316	0.398707	T0		IN	0.132548
ko:K03851	taurine-pyruvate aminotransferase	3.10428e+06	1.52395e+06	992748	513780	137509	473450	3.28308e+06	1.35678e+06	980545	2.70421e+06					190346	173679			2.84136e+06		696712		174856	1.26841e+06	1.44562e+06	283030		70769.2	3.78506e+06		1	0.3	0.7	7	IN	0.00159841	0.0153016	7.40708	T0	*	IN	0.0701207	0.748536	3.66575	T0		OUT
ko:K03924	MoxR-like ATPase	4.96206e+06	9.46902e+06	336019	2.62367e+06	919848	244977	3.9191e+06	1.97358e+06	142652	2.37452e+06	8.44696e+06	2.12025e+07	9.78555e+06	1.12901e+07	9.94139e+06	5.57408e+06	1.5302e+07	9.03788e+06	5.67914e+06	2.88857e+06	1.98626e+06	4.96657e+06	2.38697e+06	558773	1.30441e+06	1.16198e+06	5.98562e+06	3.70756e+06	6.16075e+06	5.25106e+06	1	1	1	3	IN	0.00106629	0.01274	-2.65774	T1	*	IN	0.223293	0.757891	-0.917657	T2		IN	0.00452164
ko:K03929	para-nitrobenzyl esterase	927851		173337	111771					1.1117e+06	261881	95999.5		495448		136838				2.06126e+06		606388		673914	1.40172e+06				248625	715610	680722	0.5	0.4	0.6	6	OUT			0.860816	T0		OUT			-1.36803	T2		OUT
ko:K03931	glucosidase			521652			941557	319830		261300	137253											97312.5			647607		2.54312e+06	920281		350776	160364	0.5	0	0.6	5	OUT			4.2382	T0		OUT			-1.05316	T2		OUT
ko:K03932	polyhydroxybutyrate depolymerase	533618	836712	173057			257272		102956	1.25886e+06				69937.2	614365	139102	506069		320881		1.14249e+06	87193.8		62597.3		117705			81984.6			0.6	0.6	0.4	3	OUT			0.120796	T0		OUT			2.55082	T0		OUT
ko:K03935	NADH dehydrogenase (ubiquinone) Fe-S protein 2						134444					311168									403255	209260										0.1	0.2	0.1	1	OUT			-0.986374	T1		OUT			-0.0634474	T2		OUT
ko:K03969	phage shock protein A	1.62584e+06	169207	1.98966e+06	597760	514309	848489	1.01965e+06	1.24511e+06	329632	1.58378e+06	4.93026e+06	2.20794e+06	343335	2.51777e+06	3.89506e+06	5.12395e+06	1.47013e+06	2.4396e+06	385516	4.52456e+06	2.02212e+06	413735	748481	1.26017e+07	322157	4.33613e+06	262844	396668	603915	740002	1	1	1	19	IN	0.0357576	0.0976457	-1.35869	T1		IN	0.71237	0.928991	-0.243986	T2		IN	0.107006
ko:K03977	GTPase			764192	107716		353369		138664			1.52414e+06	115003					209342			3.14197e+06	299526			931130							0.4	0.4	0.2	2	OUT			-0.482822	T1		OUT			1.38433	T0		OUT
ko:K03978	GTP-binding protein			285580	141757												45168.6								138538	55419.7						0.2	0.1	0.2	1	OUT			0.979137	T0		OUT			0.237756	T0		OUT
ko:K04021	aldehyde dehydrogenase	53050.7	319924		50184.2			556397			41135.5	143658	62696.2					265816		188493					71396.4	196235		386322	186300	215166		0.5	0.4	0.5	2	OUT			0.548415	T0		OUT			-0.342472	T2		OUT
ko:K04026	ethanolamine utilization protein EutL	93249		68982.8	83038.9						562147				334873	237960		306782														0.4	0.3	0	2	OUT			0.365953	T0		OUT			2.82177	T0		OUT
ko:K04027	ethanolamine utilization protein EutM	451125	690838	832721	2.91729e+06	529619	765568	759565	1.22232e+06	290563	1.95787e+06	912856	703004	1.3756e+06	780650	1.1249e+06	844835	5.17617e+06	1.0215e+06	773368	1.94056e+06	6.53704e+06	661403		776087	928265	1.63001e+06	1.39201e+06		1.08648e+06	228041	1	1	0.8	6	IN	0.230288	0.336994	-0.499536	T1		IN	0.255201	0.757891	1.65041	T0		IN	0.163059
ko:K04041	fructose-1,6-bisphosphatase III			101648	3.56089e+06		226227																	209222	165472							0.3	0	0.2	1	OUT			2.6308	T0		OUT			1.12131	T0		OUT
ko:K04042	bifunctional UDP-N-acetylglucosamine pyrophosphorylase / glucosamine-1-phosphate N-acetyltransferase	349854	372524	353063	541781		1.22955e+06		230934	170544	407632	2.67612e+06	349320	333005	1.21229e+06	1.48351e+06	637243	378535	810004		5.74372e+06	3.9971e+06	237780	394075	389522	232999	405761	221685	374516	224628	581742	0.8	0.9	1	7	IN	0.314647	0.417547	-2.02692	T1		IN	0.133602	0.757891	-1.82228	T2		IN	0.890749
ko:K04043	molecular chaperone DnaK	5.07117e+07	3.51895e+07	6.83814e+07	3.79367e+07	1.84996e+07	3.95216e+07	2.46454e+07	3.95132e+07	2.56729e+07	3.29574e+07	2.3122e+07	1.3552e+07	2.78895e+07	2.70992e+07	1.64089e+07	1.26155e+07	1.42012e+07	2.75909e+07	4.82961e+07	3.92473e+07	3.09307e+07	2.9044e+07	6.63894e+07	8.51671e+07	3.21349e+07	2.33002e+07	1.96263e+07	2.95383e+07	6.73156e+07	2.07116e+07	1	1	1	210	IN	0.034714	0.0959955	0.625891	T0		IN	0.957191	0.996496	-0.0140487	T2		IN	0.0198582
ko:K04047	starvation-inducible DNA-binding protein	1.22142e+07	6.80069e+06	8.82504e+06	6.44034e+06	7.43583e+06	9.34307e+06	6.7024e+06	1.1786e+07	1.05273e+07	1.2997e+07	1.17071e+07	4.2752e+07	1.16625e+07	7.46173e+06	2.74741e+07	6.56399e+07	2.15923e+07	2.55412e+07	1.47676e+07	1.23879e+07	2.79651e+06	2.79818e+06	1.43289e+07	1.19916e+07	8.9459e+06	5.29436e+06	3.85476e+06	4.50326e+06	7.61467e+06	6.07808e+06	1	1	1	46	IN	0.0102947	0.0456827	-1.11256	T1	*	IN	0.0770532	0.748536	0.611337	T0		IN	0.00587228
ko:K04063	lipoyl-dependent peroxiredoxin									71003.7		152203	359638		120934		198858	379225	183964		312664		83112.8									0.1	0.7	0.1	1	OUT			-4.85514	T1		OUT			-0.0224256	T2		OUT
ko:K04064	osmotically inducible lipoprotein OsmE						389750												374310				80962.5							173804		0.1	0.1	0.2	1	OUT			0.00581618	T0		OUT			-0.519639	T2		OUT
ko:K04069	pyruvate formate lyase activating enzyme			349382	261637				11418.6	1.16725e+06						30290.6							1.64398e+06		302575							0.4	0.1	0.2	3	OUT			2.53466	T0		OUT			1.13845	T0		OUT
ko:K04072	acetaldehyde dehydrogenase / alcohol dehydrogenase	9.69995e+06	1.23827e+07	2.60352e+07	1.40014e+07	1.0673e+07	1.98984e+07	1.25042e+07	1.76802e+07	1.15834e+07	1.67779e+07	3.43675e+07	2.08306e+07	4.19963e+07	4.31658e+07	7.35618e+07	4.97068e+07	4.00222e+07	2.47395e+07	1.15373e+07	3.92607e+07	1.46418e+07	9.86409e+06	2.43337e+07	1.08138e+07	2.45117e+07	1.19762e+07	8.27498e+06	4.99397e+06	1.70488e+07	1.35731e+07	1	1	1	112	IN	0.000845869	0.0114847	-1.23786	T1	*	IN	0.490055	0.849337	0.190463	T0		IN	0.000560457
ko:K04074	cell division initiation protein	197177	168080	370117	890721	803029	223801	99031.7	765939	471325	1.62939e+06	213714		2.11317e+06	482857	1.24979e+06		722384	353105			1.16758e+06	118350	1.23369e+06	225132	57722.2	331505	423071	178409	129091	513261	1	0.6	1	8	IN	0.0668612	0.14219	3.0648	T0		IN	0.481867	0.849337	0.493529	T0		IN	0.085337
ko:K04077	chaperonin GroEL	9.20376e+07	8.1837e+07	1.28377e+08	6.65711e+07	4.90215e+07	7.79132e+07	7.31319e+07	7.9914e+07	7.24915e+07	8.8121e+07	7.20739e+07	9.1026e+07	7.74318e+07	5.08584e+07	1.26567e+08	7.02657e+07	7.67386e+07	8.93563e+07	9.4205e+07	7.35497e+07	5.43732e+07	6.77352e+07	1.51703e+08	1.84529e+08	8.84676e+07	6.52786e+07	6.30996e+07	5.30198e+07	1.27952e+08	6.64899e+07	1	1	1	429	IN	0.893352	0.929347	-0.0250137	T1		IN	0.711073	0.928705	-0.0884618	T2		IN	0.808997
ko:K04078	chaperonin GroES	3.91014e+06	1.69138e+06	2.98045e+06	4.13397e+06	2.02179e+06	1.88349e+06	2.63992e+06	5.67604e+06	3.84153e+06	1.17843e+06	3.87105e+06	7.34202e+06	1.8209e+06	3.87786e+06	1.16796e+06	3.01953e+06	458655	1.03351e+07	4.7356e+06	5.83975e+06		1.06151e+06	2.99277e+06	6.2054e+06	4.72887e+06	2.99485e+06	1.11981e+06	9.77426e+06	1.31098e+07	625609	1	1	0.9	27	IN	0.645287	0.716799	-0.214144	T1		IN	0.426578	0.836994	0.971323	T0		IN	0.371228
ko:K04079	molecular chaperone HtpG	2.57461e+06	1.78556e+06	5.39116e+06	2.93855e+06	1.32983e+06	3.076e+06	1.01716e+06	2.72803e+06	1.46236e+06	2.84822e+06	1.91803e+06	6.3586e+06	1.47756e+06	465634	2.62349e+06	980523	1.52837e+06	2.67539e+06	2.13787e+06	4.72825e+06	2.22387e+06	2.7275e+06	4.75988e+06	1.19103e+07	4.60723e+06	1.67627e+06	430530	2.01134e+06	3.33379e+06	1.38469e+06	1	1	1	44	IN	0.678078	0.747689	0.194592	T0		IN	0.67284	0.909073	-0.162565	T2		IN	0.571403
ko:K04085	tRNA 2-thiouridine synthesizing protein A			616751	241491	204432		332270		130817										382277				416461	97655.4	504783			142790			0.5	0.1	0.4	1	OUT			3.17159	T0		OUT			0.881812	T0		OUT
ko:K04087	modulator of FtsH protease HflC									66262.9					360545				313659				128995		360653					154361	89051.9	0.1	0.2	0.4	1	OUT			-1.07239	T1		OUT			-2.32212	T2		OUT
ko:K04094	methylenetetrahydrofolate--tRNA-(uracil-5-)-methyltransferase						151295																									0.1	0	0	1	OUT			0.725073	T0		OUT			0.725073	T0		OUT
ko:K04112	benzoyl-CoA reductase subunit C	930063	3.51998e+06	1.18886e+06	1.17599e+06	3.42515e+06	785634	489760	1.52977e+06	793497	2.20837e+06	490853	487552	1.23769e+06	313018	101937				668267	222988	384451	243142	1.09601e+06	250471	1.26447e+06		6.32058e+06	1.21128e+06	1.34522e+06	479631	1	0.7	0.9	19	IN	0.0150341	0.0566771	4.3363	T0		IN	0.18466	0.757891	1.6612	T0		IN	0.122758
ko:K04113	benzoyl-CoA reductase subunit B	1.28185e+06	4.09906e+06	314469	877795	1.71877e+06	245186	1.09925e+06	1.60238e+06		608342	7.10863e+06	1.01801e+07	1.96607e+06	415579	308644	2.622e+06	3.90062e+06	5.7645e+06	811290	2.48466e+06	802943	1.15558e+06	721754	388391	388357	452564	1.02716e+06	761167	737107	2.66885e+06	0.9	1	1	11	IN	0.0907971	0.173982	-2.16527	T1		IN	0.477783	0.849337	-0.674865	T2		IN	0.00927512
ko:K04486	histidinol-phosphatase (PHP family)	704202		317844	417026	259605	3959.07	911929		34555.7	733987	355778				806.13		10829.2				172626		183340	163978		15873.3	612390				0.8	0.3	0.5	6	IN	0.00229493	0.0186217	4.84337	T0	*	IN	0.0635616	0.748536	2.56603	T0		OUT
ko:K04487	cysteine desulfurase	1.57933e+06	4.35096e+06	1.91726e+06	492813	4.14971e+06	3.53828e+06	5.21304e+06	2.03559e+06	1.22007e+06	4.23113e+06	1.62591e+06		2.1395e+06	2.40076e+06	742281	810308	2.16607e+06	1.19256e+06	5.26375e+06	1.46726e+06	907084	3.56387e+06	2.61439e+06	3.98854e+06	4.00972e+06	5.56065e+06	7.59908e+06	3.27958e+06	2.90463e+06	2.42082e+06	1	0.9	1	18	IN	0.263609	0.373081	1.56684	T0		IN	0.220681	0.757891	-0.465365	T2		IN	0.147231
ko:K04488	nitrogen fixation protein NifU and related proteins	643144	79874.5	518066	2.91163e+06	3.34649e+06	1.75704e+06	1.21925e+06	3.43982e+06	593590	432953		545599	117130	125665		276600	370408	219372	96518.5	437180	232215	2.91437e+06		577844	3.40455e+06	312664	956298	712272	311713	480650	1	0.8	0.9	13	IN	0.0387227	0.102142	3.588	T0		IN	0.25415	0.757891	1.35036	T0		IN	0.269645
ko:K04564	superoxide dismutase, Fe-Mn family	9.01056e+06	6.44154e+06	4.83601e+06	9.41813e+06	4.48079e+06	2.61814e+06	2.71771e+06	8.03573e+06	1.52038e+06	1.7781e+06	1.04671e+07	7.47778e+06	755775	3.81842e+06	1.01966e+07	1.14754e+07	7.10008e+06	2.27221e+06	1.21323e+07	8.26738e+06	1.7773e+06	1.34805e+06	5.43674e+06	2.92579e+06	8.72244e+06	1.21997e+07	1.42452e+07	1.33755e+07	5.01626e+06	5.77568e+06	1	1	1	48	IN	0.465214	0.550503	-0.454572	T1		IN	0.547789	0.875621	-0.361149	T2		IN	0.875721
ko:K04565	superoxide dismutase, Cu-Zn family	6.22247e+06	3.52058e+06	7.69575e+06	1.125e+06	1.33314e+06	1.13481e+07	2.9865e+06	1.04289e+07	4.39228e+06	2.021e+06		131725	410554	115782			1.15038e+06		502061			3.53312e+06	1.93269e+06	1.35515e+07	4.18771e+06	6.53301e+06	1.0432e+07	1.07745e+07	8.86791e+06	1.11313e+07	1	0.5	0.9	2	IN	0.00150007	0.0150859	7.75117	T0	*	IN	0.640412	0.902712	0.482239	T0		IN	0.00339863
ko:K04567	lysyl-tRNA synthetase, class II	916210	1.28141e+06	1.30044e+06	906921	413479	467865	1.80184e+06	1.04514e+06	281398	2.07316e+06	2.30277e+06	813672	1.60371e+06	1.95787e+06	316616	1.22453e+06	671381	4.5917e+06	1.38534e+06	1.86341e+06	1.31606e+06	1.41461e+06	1.15805e+06	1.65204e+06	919301	1.58535e+06	687748	1.24616e+06	1.86264e+06	980887	1	1	1	18	IN	0.165335	0.264287	-0.594086	T1		IN	0.25254	0.757891	-0.477992	T2		IN	0.715089
ko:K04646	clathrin heavy chain	130552		165473			400301		205722		280504			431206						74737.7					540191						498885	0.5	0.2	0.2	1	OUT			2.38972	T0		OUT			2.08503	T0		OUT
ko:K04655	hydrogenase expression/formation protein HypE			648511																		79936.2										0.1	0	0.1	1	OUT			0.934321	T0		OUT			0.30045	T0		OUT
ko:K04744	LPS-assembly protein	100774	293862	179801		371020	34055.1	86160.7	713671	101597	273227	885146	279953	493207	778745	587765	1.85605e+06	1.26682e+06	980129		721428	144100	256929	303446	3.10405e+06	106434	1.63898e+06	86541	94507.1		1.06877e+06	0.9	0.9	0.9	6	IN	0.326194	0.428885	-1.95359	T1		IN	0.682535	0.912163	-0.881246	T2		IN	0.106853
ko:K04751	nitrogen regulatory protein P-II 1	354399	264049	261023	164875	704618	107297	153014					501815	233840	214118	238560	249897	386752		622131	1.05681e+06			293259		135077		41282.6	419671	876003	86565.6	0.7	0.8	0.6	3	IN	0.491838	0.57325	-1.29834	T1		OUT			0.978292	T0		IN	0.24019
ko:K04755	ferredoxin, 2Fe-2S		154424			236032			244297					19116.6		599680	2.09724e+06	94945.5	215045					117007		108444			78480.1		85119.7	0.3	0.5	0.4	1	OUT			-1.58277	T1		OUT			-0.329018	T2		OUT
ko:K04758	ferrous iron transport protein A	1.79079e+06	199999	1.42952e+06	232026	471192	902873	445023	1.33805e+06	208519	1.72358e+06		747073	469207		530571	251249	350429		412682	477060		328062	760493	696909	501359	87478.3	409127	1.14454e+06	521779	101350	1	0.7	0.9	6	IN	0.065596	0.141401	3.16515	T0		IN	0.230667	0.757891	1.57882	T0		IN	0.247367
ko:K04759	ferrous iron transport protein B	4.36708e+06	2.51748e+06	7.68355e+06	2.47113e+06	4.26713e+06	7.40694e+06	1.5999e+06	3.36815e+06	1.38618e+06	4.9185e+06	6.19019e+06	1.9879e+06	2.33177e+06	1.94772e+06	2.43117e+06	456540	2.71124e+06	2.36463e+06	943797	1.51962e+07	1.62589e+07	8.35199e+06	6.33941e+06	1.19383e+07	4.38598e+06	2.541e+06	672021	2.75837e+06	1.26028e+06	2.53428e+06	1	1	1	39	IN	0.293237	0.402316	0.540538	T0		IN	0.737428	0.94312	-0.148517	T2		IN	0.24942
ko:K04764	integration host factor subunit alpha			121468			417005			235118									2.36466e+06	648464	389860			331459			202108				202548	0.3	0.3	0.3	1	OUT			-0.563464	T1		OUT			-0.0185364	T2		OUT
ko:K04771	serine protease Do	204413	171277	4.43898e+06	4.47623e+06	342730	2.52549e+06	425858	5.58932e+06	486751		127001	171188	1.55384e+07	591732								402341	151845	3.90199e+06	1.16706e+06	3.21442e+06		3.74431e+06	62023.3	187207	0.9	0.4	0.8	6	IN	0.0131803	0.0520824	5.16373	T0		IN	0.431341	0.842022	1.41124	T0		IN	0.109875
ko:K04773	protease IV	2.01502e+06	1.05207e+06	4.0121e+06	1.06552e+06	1.81998e+06	1.70596e+06	989577	4.48591e+06	1.49666e+06	967580	798495		414310	1.15363e+06	835254	1.76474e+06	1.15986e+06	853541	4.61872e+06	584121	346604	862606	1.10821e+07	1.98753e+06	4.63649e+06	2.85605e+06	178157	6.30081e+06	3.17832e+06	716678	1	0.9	1	24	IN	0.169672	0.270207	1.68722	T0		IN	0.949821	0.996496	-0.031041	T2		IN	0.180208
ko:K04835	methylaspartate ammonia-lyase		268227	700707		56743.3	203113	529020	350091		209146					271518		4.58073e+06	1.82765e+06	383812	151829				344273		172489	190711	337984		322082	0.7	0.5	0.5	7	OUT			0.934084	T0		OUT			1.60792	T0		OUT
ko:K05303	O-methyltransferase			122467	143911																		87414.1									0.2	0	0.1	1	OUT			1.4127	T0		OUT			0.76608	T0		OUT
[truncated: 594 more rows]
[truncated: 4 more columns]

## Sheet: phylum+KEGG_KO
			T0										T1										T2										valid values (%)				T0 vs T1						T0 vs T2						T1 vs T2
[truncated: 2,139 more rows]
[truncated: 5 more columns]

## Sheet: order+KEGG_KO
			T0										T1										T2										valid values (%)				T0 vs T1						T0 vs T2						T1 vs T2
[truncated: 2,321 more rows]
[truncated: 5 more columns]

## Sheet: genus+KEGG_KO
			T0										T1										T2										valid values (%)				T0 vs T1						T0 vs T2						T1 vs T2
[truncated: 3,215 more rows]
[truncated: 5 more columns]
