# Supplementary material for: Metaproteomic assessment of gut microbial and host functional perturbations in Helicobacter pylori-infected patients subjected to an antimicrobial protocol
Source: Gut Microbes. 2023 Dec 8;15(2):2291170. doi: 10.1080/19490976.2023.2291170 (PMC10730194; doi:10.1080/19490976.2023.2291170)
Supplement: Suppl Dataset S2.xlsx [file KGMI_A_2291170_SM7168.xlsx]

## Sheet: host MasterProteins
		T0										T1										T2										valid values (%)				T0 vs T1						T0 vs T2						T1 vs T2
Accession	MasterProtein Description	P01	P02	P03	P04	P05	P06	P07	P08	P09	P10	P01	P02	P03	P04	P05	P06	P07	P08	P09	P10	P01	P02	P03	P04	P05	P06	P07	P08	P09	P10	T0	T1	T2	Total peptide count	Filtered	p-value	q-value	Log Ratio	More abundant in	Significant	Filtered	p-value	q-value	Log Ratio	More abundant in	Significant	Filtered	p-value
P61981	14-3-3 protein gamma	190321	67734.9	572967				476595	248331		564568	38226.7				5876.88										573966	428781		401241			0.6	0.2	0.3	2	OUT			4.07772	T0		OUT			2.22861	T0		OUT
P31947	14-3-3 protein sigma		96159.6	3.26431e+06	193186	261340				626720	250429	160250			125299	114527				116428		181338	162501		376558	806722	348060		348505	259893		0.6	0.4	0.7	2	OUT			2.31383	T0		OUT			-0.682585	T2		OUT
P63104	14-3-3 protein zeta/delta	124697			1.44469e+06	252524					1.67158e+06						80040.1							289798	2.43013e+06	862838						0.4	0.1	0.3	2	OUT			2.98246	T0		OUT			0.697928	T0		OUT
O00487	26S proteasome non-ATPase regulatory subunit 14											111390									513363	419091										0	0.2	0.1	1	OUT			-1.5819	T1		OUT			-0.871456	T2		OUT
P62333	26S proteasome regulatory subunit 10B		281257	3.04781e+06	243660							697389	32817.2						298151		611261	1.7771e+06					107690	246119			485234	0.3	0.4	0.4	1	OUT			-0.436078	T1		OUT			-0.678524	T2		OUT
P43686	26S proteasome regulatory subunit 6B				266373	2.35348e+06	1.96298e+06	216227	837676			406452			182034	93517.8	182631			526321	598172	916515				999577	228378		1.47386e+06	157986	1.55401e+06	0.5	0.6	0.6	1	OUT			-0.08605	T1		OUT			-0.841312	T2		OUT
P35998	26S proteasome regulatory subunit 7			1.72477e+06		710380	1.91102e+06		549451		682387	640378	90416.6	172050	263133		170217				846793	1.07691e+06	125195	589857	2.24162e+06						118348	0.5	0.6	0.5	1	OUT			0.118259	T0		OUT			0.535922	T0		OUT
P62195	26S proteasome regulatory subunit 8	245590	147594				2.40044e+06		316381		373738	602025			272689						1.01665e+06	811557		505074					283073			0.5	0.3	0.3	2	OUT			1.59272	T0		OUT			1.6451	T0		OUT
P62263	40S ribosomal protein S14	4.38945e+06					1.82993e+06	7.09525e+06	197697	422444	1.4576e+06	68106.4	141200		302148				7.76252e+06	566540	1.30495e+06	5.95131e+06	2.04742e+06	163356		512136	374999	436534	1.3605e+06	514626	372269	0.6	0.6	0.9	3	OUT			0.867381	T0		IN			-2.25943	T2		IN
P62266	40S ribosomal protein S23		79633.2				1.38085e+06					431264	34948.7		184021	55277.1	84509.6				1.16458e+06	192478	70094.9				156531				155314	0.2	0.6	0.4	1	OUT			-2.71088	T1		OUT			-1.15698	T2		OUT
P62851	40S ribosomal protein S25	980943		1.97851e+06					240607							485549								106111	1.05858e+06	146001			288669			0.3	0.1	0.4	1	OUT			1.98805	T0		OUT			-0.336324	T2		OUT
P23396	40S ribosomal protein S3	505224	425466	6.97474e+06	1.73343e+06	186039	1.10741e+07		723433		2.39968e+06	1.50586e+06	118241	126261	611748						4.69794e+06	2.97287e+06		365478			3.62734e+06		1.3285e+06			0.8	0.5	0.4	2	IN	0.0494877	0.155028	3.70565	T0		IN	0.0322024	0.489271	4.0703	T0		OUT
P61247	40S ribosomal protein S3a		85893.7	562415		61960	613138		107337					36563.1			55963.8	30067.8	42854.9				254088		257456	829890						0.5	0.4	0.3	1	OUT			1.61022	T0		OUT			1.18703	T0		OUT
P46782	40S ribosomal protein S5			993348	79692				4874.05			9776.96	5992.21	3362.91	15272.8	1095.93	10283.8	262.079			34107.1	127648		16626.4	46543.6				4926.15	3171.07	1096.38	0.3	0.8	0.6	1	IN	0.333004	0.47772	-0.357226	T1		OUT			-0.356722	T2		IN	0.741878
P62241	40S ribosomal protein S8						823818		77571.3			64605.4									349735	143628							204830			0.2	0.2	0.2	1	OUT			0.149388	T0		OUT			0.112235	T0		OUT
P46781	40S ribosomal protein S9	513436		7.91597e+06			531197	135086	363447		645841	278953		808335	996302		192190		61811.3	302731				405616	1.56987e+06		752066		540543			0.6	0.6	0.4	1	OUT			0.638361	T0		OUT			1.80262	T0		OUT
P51993	4-galactosyl-N-acetylglucosaminide 3-alpha-L-fucosyltransferase FUT6	275543	255562	2.37453e+06		990371	830462	358605						154090	197471						131458				352158	1.09756e+06	306110	469480		190983		0.6	0.3	0.5	1	OUT			3.35125	T0		OUT			1.21806	T0		OUT
P21589	5'-nucleotidase	925007	255916			1.50242e+06	658031	907161			2.12132e+06	120111	54027.5	386306	916666	434529	404099	846006	335576				54574	475894	2.61403e+06	6.28349e+06		757766				0.6	0.8	0.5	3	IN	0.586863	0.693215	-0.80347	T1		OUT			1.04249	T0		IN	0.161332
P30050	60S ribosomal protein L12		693791	1.59034e+07		227095	4.62326e+06	444019			1.46757e+06	1.12703e+06	446101	342349	1.17375e+06	98806.4	437039	92864.3	101541	912991	5.87223e+06	1.39007e+06	221749	396928	2.00603e+06	981478	1.07292e+06			967987	537086	0.6	1	0.8	1	IN	0.135945	0.281118	-2.58462	T1		IN	0.472864	0.769117	-1.41254	T2		IN	0.232462
P62829	60S ribosomal protein L23	741933	162997	3.30659e+06			913339		714822	230502	500003	1.04863e+06		77179.1	478661	154546	137023				1.40203e+06	1.24166e+06		958861		254555		99283.5	285982	103198	100216	0.7	0.6	0.7	2	OUT			1.46552	T0		OUT			0.836915	T0		OUT
P61254	60S ribosomal protein L26		236546	2.64181e+06	161803				359290		326796	258196				129359					502373	2.45582e+06	89234.8	1.40425e+06	1.08268e+06				914451	446908		0.5	0.3	0.6	1	OUT			1.94368	T0		OUT			-1.34854	T2		OUT
P62888	60S ribosomal protein L30	486264			665258		585611		544246		2.20014e+06	161859													401568				321223		388790	0.5	0.1	0.3	1	OUT			4.03521	T0		OUT			2.2108	T0		OUT
P36578	60S ribosomal protein L4	100250									63348.8																					0.2	0	0	1	OUT			1.26696	T0		OUT			1.26696	T0		OUT
P18124	60S ribosomal protein L7				434414	92097.3	174557		8720.82	879101	134190	81202.1	12753		12140	5044.88			1051.39	70774.3	254228	81695.1		28567.3		8513.92		19142.1				0.6	0.7	0.4	1	OUT			1.12521	T0		OUT			2.40663	T0		OUT
P32969	60S ribosomal protein L9			9.05124e+06		245780						144784									377498	280303	1.45364e+06		2.16329e+06			4.0375e+06				0.2	0.2	0.4	1	OUT			0.533931	T0		OUT			-2.06106	T2		OUT
P52209	6-phosphogluconate dehydrogenase, decarboxylating			5.90348e+06								49640				49853					96547.7	224748	290819	88559.4		274377				185932		0.1	0.3	0.5	1	OUT			-0.541091	T1		OUT			-2.56163	T2		OUT
Q92484	Acid sphingomyelinase-like phosphodiesterase 3a	967803	120960		9.87416e+06	1.93992e+06	1.22077e+07	9.20556e+06	975593	2.14213e+07	287026	378994	478708	295450	784565	569485	119045	472823	208704	8.18297e+06	96933.8	816689	178429	1.57076e+06	6.3251e+06	878489	1.28138e+07	1.03144e+06	1.10134e+06	1.08459e+07	207264	0.9	1	1	3	IN	0.600938	0.701475	1.26937	T0		IN	0.587997	0.821966	-0.478445	T2		IN	0.0302646
Q92485	Acid sphingomyelinase-like phosphodiesterase 3b	5.38736e+06	5.56934e+06	7.79757e+06	5.32185e+06	2.15027e+06	5.4168e+06	3.86195e+06	6.50758e+06	9.15981e+06	6.6734e+06	4.02153e+06	3.95425e+06	5.01183e+06	9.15156e+06	3.75885e+06	6.91189e+06	6.30804e+06	4.01663e+06	4.66502e+06	2.72634e+06	2.22267e+06	3.32565e+06	4.27436e+06	3.87163e+06	1.15408e+07	2.47486e+06	6.73888e+06	6.68411e+06	7.05294e+06	6.51753e+06	1	1	1	7	IN	0.467994	0.607492	0.186699	T0		IN	0.651009	0.849142	0.162233	T0		IN	0.942208
Q99798	Aconitate hydratase, mitochondrial																															0	0	0	1	OUT						OUT						OUT
P68133	Actin, alpha skeletal muscle	3.60414e+07	2.72263e+07	5.66743e+08	2.88902e+06	8.41052e+06	3.16922e+07	5.73701e+07	4.78899e+07	3.41369e+07	1.68259e+08	1.28821e+07	3.96815e+06	1.89334e+07	1.37502e+06	629349	5.77905e+06	9.91459e+06	5.20977e+06	3.07957e+07	3.92466e+06	2.07794e+07	2.02198e+07	1.35824e+07	1.55797e+07	8.23195e+06	9.18507e+06	4.23348e+06	9.73584e+07	2.31297e+07	3.16652e+07	1	1	1	13	IN	0.000468291	0.00958435	2.77327	T0	*	IN	0.138029	0.557984	1.17012	T0		IN	0.0311702
P60709	Actin, cytoplasmic 1	1.67395e+07	3.22572e+06	3.76889e+07	773891	4.86399e+06	3.15494e+07	1.38837e+06	1.58475e+06	4.36083e+06	4.74341e+06	2.54044e+06	1.36996e+06	1.7424e+06	1.55035e+06	2.49137e+06	3.13852e+06	1.04206e+06	1.49332e+06	4.55766e+06	7.20678e+06	1.04928e+07	2.33153e+06	3.04656e+06	4.99322e+06	9.92853e+06	4.41141e+06	1.89677e+06	659488	7.75517e+06	1.99947e+07	1	1	1	10	IN	0.0726945	0.19785	1.15135	T0		IN	0.784478	0.93362	0.179886	T0		IN	0.00967228
Q6P587	Acylpyruvase FAHD1, mitochondrial	521631	154174		2.71127e+06	1.43143e+06	487099	903472	1.11661e+06		212426	204728	153857	1.41891e+06	538114	985388	177170	231895	288262	320705	973275	347446	134087	120341	648202	904076		1.21117e+06	95160.5	312172	169659	0.8	1	0.9	2	IN	0.348968	0.489784	-1.14134	T1		IN	0.887298	0.966055	0.0666273	T0		IN	0.219009
O15204	ADAM DEC1	75193.8				246492			332240		241969																			413636		0.4	0	0.1	1	OUT			3.05079	T0		OUT			2.18122	T0		OUT
P00813	Adenosine deaminase	1.84421e+06	1.95279e+06	1.7877e+07	1.43956e+06	1.30127e+06	2.51815e+06	4.34128e+06	4.03624e+06	8.00567e+06	2.93399e+06	3.91456e+06	4.40667e+06	806566	1.46772e+06	3.51788e+06	2.27109e+06	2.06002e+06	2.5568e+06	1.32245e+06	673823		1.65737e+06	606433	4.11605e+06	2.07041e+06	138776	91938.7	2.4417e+06	1.46538e+06	141534	1	1	0.9	12	IN	0.249318	0.405648	0.734743	T0		IN	0.0421936	0.489271	3.10364	T0		IN	0.112165
P23526	Adenosylhomocysteinase																															0	0	0	2	OUT						OUT						OUT
P05141	ADP/ATP translocase 2	222456		5.87364e+06			317743		89806.9		220987	282427			3.17715e+06				1.01878e+07	252261		326071		103217				5.88542e+06	123725			0.5	0.4	0.4	5	OUT			0.185946	T0		OUT			0.839675	T0		OUT
P12236	ADP/ATP translocase 3	1.93742e+07	4.28027e+06	3.91741e+07	157101	6.32608e+06	1.00675e+07	4.6294e+06	1.01344e+07	971853	8.60625e+06	998394	409536	2.1738e+06			492954	2.3085e+06	393712	1.16084e+06	284564	4.21941e+06	2.13684e+06	2.47969e+06		2.47596e+06	2.23209e+06	796388	1.52762e+07	2.78832e+06	3.4923e+06	1	0.8	0.9	5	IN	0.00691477	0.0482462	4.64554	T0	*	IN	0.0603808	0.489271	1.97393	T0		IN	0.0682539
Q10588	ADP-ribosyl cyclase/cyclic ADP-ribose hydrolase 2	83553.4		6.72495e+06	5.31681e+06		667029				840016		74988.9		38549.9	20672.1		23269.6	9257.39		127329	48231.5	200591	667324	1.27752e+06				245593	177184	130514	0.5	0.6	0.7	3	OUT			1.96392	T0		OUT			-0.485006	T2		OUT
P61204	ADP-ribosylation factor 3					980975	3.00228e+06		1.75152e+06		350707	316409									451580					1.27563e+06	500623	315444				0.4	0.2	0.3	1	OUT			2.35931	T0		OUT			1.31309	T0		OUT
P02768	Albumin	2.90787e+06	1.05185e+06	3.6261e+07	865558	8.47658e+06	1.14485e+07	3.53491e+06	6.43429e+06	4.821e+06	6.8757e+06	631307	75190.6	647881	1.10471e+06	1.24351e+06	614600	224942	259103	8.46443e+06	969941	1.6293e+06	763461	9.23239e+06	6.52397e+06	4.26889e+07	5.91391e+06	2.22043e+06	5.19786e+06	2.2389e+07	1.52049e+06	1	1	1	13	IN	0.00182513	0.0182744	2.90375	T0	*	IN	0.989025	0.991003	-0.00817882	T2		IN	0.000109256
P00326	Alcohol dehydrogenase 1C	77832.2				360933		390948	281271		564132					221163	31457.6			219803						229341				207532		0.5	0.3	0.2	1	OUT			2.00956	T0		OUT			2.51464	T0		OUT
P51648	Aldehyde dehydrogenase family 3 member A2								386158					77809.2	34530.3	112547					100399											0.1	0.4	0	1	OUT			-1.63455	T1		OUT			0.859678	T0		OUT
P05091	Aldehyde dehydrogenase, mitochondrial																															0	0	0	1	OUT						OUT						OUT
O60218	Aldo-keto reductase family 1 member B10																															0	0	0	1	OUT						OUT						OUT
P05186	Alkaline phosphatase, tissue-nonspecific isozyme	341432	299732	2.08002e+06	109693	140201		115689				334430	261248	279812	181420	286222		424963	166937	173736				167475	1.35374e+06	290426	80189	172350	444044	201247		0.6	0.8	0.7	3	IN	0.169419	0.311446	-1.5337	T1		OUT			-0.775209	T2		IN	0.597749
P02763	Alpha-1-acid glycoprotein 1				188652			135076			265838			378780		340993		92868												292999		0.3	0.3	0.1	1	OUT			-0.0824098	T1		OUT			1.45156	T0		OUT
P01011	Alpha-1-antichymotrypsin	9.53407e+07	9.41554e+07	773028	1.2399e+08	7.43939e+07	2.54421e+06	1.14944e+08	2.12182e+08	2.20032e+08	1.43352e+08	5.25201e+07	4.35929e+07	8.11124e+07	6.60109e+07	4.22416e+07	6.18825e+07	5.89855e+07	5.00834e+07	1.46534e+08	3.84218e+07	4.07756e+07	1.19097e+08	3.72279e+07	6.66247e+07	7.16755e+07	6.86882e+07	1.55748e+08	2.18768e+08	9.76471e+07	1.31669e+08	1	1	1	14	IN	0.828026	0.891944	-0.208664	T1		IN	0.33747	0.68268	-0.769365	T2		IN	0.142335
P01009	Alpha-1-antitrypsin	1.16468e+09	3.97852e+08	2.24241e+08	7.3576e+08	2.71126e+08	2.32874e+07	2.93041e+08	1.05057e+09	1.75725e+09	7.58298e+08	2.34206e+08	2.1412e+08	3.15513e+08	3.11725e+08	2.37635e+08	2.30636e+08	1.28388e+08	1.73157e+08	7.74747e+08	1.29662e+08	2.08996e+08	5.95266e+08	7.93929e+08	2.70293e+09	5.62692e+08	2.86778e+08	3.66401e+08	8.94577e+08	6.59485e+08	6.31505e+08	1	1	1	24	IN	0.168242	0.311146	0.83576	T0		IN	0.398287	0.726604	-0.489228	T2		IN	0.00422371
P08697	Alpha-2-antiplasmin	609534	78194.3	3.8473e+06		429811		421655	2.08568e+06	1.3543e+06	1.90241e+06	115573				233165			83406.6	616397			333341		1.26949e+06	4.5215e+06		158650	1.86044e+06	487771		0.8	0.4	0.6	1	IN	0.0132557	0.067825	4.68655	T0		IN	0.383966	0.714971	1.9318	T0		OUT
P01023	Alpha-2-macroglobulin					649900			144516		1.01671e+06	24916.5		48905.5		606256		114311				394315		174158	2.28281e+06	414589			481909	230942		0.3	0.4	0.6	3	OUT			0.00899651	T0		OUT			-2.61864	T2		OUT
P12814	Alpha-actinin-1																															0	0	0	4	OUT						OUT						OUT
P35609	Alpha-actinin-2	5.05391e+06	1.51367e+06	1.77986e+07		1.60471e+06	1.77273e+06	6.90289e+06	4.64839e+06	898056	1.52237e+07	667015	68462.8	650696	485679	2904.58	465218	1.52728e+06	272539	1.95595e+06	1.0653e+06	1.38916e+06	2.17371e+06	903828	781403	1.90626e+06	1.76748e+06	124599	5.00707e+06	1.35542e+06	4.38368e+06	0.9	1	1	12	IN	0.321449	0.4677	2.27989	T0		IN	0.939101	0.979102	0.265875	T0		IN	0.0964636
Q08043	Alpha-actinin-3			1.91622e+07							1.37233e+06						67358.6												412957		185648	0.2	0.1	0.2	6	OUT			1.85545	T0		OUT			0.8412	T0		OUT
P0DUB6	Alpha-amylase 1A	2.9676e+09	4.41637e+09	1.57469e+08	3.50573e+09	6.15823e+08	3.15195e+08	3.96942e+09	5.17639e+08	8.64164e+08	2.04631e+09	4.60026e+09	3.84669e+09	2.36104e+09	1.60134e+09	3.1073e+09	3.57132e+09	2.96668e+09	4.92196e+09	4.1231e+09	2.79103e+09	2.54549e+09	3.63099e+09	1.68718e+09	2.08853e+08	2.64627e+08	3.45368e+09	4.49589e+09	5.87051e+08	3.64041e+09	2.51855e+09	1	1	1	37	IN	0.0313012	0.123198	-1.45775	T1		IN	0.601454	0.825106	-0.381923	T2		IN	0.0506032
P19961	Alpha-amylase 2B	35971.3	88429.7		1.50612e+06			1.38545e+06	12757.1		46478.1	49849.6	1.76209e+06	12875.6	28584.8	23113.9	19610.2		9413.22	929303		12863.3		8715.71				153886	236726	201266		0.6	0.8	0.5	35	IN	0.65836	0.74902	-0.529523	T1		OUT			1.21352	T0		IN	0.250679
P06733	Alpha-enolase	1.43663e+06	149764	3.67886e+06			3.5511e+06	5.65021e+06	2.15684e+06			80765.6		144988		233847	179972	83564.7		1.36868e+06	238124	1.07224e+07	79253.5	214532	728686	1.87394e+06		211864	1.22248e+06	809002	7.83611e+06	0.6	0.7	0.9	3	OUT			1.12637	T0		IN			-2.35337	T2		IN
P21397	Amine oxidase [flavin-containing] A	1.52292e+06		4.63907e+06		466968		1.06795e+07						364410	404209	2.32663e+06	226710			3.56583e+07	565344			1.13382e+06	4.50624e+06	1.37272e+08		602372		738422	1.89668e+07	0.4	0.6	0.6	1	OUT			-1.54527	T1		OUT			-2.73249	T2		OUT
Q03154	Aminoacylase-1	2.27474e+06	2.59424e+06	5.69452e+06	996766	3.91619e+06	3.45121e+06	1.02987e+07	9.83603e+06	2.70149e+07	2.83504e+07	2.6872e+06	3.20164e+06	1.73709e+06	420294	4.11422e+06	7.59731e+06	2.34195e+06	1.88132e+06	1.199e+06	3.87577e+06	1.98112e+06	2.82783e+06	3.9365e+06	1.41368e+07	1.21499e+07	793679	1.73451e+06	4.83559e+06	1.12894e+07	2.99054e+06	1	1	1	11	IN	0.0419773	0.142004	1.30883	T0		IN	0.436143	0.75428	0.536526	T0		IN	0.313225
P15144	Aminopeptidase N	1.00087e+07	7.5454e+07	4.85086e+07	1.02093e+07	1.60564e+07	7.18645e+07	1.10203e+07	2.70697e+07	5.32223e+06	1.18523e+07	6.56683e+07	4.49826e+07	7.44902e+07	1.02507e+08	6.97983e+07	9.1589e+07	8.96204e+07	1.1731e+08	1.07651e+08	4.52799e+07	5.3605e+07	8.36981e+07	9.47186e+07	5.59745e+08	2.52104e+08	8.37723e+07	6.9551e+07	2.91871e+07	3.36928e+07	3.28363e+07	1	1	1	43	IN	0.0026799	0.024198	-1.97945	T1	*	IN	0.00679163	0.453369	-2.04052	T2		IN	0.893231
Q9UQQ1	Aminopeptidase NAALADL1	3.93412e+06	7.62748e+06	2.13917e+06	1.07254e+07	1.29805e+06	5.15738e+06	9.42327e+06	1.47046e+07	2.08016e+07	1.48281e+07	8.55668e+06	7.40336e+06	8.73403e+06	1.26582e+07	8.39074e+06	1.40027e+07	9.49235e+06	7.49589e+06	1.0517e+07	4.43442e+06	6.20765e+06	7.43555e+06	1.41778e+07	4.27249e+07	4.20507e+06	9.55095e+06	7.66865e+06	2.41483e+07	1.25704e+07	1.07563e+07	1	1	1	19	IN	0.421652	0.560993	-0.379157	T1		IN	0.078869	0.493863	-0.715555	T2		IN	0.304559
P12821	Angiotensin-converting enzyme	1.24386e+07	9.5248e+06	2.82467e+06	1.09147e+07	4.10873e+06	5.11584e+06	4.63475e+07	3.2375e+07	2.75084e+06	3.49339e+07	7.30905e+06	8.7376e+06	2.14463e+07	3.093e+07	1.70015e+07	2.19627e+07	1.98178e+07	1.00398e+07	8.49202e+06	5.03798e+06	1.51375e+07	5.01393e+06	4.89867e+07	1.08957e+07	7.98463e+06	1.53486e+07	6.25036e+06	1.87874e+07	4.09157e+07	4.75807e+06	1	1	1	20	IN	0.569412	0.680192	-0.360351	T1		IN	0.670846	0.854379	-0.335711	T2		IN	0.954102
Q9BYF1	Angiotensin-converting enzyme 2	702610		3.25628e+06				988638		3.3998e+06	263083		173611	123981		3004.84	464.22	4200.99			180528	458983		641750						86844.5	181456	0.5	0.6	0.4	3	OUT			2.40071	T0		OUT			1.87135	T0		OUT
P04083	Annexin A1	319763				276502																				2.01879e+06						0.2	0	0.1	1	OUT			1.64417	T0		OUT			0.546172	T0		OUT
P50995	Annexin A11	2.34687e+06	1.61888e+06	1.43655e+07	584209	3.09059e+06	1.41922e+07	3.17082e+06	4.3481e+06	6.26356e+06	8.19017e+06	282512	343771	194558	3874.57	5995.44	591588	116723	659954	1.65092e+06	305991	915888	1.55247e+06	1.64173e+06	9.56542e+06	5.03888e+06	2.54203e+06	1.47251e+06	4.98784e+06	1.71869e+06	824456	1	1	1	8	IN	0.000127433	0.0039122	4.58891	T0	*	IN	0.257758	0.624277	0.837398	T0		IN	0.00957653
P07355	Annexin A2	1.96241e+06	1.21406e+06	2.86789e+07	2.12696e+06	1.90288e+07	2.42844e+07	2.74741e+06	1.33291e+06	1.10883e+07	1.16584e+07	205041		849821	1.42295e+06	709471	1.34524e+06	62404.7	1.4715e+06	5.25615e+06	546165	2.22259e+06	953755	2.3753e+06	1.37708e+07	1.398e+07	7.51162e+06	2.63358e+06	1.29181e+06	7.79722e+06	776562	1	0.9	1	14	IN	0.0082432	0.0517355	3.88557	T0		IN	0.233579	0.612994	0.772539	T0		IN	0.0228528
P12429	Annexin A3	69823.1			170427				48540.4					27564.4												284672			85365.5			0.3	0.1	0.2	1	OUT			1.4362	T0		OUT			0.460754	T0		OUT
P09525	Annexin A4	1.8565e+06	2.52736e+06	2.94125e+07	422392	9.54026e+06	2.04218e+07	3.74375e+06	1.27839e+06	6.67476e+06	9.44611e+06	390301	543074	843391	828487	1.58994e+06	930508	458486	1.10573e+06	1.10637e+06	151151	3.81685e+06	2.87295e+06	1.44852e+06	1.40424e+07	1.23769e+07	3.21862e+06	1.38139e+06	4.68034e+06	2.25816e+06	1.56989e+06	1	1	1	7	IN	0.00257396	0.0239456	2.74383	T0	*	IN	0.645315	0.849142	0.407423	T0		IN	7.45801e-05
P08758	Annexin A5	369629		5.6192e+06		1.46948e+06	810120	214742	136179		739785	40199.7		4472.15		12095.1				3161.53			7579	247751	1.26821e+06	3.20782e+06			246477	423314		0.7	0.4	0.6	4	OUT			5.19773	T0		OUT			1.5865	T0		OUT
P20073	Annexin A7	306146		4.73003e+06	700794	4.79371e+06	2.34103e+06	181966	506212	1.12693e+06	1.60169e+06		86493.5	51060.6			128519	23961.2	118448	1.55662e+06		1.27269e+06	653608	390498	928771	5.73039e+06	629001		1.20824e+06	211911		0.9	0.6	0.8	4	IN	0.0430174	0.142004	4.93168	T0		IN	0.506007	0.798381	1.27333	T0		IN	0.113044
P01008	Antithrombin-III	8.2505e+06	3.29524e+06	1.34216e+07	1.44788e+06	7.28089e+06		5.32489e+06	1.25139e+07	2.5894e+07	1.47787e+07	1.65934e+06	1.39401e+06	3.01857e+06	472968	5.45667e+06	2.27727e+06	1.16437e+06	811134	3.17161e+06	5.35457e+06	2.12491e+06	5.84329e+06	8.15935e+06	6.2596e+06	1.55849e+07	2.3849e+06	4.08033e+06	1.5971e+07	6.32785e+06	4.06104e+06	0.9	1	1	5	IN	0.856091	0.9139	0.721181	T0		IN	0.453283	0.760165	-0.865313	T2		IN	0.0087006
P05090	Apolipoprotein D	441255	380533	9.23892e+06	2.80929e+06	3.96212e+06	4.53775e+06	1.26654e+06	2.24315e+06	8.5231e+06	3.97094e+06	922552	381660	2.92748e+06	1.72267e+06	1.38847e+06	1.24944e+06	967777	1.07793e+06	1.11572e+06	830542		622989	791988	9.08166e+06	1.05976e+07	1.25947e+06	1.8752e+06	2.77728e+06	1.01307e+06	3.00052e+06	1	1	0.9	6	IN	0.0136661	0.0687788	1.1301	T0		IN	0.243303	0.622022	1.296	T0		IN	0.722958
P15289	Arylsulfatase A				1.93974e+06					11852.7	17330.6		11795.7							196186	2964.85	13407.2					30553.5			9887.12		0.3	0.3	0.3	1	OUT			0.551431	T0		OUT			0.652958	T0		OUT
P17174	Aspartate aminotransferase, cytoplasmic		60827.4	951852	155993	435093	243419	85134.9		779691	868174	471274		301634	445326	757178	187622		80218.7				376852		581738	162562					548301	0.8	0.6	0.4	3	IN	0.437835	0.578276	1.62468	T0		IN	0.0553079	0.489271	3.14396	T0		OUT
P00505	Aspartate aminotransferase, mitochondrial		76841.7	1.56437e+06	280706	474118	573933	2.10981e+06		1.65908e+06	499204	65825.6		61656.3	39639.8	210259	42152.6			1.4491e+06	499188		261508		236675		577803	202529	464217	263883	98809.4	0.8	0.7	0.7	2	IN	0.21781	0.365057	2.38002	T0		IN	0.396921	0.726604	1.7472	T0		OUT
Q9ULA0	Aspartyl aminopeptidase	1.0835e+06	840353	6.23901e+06	681886	6.70142e+06	2.64456e+06	1.93541e+06	2.08068e+06	1.17458e+06	1.57359e+06	50425.3	72587	4.80783e+06	372729	4.02112e+06	214595	4.2084e+06	51168.9	1.04712e+06	2.01778e+06	271232	592393		1.30403e+06	2.33758e+06		3.00774e+06			265870	1	1	0.6	7	IN	0.0355263	0.131119	1.75183	T0		IN	0.0218289	0.453369	5.02069	T0		IN	0.0654748
P25705	ATP synthase subunit alpha, mitochondrial																															0	0	0	4	OUT						OUT						OUT
P06576	ATP synthase subunit beta, mitochondrial	2.13171e+06	441175	5.51343e+07	1.72961e+06	2.60261e+06	5.13287e+06	1.17736e+06	2.77212e+06	2.53381e+06	5.81681e+06	499372	170958	152963	459282	354486	98448.3	151653	138458	1.25399e+06	72568	782391	625056	908201	9.6133e+06	2.19995e+06	322161	481564	1.12199e+06	2.10886e+06	683569	1	1	1	6	IN	0.000989192	0.0155286	3.69932	T0	*	IN	0.0855471	0.493863	1.45677	T0		IN	0.000165475
O75964	ATP synthase subunit g, mitochondrial	130390	125793	1.06444e+06		995781	1.62204e+06				487278														629237		210910			245350		0.6	0	0.3	1	OUT			5.36385	T0		OUT			2.86668	T0		OUT
P08237	ATP-dependent 6-phosphofructokinase, muscle type																															0	0	0	1	OUT						OUT						OUT
O00571	ATP-dependent RNA helicase DDX3X			5.65691e+06	310946	308750					274928			291994	328241	122286									386905					92230		0.4	0.3	0.2	1	OUT			1.36307	T0		OUT			2.1992	T0		OUT
P08183	ATP-dependent translocase ABCB1		549766	1.83242e+07	646590	4.94199e+06	1.29651e+07	932014	92033	751641	433108	586311	351346	960633	931903	893723	529212	606141	559439	2.47258e+06	637752	5.0971e+06	378675	2.90267e+06	4.10764e+06	2.87959e+06	1.74386e+06	986564	281290	4.35126e+06	153200	0.9	1	1	8	IN	0.71541	0.792891	-0.199472	T1		IN	0.421243	0.735144	-1.08359	T2		IN	0.102145
O75882	Attractin	305655	286929			550661		821316		235782	773724	427132	908688	330404	496903	434962	817313	493086	705178	601508	95434		79330	266459			743542	567429			85600.5	0.6	1	0.5	4	IN	0.0426342	0.142004	-3.58805	T1		OUT			1.31878	T0		IN	0.00864474
O15263	Beta-defensin 4A					1.12869e+06							84929.2													733307						0.1	0.1	0.1	1	OUT			0.371664	T0		OUT			0.0621474	T0		OUT
P13929	Beta-enolase	5.16652e+06	2.00044e+06	4.53869e+07		1.35844e+06	1.27026e+07	4.1414e+06	9.16811e+06		8.34199e+06	2.52669e+06	2.36926e+06	1.31876e+06	1.78293e+06		381291	1.45709e+06	305004	877406		6.08101e+06	812297	1.77302e+06	7.38242e+06	437158	1.38481e+06	642442	8.74324e+06	797429	1.94462e+06	0.8	0.8	1	7	IN	0.547084	0.664001	2.02131	T0		IN	0.538152	0.809114	-0.706448	T2		IN	0.0844073
P08236	Beta-glucuronidase	18970	369967	1.58484e+06	395624	1.09439e+06	1.00678e+06	263482	271285	607094		504732	134341	423304	456482	696019	222528	294356	17474.3	285679	106672		266673	142194	2.4198e+06	154295	806012	507807	1.66508e+06	249482	259202	0.9	1	0.9	4	IN	0.742172	0.812872	-0.0630218	T1		IN	0.926715	0.979102	-0.151209	T2		IN	0.855479
P07686	Beta-hexosaminidase subunit beta	171134	106580	1.95749e+06		260853	4.36003e+06	166951	716866	590577	156023								5255	1.07189e+06		479849		270014	1.25701e+06	580773	652840	110261	870061			0.9	0.2	0.7	2	IN	0.000562856	0.0104943	6.59057	T0	*	IN	0.366291	0.707139	1.62278	T0		OUT
P19835	Bile salt-activated lipase	1.02111e+06	8.2249e+06	2.02352e+07	1.11972e+06	1.34591e+07	9.61998e+06	1.0922e+07	2.07242e+06	1.89455e+06	4.83221e+06	1.14351e+06	5.35176e+06	7.90696e+06	2.46776e+06	2.86563e+06	1.05876e+06	1.16901e+07	2.50246e+06	7.58012e+06	5.06006e+06	2.19791e+06	3.79458e+06	2.99091e+06	3.61033e+06	3.51057e+07	1.08097e+07	7.77439e+06	7.03682e+06	790399	1.35451e+06	1	1	1	14	IN	0.473389	0.608077	0.365039	T0		IN	0.795306	0.93362	0.135059	T0		IN	0.749748
Q13867	Bleomycin hydrolase									1.47149e+06				78139			51072.2				109263							208187	139923		157066	0.1	0.3	0.3	3	OUT			-0.826952	T1		OUT			-1.16277	T2		OUT
P13727	Bone marrow proteoglycan	169458				1.58801e+06						190240		1.91869e+06	117854		146186	234572	167606		399379	182414		149223		571651			218987			0.2	0.7	0.4	1	OUT			-3.8456	T1		OUT			-1.36455	T2		OUT
Q9UNQ0	Broad substrate specificity ATP-binding cassette transporter ABCG2					171946	625288	73035.8	34100.8															37720.4			83829.8			155250		0.4	0	0.3	1	OUT			2.80684	T0		OUT			0.909921	T0		OUT
P12830	Cadherin-1	222754	605028	1.7844e+06	1.00727e+06	1.21246e+06	3.87359e+06	790414	1.28452e+06	4.10543e+06	2.2635e+06	1.05957e+06	1.50153e+06	357498	825134	1.8351e+06	1.82938e+06	1.37604e+06	1.13158e+06	2.63788e+06		630644	1.22585e+06	1.005e+06	375790	1.13056e+06	726156	551905	774908	1.17796e+06	2.07157e+06	1	0.9	1	5	IN	0.37458	0.520344	1.06998	T0		IN	0.186817	0.574607	0.542141	T0		IN	0.574002
Q12864	Cadherin-17	76928.8	631237	2.35229e+06		4.3849e+06	3.187e+06	1.26352e+06	1.07191e+06	817045	7.57041e+06	2.2697e+06	8.7788e+06	96189.3	793634	1.45209e+06	9.54786e+06	1.73277e+06	5.39116e+06	1.05311e+06	22388.5	53769	3.4534e+06	399668	408193	4.55461e+06	982246	1.81232e+06		2.61227e+06	770870	0.9	1	0.9	8	IN	0.520919	0.65009	-0.849764	T1		IN	0.823018	0.945298	0.474451	T0		IN	0.38333
Q9BYE9	Cadherin-related family member 2	4.74647e+07	7.06087e+07	5.9962e+07	6.73235e+07	5.91207e+07	1.0156e+08	4.77495e+07	6.88233e+07	2.14473e+08	6.20926e+07	4.54757e+07	3.68486e+07	1.64613e+07	7.71519e+07	5.80083e+07	5.17779e+07	6.65166e+07	4.20714e+07	5.56236e+07	2.3516e+07	3.17087e+07	8.17647e+07	5.81909e+07	9.63701e+07	9.422e+07	6.74888e+07	7.16748e+07	1.03843e+08	6.72212e+07	5.57513e+07	1	1	1	17	IN	0.0251916	0.108927	0.724718	T0		IN	0.847867	0.957263	0.0463171	T0		IN	0.0132718
Q9HBB8	Cadherin-related family member 5	393570	741111	3.64518e+06	2.48135e+06	2.51058e+06	474624	2.18427e+06	713480	8.08442e+06	1.01625e+06	1.73589e+06	5.66074e+06	646850	2.79112e+06	2.68278e+06	3.77407e+06	2.99166e+06	1.3708e+06	1.60202e+06	726276	3.95312e+06	3.24359e+06	891221	584413	2.53084e+06	1.8912e+06	557264	1.07195e+06	1.31995e+06	590504	1	1	1	6	IN	0.486204	0.621937	-0.440706	T1		IN	0.833396	0.949439	0.143615	T0		IN	0.130395
Q13557	Calcium/calmodulin-dependent protein kinase type II subunit delta																															0	0	0	1	OUT						OUT						OUT
A8K7I4	Calcium-activated chloride channel regulator 1	1.04774e+08	4.12899e+07	1.66952e+08	2.32467e+07	2.12866e+08	3.67499e+07	6.01498e+07	1.03271e+08	8.28338e+07	6.86436e+07	9.33511e+07	9.34493e+07	1.43162e+08	5.68547e+07	2.19721e+08	8.8589e+07	6.11521e+07	7.2318e+07	4.91191e+07	1.23586e+08	9.64412e+07	5.26953e+07	3.01281e+08	2.35527e+07	1.69687e+08	5.25439e+07	3.63723e+07	4.89326e+07	1.21866e+08	5.15259e+07	1	1	1	30	IN	0.251682	0.406153	-0.299957	T1		IN	0.853661	0.957263	0.0368532	T0		IN	0.264718
Q14CN2	Calcium-activated chloride channel regulator 4	2.0902e+06	755850	1.35004e+07	828813	1.20334e+07	2.71651e+06	689559	2.5099e+06	709814	3.8677e+06	151463	553457	1.69343e+06	571291	3.56793e+06	999298	247334	329896	5.16513e+06	1.5046e+06	83704.3	478292	4.60755e+06	3.4812e+06	2.84194e+06	772141	334902	198389	1.24587e+07	564918	1	1	1	12	IN	0.0411304	0.142004	1.38517	T0		IN	0.178542	0.574607	1.19974	T0		IN	0.649873
O75746	Calcium-binding mitochondrial carrier protein Aralar1																															0	0	0	1	OUT						OUT						OUT
P0DP25	Calmodulin-3	810182	686535	1.49455e+06	469132	330971	4.40041e+06		2.2706e+06			783923	257775	26831.1		992796	3.17711e+06	226015	1.31883e+06	1.53716e+06	122864		2.09704e+06	4.88775e+06	2.2246e+06	1.1415e+06	1.81419e+06	1.55495e+06	282392	1.52797e+06	194725	0.7	0.9	0.9	3	IN	0.529562	0.656239	-0.961302	T1		IN	0.300625	0.661337	-2.21945	T2		IN	0.595542
Q9NZT1	Calmodulin-like protein 5		33894.9				871456				247116						62193.4									161307		280224				0.3	0.1	0.2	1	OUT			1.68671	T0		OUT			0.73706	T0		OUT
P00915	Carbonic anhydrase 1	911460	1.24246e+06	2.66699e+06	1.71138e+06	5.48862e+06	1.46169e+06	3.85598e+06	9.42606e+06		1.76902e+07	681972	333964	2.8056e+06	1.3904e+06	2.37548e+06	2.08408e+06	686593	2.50079e+06	2.80614e+06	687765	471508	491014	4.45035e+06	3.39554e+06	2.85958e+06	2.86748e+06	1.23321e+06	1.28408e+06	4.30252e+06	1.06625e+06	0.9	1	1	6	IN	0.863213	0.914517	0.0862694	T0		IN	0.70632	0.882899	-0.297222	T2		IN	0.0992602
P00918	Carbonic anhydrase 2		164174	6.80202e+06		4.50594e+06	2.96103e+06		1.02914e+06		478102	124394		813386	226933	750108	476878	160595	258865	581038			83487.6	395544	750878	1.52471e+06	400849	143209	336746	1.61274e+06		0.6	0.8	0.8	2	IN	0.691619	0.772099	-0.478565	T1		IN	0.595938	0.825106	-0.735723	T2		IN	0.876671
P07451	Carbonic anhydrase 3		353894	1.13892e+06				104298	933422		988687	738103																	934953			0.5	0.1	0.1	1	OUT			3.56334	T0		OUT			3.52928	T0		OUT
P22748	Carbonic anhydrase 4	5.79589e+06	1.02266e+06	1.71549e+07	1.69812e+06	1.04024e+07	1.9584e+07	837800	4.72762e+06	5.58029e+07	2.7049e+06	1.32194e+06	1.37963e+06	5.34875e+06	1.00584e+06	6.32032e+06	2.23502e+06	3.40123e+06	1.01199e+06	1.06623e+07	3.65037e+06	284071	625974	4.3784e+06	8.37361e+06	4.02202e+07	2.06166e+06	640877	2.89472e+06	5.43253e+07	1.70424e+06	1	1	1	6	IN	0.0761372	0.201501	1.01437	T0		IN	0.258959	0.624277	0.781646	T0		IN	0.725867
P15085	Carboxypeptidase A1	8.20565e+07	5.14382e+08	2.43092e+08	7.36855e+07	2.29127e+08	1.55058e+08	6.45031e+07	3.15897e+07	3.00083e+07	1.64927e+08	6.86194e+08	5.52134e+08	2.69724e+08	1.83586e+08	3.01243e+08	6.05943e+08	6.80112e+08	2.48146e+08	1.39684e+08	1.68444e+08	8.19423e+08	8.42661e+08	2.33533e+07	2.77872e+07	1.05258e+08	6.99789e+08	1.20849e+08	9.37346e+07	5.28454e+07	1.55426e+09	1	1	1	17	IN	0.00498944	0.038294	-1.56153	T1	*	IN	0.336573	0.68268	-0.682479	T2		IN	0.194344
P48052	Carboxypeptidase A2	8.75296e+06	1.5916e+07	1.37137e+07	2.58415e+06	1.64969e+07	1.036e+07	6.4647e+06	2.51828e+07	1.33932e+06	1.36925e+07	1.04639e+07	1.54146e+07	749216	3.24059e+06	3.86271e+06	1.49152e+07	8.93408e+06	2.06584e+06	7.58216e+06	9.30022e+06	1.30321e+07	2.96713e+07	5.81979e+06	5.13462e+06	730326	4.32082e+07	1.85927e+07	5.32779e+07	4.66869e+06	7.04875e+07	1	1	1	9	IN	0.34939	0.489784	0.642106	T0		IN	0.410505	0.730341	-0.556078	T2		IN	0.0909636
Q8WXQ8	Carboxypeptidase A5																	98440.5				311577	375307				676809				2.41334e+06	0	0.1	0.4	1	OUT			-0.663576	T1		OUT			-3.7486	T2		OUT
P15086	Carboxypeptidase B	6.05302e+08	4.68315e+08	1.3842e+08	2.12828e+08	2.5569e+08	1.53662e+08	8.5013e+07	1.89369e+08	9.96134e+07	2.51869e+08	2.80663e+08	2.76554e+08	5.23666e+08	3.65432e+08	9.67363e+08	3.97294e+08	1.22382e+08	5.8842e+08	3.49903e+08	1.03195e+09	5.1636e+08	5.41532e+08	4.27938e+08	1.49637e+08	3.3137e+08	8.40621e+08	3.24004e+08	3.89561e+08	7.0033e+07	6.47385e+08	1	1	1	25	IN	0.0207173	0.096549	-1.01293	T1		IN	0.0457164	0.489271	-0.775068	T2		IN	0.569544
Q8IVL8	Carboxypeptidase O	910742	500831	1.35689e+07	1.44576e+06	3.62814e+06	1.27328e+07	5.84803e+06	2.28274e+06	5.36083e+06	4.8827e+06	3.2685e+06	1.33311e+06	3.30231e+06	3.44164e+06	1.8978e+06	3.16895e+06	2.97789e+06	2.10474e+06	6.65002e+06	442798	332826	2.12418e+06	5.12875e+06	4.12197e+06	1.82832e+07	6.2853e+06	2.44206e+06	1.40017e+06	4.84919e+06	402694	1	1	1	4	IN	0.410281	0.554874	0.471506	T0		IN	0.5484	0.809114	0.365088	T0		IN	0.841734
Q9Y646	Carboxypeptidase Q	2.63557e+06	699694	1.99595e+06	895247	529059		786894	4.94234e+06	1.50512e+06	3.63866e+06	320959	150796	1.20749e+06	582601	253184	701680	91938.8	721905	1.92943e+06	112114	915784	711220	2.18552e+06	1.14596e+07	2.18959e+06	562050	1.41766e+06	3.54766e+06	1.23655e+06	784734	0.9	1	1	2	IN	0.775103	0.837875	0.869455	T0		IN	0.29895	0.661337	-1.13664	T2		IN	0.00412839
P13688	Carcinoembryonic antigen-related cell adhesion molecule 1	5.47724e+06	8.17431e+06	2.16952e+07	2.12143e+06	1.3791e+07	2.13802e+07	864864	1.28274e+07	2.10105e+06	3.61317e+06	3.77892e+06	5.41609e+06	3.57783e+06	5.42041e+06	6.6185e+06	6.2225e+06	6.02346e+06	3.75239e+06	1.17917e+07	7.94444e+06	2.16546e+06	5.54611e+06	2.78976e+07	4.10506e+06	1.49663e+07	2.29071e+06	1.30445e+06	2.5285e+06	1.77182e+07	845298	1	1	1	7	IN	0.926667	0.970945	0.0565585	T0		IN	0.468724	0.767002	0.445605	T0		IN	0.499235
P06731	Carcinoembryonic antigen-related cell adhesion molecule 5	4.29891e+07	4.00975e+07	5.56917e+07	3.24989e+07	5.79687e+07	3.39479e+07	1.40922e+07	5.96182e+07	5.53949e+07	3.97661e+07	2.37502e+07	4.32326e+07	3.02773e+07	5.96238e+07	2.8891e+07	7.37773e+07	1.71245e+07	2.65075e+07	7.69549e+07	3.49518e+07	8.25688e+06	3.31724e+07	9.62637e+07	5.58223e+07	1.94564e+08	7.70951e+06	1.16932e+07	2.03365e+07	1.11757e+08	1.77175e+07	1	1	1	7	IN	0.646271	0.745884	0.123602	T0		IN	0.463457	0.763008	0.344995	T0		IN	0.682224
P40199	Carcinoembryonic antigen-related cell adhesion molecule 6	3.22702e+06	1.86511e+06	5.78737e+06	1.66034e+06	2.0686e+06	2.48458e+06	485065	5.96934e+06	1.94719e+06	978544	255276	632349	335092	1.10412e+06	301900	664745	458038	629577	1.53234e+06		820313	2.82799e+06	3.27845e+06	6.59312e+06	6.92549e+06	478854		3.73277e+06	1.56715e+06	763964	1	0.9	0.9	4	IN	0.0318872	0.123916	2.81882	T0		IN	0.289786	0.661337	1.11074	T0		IN	0.421144
Q14002	Carcinoembryonic antigen-related cell adhesion molecule 7	1.13927e+07	1.19293e+07	3.51882e+07	6.50409e+06	1.94672e+07	2.4462e+07	2.42457e+06	1.8476e+07	1.58211e+06	687840	6.14519e+06	6.61758e+06	2.19087e+07	1.64739e+07	1.56599e+07	1.64574e+07	1.02432e+07	1.01312e+07	3.9335e+07	9.81018e+06	3.11825e+06	5.97541e+06	4.93756e+07	5.13581e+06	5.52729e+07	2.61872e+06	1.25401e+06	2.15085e+06	4.90446e+07	1.53354e+06	1	1	1	5	IN	0.274401	0.421944	-0.770967	T1		IN	0.764283	0.929535	0.237973	T0		IN	0.0973649
P31997	Carcinoembryonic antigen-related cell adhesion molecule 8																															0	0	0	2	OUT						OUT						OUT
P07339	Cathepsin D	152013	116269	2.85843e+06		224445					619855			436402					105418			446698	205786	723951		715584					153200	0.5	0.2	0.5	2	OUT			2.7201	T0		OUT			-0.00463229	T2		OUT
P08311	Cathepsin G	1.47366e+06	1.34522e+06	7.46271e+06	3.65149e+06	1.99008e+07	1.05555e+06	583906	1.90621e+07	1.80389e+07	1.93414e+06	706339	712325	3.06258e+06	3.46018e+06	2.09963e+06	1.46724e+06	1.85695e+06	1.59531e+06	4.41706e+06	6.77468e+06		380338	538945	7.42145e+06	1.99504e+06	271757	1.01645e+06	3.93718e+06	2.83097e+06	1.0224e+06	1	1	0.9	7	IN	0.190983	0.335038	0.824007	T0		IN	0.0614207	0.489271	2.54502	T0		IN	0.146621
P25774	Cathepsin S	1.38339e+06	1.43367e+06	1.34268e+07	1.74243e+06	2.5999e+06	2.19645e+06	1.95838e+06	5.63021e+06	4.24402e+06	3.31234e+06	2.38524e+06	997188	1.37598e+06	2.92388e+06	4.32682e+06	2.05761e+06	1.95224e+06	2.60373e+06	2.42344e+06	1.99267e+06	841010	1.15104e+06	876482	1.53695e+06	5.15921e+06	613386	1.31292e+06	4.2457e+06	920165	3.73402e+06	1	1	1	5	IN	0.294167	0.436277	0.429439	T0		IN	0.072898	0.489271	0.901573	T0		IN	0.14892
Q6NZI2	Caveolae-associated protein 1																															0	0	0	1	OUT						OUT						OUT
Q8N6Q3	CD177 antigen			1.15374e+06	120289		1.09256e+06							86612.2	79911.2										1.33548e+06	230505						0.3	0.2	0.2	1	OUT			1.43991	T0		OUT			0.895136	T0		OUT
P08962	CD63 antigen	503674	294483	539633	915733	2.88982e+06	826787		2.70771e+06	229062		718287		2.24769e+06	1.32184e+06	1.52879e+06	836339	791733	882421	91088.6	2.08254e+06	335398		2.01121e+06		3.52895e+06	197001	199601		549272		0.8	0.9	0.6	3	IN	0.539486	0.664001	-1.17063	T1		IN	0.304445	0.662905	2.10091	T0		IN	0.0738616
P21926	CD9 antigen	2.1018e+06	690824	3.13787e+07	3.05631e+06	3.06394e+07	3.28911e+07	1.53311e+06	591942	509777	5.05986e+06	159906		4.80085e+06	3.90928e+06	2.21916e+06	1.22982e+06	400794	871713	4.30227e+06	2.61423e+06	188856	192886	8.31955e+06	1.65277e+06	9.78635e+06	1.01212e+06	845591	1.56482e+06	1.32098e+07	444256	1	0.9	1	5	IN	0.0844798	0.216127	2.32752	T0		IN	0.166951	0.566437	1.30439	T0		IN	0.270275
P40879	Chloride anion exchanger	1.73305e+06	2.99362e+06	2.84819e+07	3.59191e+06	1.75693e+07	2.94627e+07	1.10129e+06	2.30476e+06	1.45738e+06	3.76794e+06	451568	407282	3.05235e+06	1.54582e+06	2.19962e+06	2.20447e+06	6.80386e+06	1.83062e+06	9.18867e+06	2.59747e+06	1.40068e+06	737364	4.0557e+06	7.0712e+06	3.28877e+06	2.173e+06	1.0927e+06	1.54246e+06	1.37138e+07	517308	1	1	1	11	IN	0.146652	0.292351	1.1574	T0		IN	0.151467	0.557984	1.05586	T0		IN	0.839432
O00299	Chloride intracellular channel protein 1	62812.6		2.39675e+06		294494	881843				149166			3672.37	30933.9		44829.5		15805.1					286194	271629	314224				187945		0.5	0.4	0.4	1	OUT			2.56364	T0		OUT			1.03279	T0		OUT
Q53GD3	Choline transporter-like protein 4	112227	1.0304e+06	1.64219e+06	216701	1.37132e+06	2.22089e+06		371841				37651.8	507923	239908	124114	188257	56775.2	71968.3	568873		404607	71073.3	1.2439e+06	188752		739927		730263	1.13468e+06		0.7	0.8	0.7	3	IN	0.874739	0.922835	0.746085	T0		OUT			0.348246	T0		IN	0.996717
Q99895	Chymotrypsin-C	8.95975e+07	1.52532e+08	3.52664e+08	1.19301e+08	3.68392e+08	2.29777e+08	2.01531e+08	9.07565e+07	7.00538e+07	7.79878e+07	1.63272e+08	1.33133e+08	2.11213e+08	3.3669e+08	4.72244e+07	7.19328e+07	1.86381e+08	1.00008e+08	9.24364e+07	9.93871e+07	2.93691e+08	1.04117e+08	6.22038e+07	1.38813e+08	5.25514e+07	8.78048e+07	2.02763e+08	1.32256e+08	1.73889e+07	1.38578e+08	1	1	1	9	IN	0.564085	0.679114	0.243531	T0		IN	0.247809	0.622022	0.594889	T0		IN	0.334291
P08217	Chymotrypsin-like elastase family member 2A	8.94089e+06	3.12769e+08	5.07701e+07	7.25755e+07	9.11555e+07	6.08539e+07	2.34882e+07	2.16167e+07	2.5416e+07	4.83954e+07	2.10623e+08	1.82729e+08	2.77314e+08	2.98255e+08	2.09358e+08	2.79135e+08	2.96428e+08	1.31618e+08	3.84859e+07	2.21219e+08	2.41874e+08	2.53294e+08	2.53746e+08	3.10489e+07	4.44636e+07	3.47663e+08	4.46343e+08	4.73237e+07	4.75842e+06	2.79629e+08	1	1	1	8	IN	0.00178431	0.0182744	-2.07228	T1	*	IN	0.136907	0.557984	-1.25203	T2		IN	0.123976
P09093	Chymotrypsin-like elastase family member 3A	7.30972e+08	6.8011e+08	7.24268e+08	1.61826e+09	1.10404e+09	2.41951e+09	1.00518e+09	1.3269e+09	1.81515e+09	1.89423e+09	6.28236e+08	5.34376e+08	1.20441e+09	1.51463e+09	4.04225e+08	6.56614e+08	1.04362e+09	4.08068e+08	6.22827e+08	9.73882e+08	7.03847e+08	5.17868e+08	5.41215e+08	1.71832e+09	1.3675e+09	6.3203e+08	6.08533e+08	2.7844e+09	5.48252e+08	6.09238e+08	1	1	1	15	IN	0.0267374	0.114005	0.740933	T0		IN	0.112453	0.52349	0.542785	T0		IN	0.61293
P08861	Chymotrypsin-like elastase family member 3B	1.39545e+06	2.1159e+07		1.52758e+07	3.07473e+06	1.54908e+06	6.15019e+06	1.12692e+07	373439	3.73501e+06	3.65319e+07	2.13015e+07	6.16052e+07	8.68817e+07	2.503e+07	1.72022e+07	4.00729e+07	9.18239e+07	4.50245e+06	2.50526e+07	4.34621e+07	1.58974e+07	1.21627e+08	2.18966e+06	6.16771e+06	1.8007e+07	1.59025e+07	3.62758e+07	218898	1.87234e+07	0.9	1	1	13	IN	0.0277294	0.11563	-4.16983	T1		IN	0.161951	0.566437	-2.77944	T2		IN	0.057926
P40313	Chymotrypsin-like protease CTRL-1		1.07485e+06		444475						3.38549e+06		44892.8		486523				197955		332530					2.17694e+06					751572	0.3	0.4	0.2	2	OUT			0.0128539	T0		OUT			0.99516	T0		OUT
Q6GPI1	Chymotrypsinogen B2	1.25973e+07	2.77701e+07	9.18831e+06	1.44788e+08	9.56882e+07	4.25873e+06	2.96552e+07	2.46556e+07	1.86221e+07	1.47637e+07	2.62149e+07	4.55607e+07	1.47717e+07	4.70641e+07	2.00009e+07	2.03476e+07	2.05477e+07	3.16493e+07	1.41727e+07	1.37249e+07	1.55429e+08	3.42071e+07	4.47876e+07	2.08499e+07	7.92435e+07	1.29729e+07	5.36744e+07	2.41407e+07	1.81567e+06	4.90904e+07	1	1	1	12	IN	0.969118	0.981912	-0.0164843	T1		IN	0.57893	0.821966	-0.395087	T2		IN	0.513524
Q8NCR9	Clarin-3		205755	1.0488e+06			3.71093e+06							365077		123274	97375.9		329241	644438				458635		404707	409175		1.16585e+06	477258		0.3	0.5	0.5	1	OUT			-1.02095	T1		OUT			-1.56932	T2		OUT
P56747	Claudin-6					554989			7891.2									415691	11141.4						219732							0.2	0.2	0.1	1	OUT			-0.00334106	T1		OUT			0.448513	T0		OUT
P27352	Cobalamin binding intrinsic factor						277583		8315.13			111888	624379	2162.14	2638.28	32491.2	39670.7	93064.5	5532.89		38783.7	19858.6		10499.9		7305.6		53837.3			36933.8	0.2	0.9	0.5	1	IN	0.00748325	0.0510524	-3.3279	T1		OUT			-1.06412	T2		IN	0.0353744
P23528	Cofilin-1		374327	2.33504e+06															244791				229304						1.01886e+06			0.2	0.1	0.2	1	OUT			1.18006	T0		OUT			0.19003	T0		OUT
P04118	Colipase	4.91794e+07	2.85586e+06	2.41049e+06	1.12605e+06	1.22148e+07	3.412e+06	3.53033e+06	2.65887e+06	743597	8.03862e+06	3.94494e+06	8.17103e+06	1.70882e+06	915642	4.10682e+06	984585	5.36106e+06	1.86159e+06	1.9444e+06	2.10032e+06	2.80226e+07	3.85492e+06	1.2184e+07	1.6646e+06	2.09907e+07	2.46092e+06	2.34872e+06	6.95301e+06	822911	2.20313e+07	1	1	1	2	IN	0.217841	0.365057	0.674365	T0		IN	0.134834	0.557984	-0.523082	T2		IN	0.0639244
P02452	Collagen alpha-1(I) chain	1.72565e+07					1.96112e+06	1.19745e+07	5.23751e+06	2.99055e+07		8.55826e+06	1.34382e+06	3.4834e+06	385902	1.34745e+07		6.59581e+06	81436.3		544912	3.2691e+06		417826	1.87183e+06	9.17145e+06	1.47896e+06		695254		719417	0.5	0.8	0.7	6	IN	0.4715	0.608077	-1.98983	T1		OUT			-0.810287	T2		IN	0.58493
P02461	Collagen alpha-1(III) chain	141538		915549			625176	95519.1	170350	893418				41675.7				261755		646749			562217	363168	1.87247e+06	397474	338701	96385.8	422088	213116	401134	0.6	0.3	0.9	2	OUT			2.73118	T0		IN			-2.71842	T2		IN
P02462	Collagen alpha-1(IV) chain				560840	1.18195e+07	2.34938e+06				2.20629e+06	691372		3.05447e+06		634670		474534			512946		169417		604963			135554			127410	0.4	0.5	0.4	3	OUT			-0.325384	T1		OUT			1.42158	T0		OUT
P08123	Collagen alpha-2(I) chain	7.25896e+07	357326	4.63046e+06	960157	1.11103e+06	794271	2.16357e+07	1.65104e+07	1.83456e+08	1.35669e+06	1.49159e+07	498494	5.07189e+06	986459	2.07117e+07		463518	497494	674315	691943	1.12743e+07	234629	2.31015e+06	2.70904e+06	2.28116e+06	2.85891e+06	521198	704360	2.03359e+06	2.88643e+06	1	0.9	1	6	IN	0.0912397	0.218833	2.66968	T0		IN	0.151237	0.557984	1.52427	T0		IN	0.36659
P08572	Collagen alpha-2(IV) chain			879648	435717	6.86929e+06	854490	242509	591256		440243	451609		1.20738e+06		333933		257650			524633							110968			204508	0.7	0.5	0.2	3	OUT			2.24616	T0		OUT			5.24731	T0		OUT
Q01955	Collagen alpha-3(IV) chain					7.36184e+06	2.34938e+06				2.20629e+06	283310		1.67718e+06		373736		214560			512946		169417		604963			135554			127410	0.3	0.5	0.4	1	OUT			-0.901838	T1		OUT			0.439882	T0		OUT
P01024	Complement C3					272181										245415																0.1	0.1	0	1	OUT			0.0148769	T0		OUT			0.809372	T0		OUT
O75131	Copine-3	798459	441470		892415	2.28275e+06	1.01836e+06	308696	2.11232e+06	343332	837561	224404	343385			235868	662340	348134	371281	451849		2.71352e+06	1.07988e+06	420820	766949	2.5579e+06	1.03639e+07	2.12077e+06	1.50877e+06	703713	823894	0.9	0.7	1	2	IN	0.0716468	0.19785	2.7529	T0		IN	0.102628	0.51314	-1.83651	T2		IN	0.00715494
Q9BYD5	Cornifelin				2.09932e+06	986405							980244		315642	74982.7		871675			534074											0.2	0.5	0	1	OUT			-2.23418	T1		OUT			2.09839	T0		OUT
Q9UBG3	Cornulin	659620		919742		555003			627430								160364		285214		88164.7			131528		2.10171e+06						0.4	0.3	0.2	1	OUT			1.56554	T0		OUT			1.95407	T0		OUT
P02741	C-reactive protein		670038			417340				985585		695661	133866	212831	259311	112421					224001							203761		592801		0.3	0.6	0.2	1	OUT			-1.88784	T1		OUT			1.11534	T0		OUT
P06732	Creatine kinase M-type	287974		1.35682e+07	404443	1.79476e+06	911128	533188		954127	1.51789e+06	134346	85204.4			511286			130884			88523		106317	449904		245535	490394			249009	0.8	0.4	0.6	5	IN	0.0773996	0.203091	5.11851	T0		IN	0.047211	0.489271	3.38404	T0		OUT
P17540	Creatine kinase S-type, mitochondrial			1.34637e+06						1.10259e+06																						0.2	0	0	4	OUT			2.05039	T0		OUT			2.05039	T0		OUT
P12532	Creatine kinase U-type, mitochondrial	8.12461e+06	2.10291e+06	2.63787e+07	2.15226e+06	6.29206e+06	1.76621e+07	6.59001e+06	1.01344e+07	8.02905e+06	1.90832e+07	1.85683e+06	1.46364e+06	2.08192e+06	5.95696e+06	2.28939e+06	3.06477e+06	4.55416e+06	1.6752e+06	2.93731e+06	8.06664e+06	4.14993e+06	2.30111e+06	3.00643e+06	2.14489e+07	6.99636e+06	4.41018e+06	2.34739e+06	4.29481e+06	4.3214e+06	2.91441e+06	1	1	1	10	IN	0.00970839	0.0573169	1.46521	T0		IN	0.159595	0.566437	0.883547	T0		IN	0.117732
Q86UP6	CUB and zona pellucida-like domain-containing protein 1	1.81748e+06	771879	1.70102e+07	2.83506e+06	5.03549e+06	1.10368e+06	5.19991e+06	813733		1.36725e+06	719901	256447	1.30706e+06	1.79477e+06	1.84994e+06	343083	1.56345e+06	956068	634957	228630	8.43181e+06	745170	2.77681e+06	1.09683e+06	1.00049e+06	843867	1.93248e+06	491071	3.17731e+06	1.53493e+06	0.9	1	1	8	IN	0.937832	0.975981	0.517102	T0		IN	0.604439	0.825106	-0.510755	T2		IN	0.06965
O60494	Cubilin	332939	121709	6.47542e+06	69148.1	189634	948560	89328.7		745036	170949	219510	430169		220139	66356.3	216692	279755		128033		406771	638198		2.74848e+06	2.00646e+06		382115				0.9	0.7	0.5	3	IN	0.16168	0.305038	2.17374	T0		IN	0.154996	0.557984	2.60782	T0		OUT
P01040	Cystatin-A		263265		145699	1.33889e+06			1.75789e+06	186760	688762	854203	2.16387e+06	882491	712205	1.28136e+06	653361	558195	442309		1.04736e+06			685337								0.6	0.9	0.1	5	IN	0.122751	0.259894	-3.43236	T1		OUT			4.39708	T0		IN	0.000187716
P04080	Cystatin-B																															0	0	0	1	OUT						OUT						OUT
P01034	Cystatin-C					650904																										0.1	0	0	1	OUT			0.934852	T0		OUT			0.934852	T0		OUT
P09228	Cystatin-SA				362423										563193	143506											145833					0.1	0.2	0.1	2	OUT			-0.780953	T1		OUT			0.130747	T0		OUT
P01037	Cystatin-SN		690907		1.90309e+06	1.29361e+06	1.23284e+06	148522		361479			4.15107e+06		896736	733104					908054						1.84766e+06			317283		0.6	0.4	0.2	4	OUT			1.54847	T0		OUT			3.74961	T0		OUT
P32320	Cytidine deaminase	3.7075e+06	1.16554e+06	1.0064e+07	2.92682e+06	2.80761e+06	6.03591e+06	2.50489e+06	1.99954e+07	5.60946e+06	2.01656e+06	406347	586804	570330	1.52284e+06	1.56947e+06	2.12258e+06	1.2601e+06	4.98532e+06	2.2654e+06	1.44044e+06		2.74663e+06	6.14746e+06	1.37806e+07	1.20077e+07	6.59881e+06	2.7706e+06	2.02801e+07	2.53446e+06	967221	1	1	0.9	2	IN	0.00160014	0.0182744	1.63895	T0	*	IN	0.457527	0.762546	0.89114	T0		IN	0.819459
P00156	Cytochrome b	129749				353163	404486	89609.2	111733					27997.4				58132		100612												0.5	0.3	0	1	OUT			2.00701	T0		OUT			3.74808	T0		OUT
P99999	Cytochrome c	1.64512e+06	3.96421e+06	713419	2.17426e+06	2.94092e+06	615647	370605	1.74499e+06	1.88711e+06	1.48679e+06	3.6643e+06	2.03184e+06	9.24263e+06	8.04431e+06	5.59975e+06	4.75971e+06	6.22455e+06	3.57198e+06	2.15e+06	1.2612e+07	2.32737e+06	4.22817e+06	1.91791e+06	1.15179e+06	1.62536e+06	499881	8.17173e+06	336910	287849	8.57332e+06	1	1	1	5	IN	0.00660364	0.047147	-1.80202	T1	*	IN	0.794543	0.93362	-0.185546	T2		IN	0.0103766
P00403	Cytochrome c oxidase subunit 2			2.35934e+06		148427																										0.2	0	0	1	OUT			1.84281	T0		OUT			1.84281	T0		OUT
P13073	Cytochrome c oxidase subunit 4 isoform 1, mitochondrial																															0	0	0	1	OUT						OUT						OUT
P28838	Cytosol aminopeptidase	7.68193e+06	4.22378e+06	9.94752e+06	1.31466e+06	8.30391e+06	1.0838e+07	6.4415e+06	2.29061e+07	7.45767e+06	1.31199e+07	4.72216e+06	3.21647e+06	1.10312e+07	1.0862e+07	9.73975e+06	8.03611e+06	6.16914e+06	1.29985e+07	5.29577e+06	7.79898e+06	1.07421e+07	3.41166e+06	1.81196e+07	1.25002e+07	1.61126e+07	5.05622e+06	9.06984e+06	6.72122e+06	9.26906e+06	4.06858e+06	1	1	1	13	IN	0.951571	0.98031	0.0225333	T0		IN	0.757453	0.929535	-0.149499	T2		IN	0.499945
Q96KP4	Cytosolic non-specific dipeptidase	171211	167015			794685	1.27646e+06				475910										60488.6					467489			181232			0.5	0.1	0.2	1	OUT			3.77309	T0		OUT			2.72917	T0		OUT
Q01523	Defensin-5	1.60749e+07	2.60957e+06	5.84884e+06	8.46486e+06	4.27155e+07	4.91059e+06	1.42017e+07	8.00132e+06	2.87613e+06	1.09238e+07	7.39258e+06	4.81887e+06	1.87651e+07	5.55247e+07	1.29294e+07	1.08422e+07	4.29958e+07	9.63909e+06	1.26336e+07	1.84006e+07	5.31337e+07	5.1225e+06	1.52068e+07	3.32907e+07	2.85992e+07	8.36705e+06	5.28328e+06	5.13644e+06	2.65158e+06	2.185e+07	1	1	1	1	IN	0.0899518	0.217443	-0.833126	T1		IN	0.191536	0.574607	-0.505833	T2		IN	0.543782
Q6UWP2	Dehydrogenase/reductase SDR family member 11	300552	184557		333241	272638		357707	524512		665451		80981.1	87011.3	134949	110848						254928		370578	616717	1.63938e+06	1.04887e+06					0.7	0.4	0.5	2	OUT			3.24483	T0		OUT			1.26337	T0		OUT
Q9UGM3	Deleted in malignant brain tumors 1 protein	1.37823e+07	1.40196e+07	5.10391e+07	1.54082e+07	4.09153e+07	8.55585e+07	1.87232e+07	9.02054e+07	6.59699e+07	3.99131e+07	1.99823e+08	2.65969e+08	3.38488e+07	6.13817e+08	1.95113e+08	3.63694e+08	2.69188e+08	4.1446e+08	8.44579e+07	1.02089e+08	5.56371e+07	9.82986e+07	9.577e+07	3.42845e+07	4.97213e+07	2.50901e+07	8.63328e+07	7.59303e+07	4.70701e+07	9.12479e+07	1	1	1	15	IN	0.00202854	0.0194613	-2.4925	T1	*	IN	0.100093	0.51314	-0.805843	T2		IN	0.0105907
P24855	Deoxyribonuclease-1	178039	458153	2.53714e+06		1.86908e+06	1.01032e+06	1.86967e+06	227045		4.05535e+06	627105	1.56965e+06			41604.2	1.33793e+06		383420	239024	90071.6	2.93253e+06	183437	782335		4.2433e+06		232097	670554	594564	593672	0.8	0.7	0.8	4	IN	0.368709	0.514516	2.04616	T0		IN	0.899196	0.971319	0.27755	T0		IN	0.403816
O00115	Deoxyribonuclease-2-alpha	266273				904273		135652	786189		313580	238480	125810	262727	310826		197668	130321	69861.5		715034	548596		527977	435966	445627			449008			0.5	0.8	0.5	1	IN	0.289173	0.433055	-1.86232	T1		OUT			-0.164081	T2		IN	0.30977
Q07507	Dermatopontin				404987		914090			1.7093e+06													310200					137112		249453		0.3	0	0.3	1	OUT			2.92431	T0		OUT			0.588331	T0		OUT
P81605	Dermcidin	427741	244204	2.91204e+06	273449	327839		315420			932528	190067	90235.4			182118	440012	180985	748384	147391	109643		652449	1.12466e+06	626619	1.80317e+06	718118		657630	199199		0.7	0.8	0.7	1	IN	0.936347	0.975981	0.137296	T0		OUT			-0.327406	T2		IN	0.980672
Q08554	Desmocollin-1														111738																	0	0.1	0	1	OUT			-0.681683	T1		OUT						OUT
Q02487	Desmocollin-2																															0	0	0	1	OUT						OUT						OUT
Q02413	Desmoglein-1													244622							122516											0	0.2	0	1	OUT			-1.48889	T1		OUT						OUT
P09622	Dihydrolipoyl dehydrogenase, mitochondrial	965383	696661	1.14594e+07	590316	2.95262e+06	2.7578e+06	1.05899e+06	1.27452e+06	1.50995e+06	3.52864e+06	560442	587531	1.35457e+06	1.78452e+06	1.45155e+06	1.34425e+06	605578	752306	639314	1.2965e+06	991338	804611		3.94213e+06	5.16049e+06	589650	1.3028e+06	1.21665e+06	389315	1.06925e+06	1	1	0.9	5	IN	0.038118	0.137673	0.882172	T0		IN	0.307316	0.663802	1.53622	T0		IN	0.503727
P16444	Dipeptidase 1	2.0359e+07	5.80576e+06	6.09483e+07	7.06825e+06	6.76403e+06	2.12604e+07	1.06126e+07	2.17905e+07	1.16567e+07	2.15333e+07	1.18678e+07	1.22254e+07	3.47989e+06	9.77088e+06	5.38837e+06	1.04171e+07	7.54549e+06	8.44276e+06	7.84524e+06	2.55579e+06	3.67919e+07	3.77069e+06	2.08221e+07	6.63226e+07	3.39835e+07	7.17647e+06	6.74437e+06	2.17276e+07	8.93188e+06	1.16268e+07	1	1	1	7	IN	0.0665296	0.188048	1.02298	T0		IN	0.886841	0.966055	-0.0742384	T2		IN	0.0529293
P27487	Dipeptidyl peptidase 4	1.77594e+07	4.70096e+07	8.90297e+06	9.24696e+07	5.42609e+06	2.13209e+07	4.28273e+07	5.29969e+07	6.56134e+07	3.82509e+07	5.15387e+07	4.64288e+07	9.02591e+07	1.07454e+08	6.04248e+07	7.51701e+07	8.26323e+07	5.5857e+07	4.74957e+07	3.18446e+07	2.81626e+07	5.26133e+07	1.65673e+07	1.25202e+07	6.54096e+06	4.6011e+07	3.30381e+07	5.98789e+07	7.46834e+07	2.67129e+07	1	1	1	27	IN	0.0444245	0.142472	-1.06654	T1		IN	0.932125	0.979102	0.0311267	T0		IN	0.0339881
O14638	Ectonucleotide pyrophosphatase/phosphodiesterase family member 3						3.23599e+06						601556	153154		312973	75997							122231	1.74576e+06	534791	331249					0.1	0.4	0.4	2	OUT			-1.9404	T1		OUT			-2.34969	T2		OUT
Q6UWV6	Ectonucleotide pyrophosphatase/phosphodiesterase family member 7	8.28685e+07	5.98872e+07	2.35535e+07	1.96966e+07	8.75052e+07	2.07919e+07	7.50374e+07	9.02488e+07	1.09164e+08	1.21842e+08	4.19581e+07	3.58884e+07	3.96905e+07	2.90193e+07	5.27191e+07	3.60011e+07	6.82918e+07	1.92656e+07	4.88212e+07	2.7676e+07	3.43999e+07	6.37245e+07	5.47582e+07	1.07587e+08	2.56735e+07	5.56118e+07	8.56193e+07	9.22223e+07	4.59141e+07	6.33616e+07	1	1	1	15	IN	0.117328	0.251887	0.601062	T0		IN	0.969983	0.988284	-0.0166751	T2		IN	0.0804613
Q05639	Elongation factor 1-alpha 2	970647	4.51736e+06	1.27263e+08	1.03169e+06	4.4081e+06	4.74907e+07	2.32883e+06	4.98577e+06	3.17241e+06	8.52128e+06	1.03745e+07	2.52084e+06	4.39007e+06	1.05533e+07	3.93582e+06	2.23211e+06	612082	969135	2.52237e+06	3.62531e+07	5.66464e+07	2.21053e+06	2.41759e+06	1.30808e+07	9.97097e+06	5.22774e+06	928216	1.98836e+06	1.56216e+06	4.10481e+06	1	1	1	4	IN	0.530122	0.656239	0.603225	T0		IN	0.712555	0.88659	0.395259	T0		IN	0.680515
P13639	Elongation factor 2	435581	338625		287768		4.46181e+06	284660	147574	2.52588e+06	618780	546287	277162		332882	1.17863e+06	127037			216791	1.43381e+06	1.85603e+06	74926.1	199602							168926	0.8	0.7	0.4	3	IN	0.499939	0.63422	1.23702	T0		IN	0.0761089	0.489271	4.12651	T0		OUT
P49411	Elongation factor Tu, mitochondrial	273753		2.316e+06												91717.1										1.02719e+06		1.76822e+06			374292	0.2	0.1	0.3	2	OUT			1.27453	T0		OUT			-1.00666	T2		OUT
P11021	Endoplasmic reticulum chaperone BiP			5.0392e+06								73539.1													348776					409765		0.1	0.1	0.2	4	OUT			0.607934	T0		OUT			-0.483319	T2		OUT
P98073	Enteropeptidase	4.35621e+06	5.96725e+06		3.79745e+06	2.21842e+06	418495	8.57646e+06	3.54477e+06	2.5035e+07	7.14639e+06	8.49298e+06	9.97346e+06	7.74627e+06	6.87848e+06	5.35264e+06	6.99924e+06	7.57077e+06	2.95667e+06	1.25198e+07	5.05266e+06	5.55751e+06	7.74107e+06	2.59691e+07	3.42492e+06	5.13559e+06	7.66303e+06	8.00384e+06	9.02947e+06	9.32351e+06	2.63071e+06	0.9	1	1	8	IN	0.207578	0.354523	-1.887	T1		IN	0.253276	0.622022	-1.90271	T2		IN	0.959814
P12724	Eosinophil cationic protein	128335	770405	6.79263e+06	836074	3.78798e+06	504048	1.3728e+06	713389	2.13964e+06		460508	412705	238896	130291	505682	143849	730750		793701	1.04415e+06	253798	957693	128082			1.00005e+06	105495	732100	388329		0.9	0.9	0.7	3	IN	0.554781	0.670543	1.30538	T0		IN	0.0751737	0.489271	3.11468	T0		IN	0.34665
P11678	Eosinophil peroxidase	1.63491e+06	430389	5.29062e+06	139318	4.8918e+06	4.02625e+06	1.30101e+06	2.09592e+06	6.25422e+06	299263	1.99945e+06	155933	6.04716e+06	183548	2.84574e+06	1.38819e+06	1.11903e+06		941195	4.25165e+06	2.22134e+06	896261	210492	473534	487052	4.29528e+06	1.20911e+06	520683		1.4618e+06	1	0.9	0.9	9	IN	0.308234	0.452765	1.30556	T0		IN	0.261385	0.624548	1.706	T0		IN	0.85402
Q12929	Epidermal growth factor receptor kinase substrate 8																															0	0	0	1	OUT						OUT						OUT
Q8TE67	Epidermal growth factor receptor kinase substrate 8-like protein 3			2.42703e+06			800248									86945.2	69736.2			212675	247442				6.23469e+06					344094		0.2	0.4	0.2	1	OUT			-0.740727	T1		OUT			-0.0145501	T2		OUT
Q9H0W9	Ester hydrolase C11orf54																															0	0	0	1	OUT						OUT						OUT
P60842	Eukaryotic initiation factor 4A-I		103369	3.44576e+06		158352	651180		209676		206823	398977		57353.7	76255	149332	69306		10271.1		817266	710219		53521.8		173041					40602.6	0.6	0.7	0.4	2	OUT			0.321921	T0		OUT			2.24751	T0		OUT
P38919	Eukaryotic initiation factor 4A-III						769762		340076		1.48625e+06	506451										1.36369e+06										0.3	0.1	0.1	2	OUT			1.95554	T0		OUT			1.81282	T0		OUT
Q9BSJ8	Extended synaptotagmin-1								277080																							0.1	0	0	3	OUT			0.811936	T0		OUT			0.811936	T0		OUT
P15311	Ezrin	288267	344244	1.29478e+07	186007	1040.18	4.93554e+06		298069	65358.3	342839	43399.8		286022	336979	19495.2	136678		110073	536056			1400.23	1.26336e+06	1.26435e+06	169761	1.31633e+06			1.50692e+06	1644.54	0.9	0.7	0.7	4	IN	0.119689	0.25517	2.44504	T0		IN	0.191257	0.574607	2.22021	T0		OUT
P07148	Fatty acid-binding protein, liver			2.24002e+06		497163	1.5404e+06				440800					157949			362266	821040				925910	8.54323e+06	1.76485e+06	442200			891545		0.4	0.3	0.5	1	OUT			1.39673	T0		OUT			-1.28291	T2		OUT
Q9UK99	F-box only protein 3	225559	145982				706810													233894					907162							0.3	0.1	0.1	1	OUT			1.66146	T0		OUT			1.46637	T0		OUT
P02794	Ferritin heavy chain	1.05514e+07	1.65455e+06	3.87131e+06	525653	3.36811e+06	2.39452e+06	1.60547e+06	4.77011e+06	1.35244e+06	825760	1.51455e+06	924530	901520		1.24574e+06	2.34261e+06	1.82006e+06	1.76125e+06	5.89333e+06	499250	3.20492e+06	1.28333e+06	5.00907e+06	2.58216e+06	1.79455e+06	1.7063e+06	7.90612e+06	7.62017e+06	2.70837e+06	1.9316e+06	1	0.9	1	5	IN	0.155618	0.30047	1.61044	T0		IN	0.323518	0.682207	-0.43855	T2		IN	0.132039
P02792	Ferritin light chain	1.01086e+06	147724	4.24439e+06	158130			270777	236340	2.87893e+06				12493.7	57079.6	26072.3	109329	63484.4		268844		226925		366202	218997	90195.9	443478	794907	1.33394e+06	398551	196744	0.7	0.6	0.9	3	OUT			2.87885	T0		IN			-1.16958	T2		IN
P35555	Fibrillin-1	827588	126918	5.1065e+06		2.47006e+06			534693		4.95232e+06	307475	137923		119439	107609		133484		1.01285e+06		791105		282101	587554		253977		249505	271914	241791	0.6	0.6	0.7	2	OUT			1.55031	T0		OUT			0.266782	T0		OUT
P20930	Filaggrin		112382		145796	202084				536439	333302	71113.5	101487		659369	104498		77236.8			199982			187887	501217		68455.7	85285.7	123654			0.5	0.6	0.5	1	OUT			-0.373677	T1		OUT			0.309921	T0		OUT
Q5D862	Filaggrin-2	508843	179822			1.74642e+06		623341								109845			185760			1.06569e+06										0.4	0.2	0.1	1	OUT			2.22121	T0		OUT			2.64906	T0		OUT
O75369	Filamin-B		80099.4	685559		930293	865374	218477	230269		417734										180197			202910	813398	535458	116250	106906		142910		0.7	0.1	0.6	3	OUT			5.22266	T0		OUT			1.25232	T0		OUT
Q14315	Filamin-C	4.77466e+07	1.17838e+07	9.83603e+06	608424	3.63434e+08	1.70456e+09	2.04543e+06	4.50736e+07	6.68511e+07	2.17379e+07	2.83935e+07	1.8357e+08	7.31555e+06	218226	5.05377e+06	238487	3.93747e+08	928409	3.09256e+06	3.54925e+08	4.11756e+06	118645	9.0843e+06	7.72859e+06	3.63472e+06	4.37722e+08	2.70743e+06	1.6997e+06	2.68643e+06	6.76565e+06	1	1	1	13	IN	0.415511	0.557039	1.60719	T0		IN	0.0349851	0.489271	2.58559	T0		IN	0.626712
Q13642	Four and a half LIM domains protein 1	1.38943e+06	1.05916e+06		91896	4.52091e+06	473647	1.72637e+06	586483		586681	512101		301816				313852	354957			872708				251072						0.8	0.4	0.2	4	IN	0.0653848	0.187599	4.31945	T0		IN	0.00243392	0.453369	5.94653	T0		OUT
Q13643	Four and a half LIM domains protein 3	462547				1.93403e+06						521323												273003								0.2	0.1	0.1	1	OUT			1.07459	T0		OUT			1.16767	T0		OUT
P04075	Fructose-bisphosphate aldolase A	2.96225e+07	1.26688e+07	6.55871e+07	211335	4.00184e+06	7.89128e+06	2.59088e+07	3.19098e+07	1.33043e+06	5.3623e+07	8.9204e+06	2.53056e+06	3.81644e+06	1.04447e+06	868045	846979	1.97508e+06	986851	7.47333e+06	7.12552e+06	2.20647e+07	1.03577e+07	1.14189e+07	4.42699e+06	8.58038e+06	6.16374e+06	4.82475e+06	5.83244e+07	2.66249e+07	6.90587e+06	1	1	1	9	IN	0.0310848	0.123198	2.04286	T0		IN	0.840436	0.953435	-0.169906	T2		IN	0.00164724
P16930	Fumarylacetoacetase					678275			423910			322549	69049	1.0098e+06		624418	234753	127306	185222							2.25155e+06		152454			782419	0.2	0.7	0.3	2	OUT			-3.80247	T1		OUT			-0.987378	T2		OUT
P17931	Galectin-3		1.01228e+06	1.71206e+07	612561	2.99804e+07	1.41328e+06	1.14567e+06	349797		1.15595e+06	98741.4	282326	1.49705e+06	1.88959e+06	9.74614e+06	1.94653e+06	60301.2	263603	1.62492e+06	5.07311e+06		1.16506e+06	571382	2.04418e+06	5.4222e+06	4.04413e+06	1.43771e+06		2.23328e+06	490822	0.8	1	0.8	3	IN	0.382444	0.526504	-0.991876	T1		IN	0.922855	0.979102	0.214956	T0		IN	0.267867
Q08380	Galectin-3-binding protein	2.66879e+07	3.81178e+07	2.10571e+08	1.58763e+07	2.69394e+07	7.88756e+07	2.44145e+07	7.01894e+07	7.48151e+07	5.82279e+07	2.53287e+07	2.10711e+07	2.02861e+07	2.09667e+07	2.74835e+07	2.40436e+07	1.34743e+07	2.31958e+07	2.96359e+07	2.33919e+07	1.24156e+07	1.78915e+07	3.86092e+07	7.78879e+07	1.55528e+08	2.32276e+07	2.44806e+07	1.77833e+07	5.51247e+07	2.78059e+07	1	1	1	11	IN	0.0123593	0.0665667	1.06965	T0		IN	0.369284	0.707139	0.506597	T0		IN	0.131988
P56470	Galectin-4	1.5346e+06	1.29878e+07	3.99282e+07	3.14803e+06	5.23373e+07	2.77896e+07	6.32279e+06	195642	2.83987e+06	1.33072e+07	5.54293e+06	4.00557e+06	1.21698e+07	6.28358e+06	2.30154e+07	9.73137e+06	5.54105e+06	4.6893e+06	7.6796e+06	5.79517e+06	3.90548e+06	3.25409e+06	775930	8.63363e+06	3.46912e+07	5.47225e+06	5.49089e+06	1.38028e+06	5.42618e+06	5.86008e+06	1	1	1	6	IN	0.838522	0.900092	-0.136064	T1		IN	0.497028	0.789398	0.545543	T0		IN	0.141169
O00182	Galectin-9																															0	0	0	1	OUT						OUT						OUT
Q92820	Gamma-glutamyl hydrolase	1.03427e+06	518072		443899	784443		611645	3.05e+06	2.80796e+06	1.00189e+06	146861	177999	501891	276207	305073	505995	190808	660456	417048		776889	219488	418602	1.47633e+06	2.88759e+06	314383	837758	1.9702e+06	415188	227300	0.8	0.9	1	2	IN	0.965947	0.981912	0.502508	T0		IN	0.250699	0.622022	-1.39096	T2		IN	0.0747041
P07098	Gastric triacylglycerol lipase			2.83405e+06		333773						60181						42142.9		2.22214e+06	282190					2.44169e+06						0.2	0.4	0.1	2	OUT			-1.07739	T1		OUT			0.860194	T0		OUT
P20142	Gastricsin		139077	5.771e+06		4.39175e+06	1.68237e+06	491025	606865		2.78735e+06	1.47813e+06	783281			228650			105961	1.34922e+06	600602		2.32793e+06			1.59222e+07	1.80565e+06	941690	1.52468e+06			0.7	0.6	0.5	1	OUT			1.77167	T0		OUT			1.56591	T0		OUT
P06396	Gelsolin			617945		110681										186573																0.2	0.1	0	1	OUT			0.852561	T0		OUT			1.60769	T0		OUT
P06744	Glucose-6-phosphate isomerase								244046							194432					156062				441320						73593.1	0.1	0.2	0.2	1	OUT			-0.696881	T1		OUT			-0.707301	T2		OUT
Q04609	Glutamate carboxypeptidase 2	2.41906e+06	1.02438e+06	1.68506e+07	1.49126e+06	1.19561e+06	3.0578e+06	5.18867e+06	598828	3.03101e+06	4.65011e+06	5.58532e+06	2.21797e+06	2.48459e+06	4.17219e+06	3.30986e+06	1.16835e+06	2.51085e+06	555763	587786	1.26931e+06	1.56952e+06	758420	3.15517e+06	4.97539e+06	6.38393e+06	676588	3.87798e+06	2.04773e+06	4.34611e+06	218242	1	1	1	12	IN	0.438887	0.578276	0.426722	T0		IN	0.566762	0.821966	0.402986	T0		IN	0.966373
Q07075	Glutamyl aminopeptidase	3.12702e+06	874390	1.23012e+07	458736	2.83612e+06	1.33984e+07	520471	1.08403e+06	2.85373e+06	2.36476e+06	1.73504e+06	1.60082e+06	363290	432031	5.24927e+06	9.77473e+06	1.11247e+06	3.08645e+06	891369	287852	6.60365e+06	1.29047e+06	7.62762e+06	1.55794e+06	5.06979e+06	4.54124e+06	542517	1.04865e+06	1.87757e+06	1.58131e+06	1	1	1	15	IN	0.328029	0.475024	0.681715	T0		IN	0.799783	0.934811	-0.0816526	T2		IN	0.23603
P19440	Glutathione hydrolase 1 proenzyme	108762	129091	376624		465214	948097			1.08923e+06	345604	100517	45371.3	443870	189525	817741	277392	104344	140649	123722	98051.5			1.36751e+06	423130	3.03394e+06	163114	355225			121727	0.7	1	0.6	3	IN	0.20231	0.350899	-1.41826	T1		OUT			0.615654	T0		IN	0.0900989
P18283	Glutathione peroxidase 2		55193.8	3.63671e+06		353199			299472										16378.1		144920					350877		171737				0.4	0.2	0.2	1	OUT			2.30324	T0		OUT			1.84493	T0		OUT
P00390	Glutathione reductase, mitochondrial					325176	2.49886e+06	516860							225610	477642	145828		75786.6	186267	204409								260444	273093	107819	0.3	0.6	0.3	2	OUT			-1.67654	T1		OUT			0.575889	T0		OUT
P21266	Glutathione S-transferase Mu 3	445502		1.68755e+06							618976			114330		73601.4							164885									0.3	0.2	0.1	1	OUT			1.57294	T0		OUT			2.14261	T0		OUT
P04406	Glyceraldehyde-3-phosphate dehydrogenase	1.07851e+07	2.23036e+07	4.48076e+07	6.2627e+06	8.80322e+07	1.7217e+07	7.72136e+07	1.70911e+06	2.36183e+07	9.49283e+06	9.97199e+06	1.86643e+07	7.23721e+07	3.23247e+07	3.83701e+07	2.85893e+07	2.95091e+07	1.59905e+07	3.55885e+07	6.02401e+07	5.32672e+06	5.51952e+07	673060	5.62222e+07	1.00866e+08	6.89945e+06	8.43264e+07	887760	4.27659e+06	2.44855e+07	1	1	1	18	IN	0.177887	0.321365	-0.731744	T1		IN	0.496108	0.789398	0.563711	T0		IN	0.174479
P43304	Glycerol-3-phosphate dehydrogenase, mitochondrial	319301	240505	2.56521e+06	140599	488020	1.62411e+06		847607	619203	206488														424320	416766			545073	252045		0.9	0	0.4	1	IN	1.27437e-05	0.00115994	8.10128	T0	*	IN	0.0150446	0.453369	4.64976	T0		OUT
P13807	Glycogen [starch] synthase, muscle	54949.4	38165.6				281398	245628			256476			4579.93								111691					214244		222500			0.5	0.1	0.3	1	OUT			3.27134	T0		OUT			1.28235	T0		OUT
P11217	Glycogen phosphorylase, muscle form	1.6255e+07	5.53101e+06	9.1599e+07	7.60027e+06	7.59048e+06	2.98879e+07	4.00186e+07	1.65203e+07	8.30565e+06	4.23782e+07	2.36069e+06	1.06044e+06	2.0767e+06	951411	431577	1.22005e+06	1.10273e+06	1.28819e+06	4.28753e+06	1.28188e+06	5.51191e+06	7.02486e+06	4.00932e+06	1.87946e+07	4.8436e+06	1.81036e+06	2.67427e+06	2.6271e+07	8.06639e+06	8.10155e+06	1	1	1	18	IN	1.88916e-05	0.00115994	3.72302	T0	*	IN	0.0561712	0.489271	1.4778	T0		IN	0.000840672
P12544	Granzyme A			3.23229e+06	553263						566576			249857		137645			82990.8		106321							272625			165152	0.3	0.4	0.2	1	OUT			0.169796	T0		OUT			1.44495	T0		OUT
P62826	GTP-binding nuclear protein Ran			1.39766e+06			2.78158e+06	616227	380286	2.27534e+06		477570		471315	755075	1.11532e+06		376283	571876	1.2466e+06	2.90959e+06	5.20213e+06		778930	1.8807e+06	1.91775e+06	1.52763e+06		489174	251656		0.5	0.8	0.7	3	IN	0.256235	0.407933	-2.60978	T1		OUT			-2.03434	T2		IN	0.719452
Q9NR31	GTP-binding protein SAR1a	188415																											129766		39664.1	0.1	0	0.2	1	OUT			0.756541	T0		OUT			-0.481111	T2		OUT
O95837	Guanine nucleotide-binding protein subunit alpha-14	277343	190285	1.59741e+06	117519									176594	61651		96349.3		141422	302983				605518	1.12502e+06		413386			349216		0.4	0.5	0.4	1	OUT			-0.221698	T1		OUT			-0.329666	T2		OUT
P34931	Heat shock 70 kDa protein 1-like	441109	1.38468e+06	3.35332e+07		2.21694e+06	8.06103e+06	339566	1.67487e+06		3.62128e+06	2.75504e+06	812327	2.21961e+06	2.879e+06	1.03191e+06	429822	839391	763754	353343	9.20464e+06	1.91571e+07	1.99438e+06	6.41915e+06	5.26372e+06	2.33635e+06	2.84028e+06	682763		320657	894915	0.8	1	0.9	7	IN	0.318509	0.46563	-1.41041	T1		IN	0.589146	0.821966	-1.11205	T2		IN	0.661231
P11142	Heat shock cognate 71 kDa protein			5.50568e+06							1.39323e+06										146016											0.2	0.1	0	6	OUT			1.56724	T0		OUT			2.28722	T0		OUT
P07900	Heat shock protein HSP 90-alpha	324899		1.15285e+07	164103	117152		167260	2.36386e+06		976634		145308	233794	267849	144844					2.01323e+06			223132	2.65071e+06				3.91001e+06		79568.6	0.7	0.5	0.4	3	OUT			2.33252	T0		OUT			2.71819	T0		OUT
P69905	Hemoglobin subunit alpha	374935		1.01653e+06												87324.6	216528		135771					241233		1.40185e+06		471831		716318		0.2	0.3	0.4	1	OUT			-0.278023	T1		OUT			-1.82009	T2		OUT
P68871	Hemoglobin subunit beta	3.18595e+06			507994	745137					4.32025e+06	384092		114851			233404							2.36874e+06	649411		1.05046e+06	2.6564e+06	597317	4.17537e+06	229955	0.4	0.3	0.7	3	OUT			1.8932	T0		OUT			-2.8824	T2		OUT
Q9UM44	HERV-H LTR-associating protein 2					141766	184646	107053										80484.3				224689										0.3	0.1	0.1	1	OUT			1.51011	T0		OUT			1.36313	T0		OUT
P07305	Histone H1.0	171982	498617						419269		208772		332812										547927				267643				120561	0.4	0.1	0.3	1	OUT			2.44441	T0		OUT			0.873146	T0		OUT
P16402	Histone H1.3	852237	831574	5.2387e+06	802139	611195	2.57883e+06	289140	693382	1.46815e+06	1.71173e+06													473501	869998	1.32332e+06			643886			1	0	0.4	2	IN	3.26413e-11	1.00209e-08	10.0917	T0	*	IN	0.00383541	0.453369	6.25562	T0		OUT
Q16777	Histone H2A type 2-C	2.5122e+07	2.66941e+06	2.03984e+07	964680	1.48934e+06	1.98227e+07	1.13778e+06	8.91823e+06	2.51803e+06	7.7481e+06	1.83749e+07	1.39914e+06	512095	9.89415e+06	630064	1.17746e+06	556585	814071	1.74364e+06	2.66004e+07	1.13159e+07	1.18376e+06	1.76027e+06	8.15173e+06	1.8811e+06	2.24757e+06	498000	2.24001e+06	757411	4.00147e+06	1	1	1	1	IN	0.182677	0.326056	1.18835	T0		IN	0.0820451	0.493863	1.14507	T0		IN	0.924912
Q96A08	Histone H2B type 1-A	3.3375e+06	1.61024e+06	6.38753e+07	584210	1.46841e+06	2.00602e+07	3.21643e+06	1.67751e+06	3.17679e+06	3.56002e+06	1.92324e+06	825022	2.58618e+06	3.87504e+06		1.36799e+06	219611	486088	3.14711e+06	635834	3.50027e+06	323406	4.39192e+06	1.38339e+07	8.71249e+06	1.65259e+06	4.891e+06	1.35069e+06	6.48869e+06	2.86432e+06	1	0.9	1	5	IN	0.0667664	0.188048	2.61994	T0		IN	0.854445	0.957263	0.156654	T0		IN	0.116098
Q16778	Histone H2B type 2-E	1.0831e+06	196409				663857	801851	1.16393e+06		697542				135926	139080	363118	249899					122889				218782		1.03525e+06			0.6	0.4	0.3	5	OUT			2.56609	T0		OUT			3.16175	T0		OUT
Q5QNW6	Histone H2B type 2-F	3.75153e+06		4.93196e+06	2.55204e+06		1.63803e+06	469972	430523		410754			73618		3.90753e+06							492342		629141				542323	87046.7		0.7	0.2	0.4	5	OUT			5.43031	T0		OUT			3.86651	T0		OUT
Q16695	Histone H3.1t	2.10916e+07	4.75134e+06	3.5382e+07	3.67102e+06	6.73263e+06	2.2098e+07	2.87492e+06	2.54114e+07	1.20302e+07	1.24578e+07	1.83645e+07	910286	2.13552e+06	5.24969e+06	1.00519e+06	1.04209e+06	556308	1.55671e+06	2.13296e+06	2.03951e+07	1.71275e+07	2.2381e+06	7.5563e+06	1.34633e+07	1.53599e+07	2.92961e+06	3.33466e+06	1.34574e+07	934488	2.88039e+06	1	1	1	2	IN	0.00572322	0.0428544	2.14433	T0	*	IN	0.111223	0.52349	0.996389	T0		IN	0.107364
P62805	Histone H4	9.08819e+07	1.6499e+07	9.9111e+07	4.03309e+06	3.06719e+07	4.69048e+07	1.21094e+07	8.10653e+07	1.11035e+07	5.05056e+07	7.07749e+07	5.28697e+06	1.09703e+07	3.02856e+07	2.81985e+06	7.96459e+06	4.44818e+06	5.37417e+06	9.33513e+06	3.93815e+07	4.08868e+07	8.38417e+06	1.21641e+07	1.08595e+07	1.78722e+07	1.52425e+07	1.63857e+07	4.15733e+07	4.92378e+06	2.44911e+07	1	1	1	9	IN	0.0537468	0.165003	1.42386	T0		IN	0.0407693	0.489271	0.887148	T0		IN	0.305255
P04440	HLA class II histocompatibility antigen, DP beta 1 chain	496356				737763		262354	719487	982786	694814	190457	158357	187953		637281	192960		408348	274545	55738.1			168682	875323	284694			209343		198730	0.6	0.8	0.5	2	IN	0.568007	0.680192	-0.658056	T1		OUT			1.47067	T0		IN	0.239775
P01903	HLA class II histocompatibility antigen, DR alpha chain	966039		764103	242086	1.42809e+06	1.10612e+06	319479	474045		240530	166109		136855	87702.9	358794	137428	148700	108309	271852	76256.6	498078		284165	562292	1.83443e+06	385639	373794		140125	116838	0.8	0.9	0.8	1	IN	0.766459	0.834408	0.821946	T0		IN	0.792441	0.93362	0.488309	T0		IN	0.963868
Q30154	HLA class II histocompatibility antigen, DR beta 5 chain																		278147							1.1302e+06						0	0.1	0.1	2	OUT			-0.812488	T1		OUT			-1.01436	T2		OUT
Q86YZ3	Hornerin	174307	349499	1.04006e+06	100855	873009		169618		448754		268284	178148	17115.8	2.43784e+06	412062	515470	272497	52800.2	7026.43	146334			853287	1.75433e+06		323312	54752.2	478735	7.02455e+06	85999.1	0.7	1	0.7	15	IN	0.261478	0.411502	-1.41442	T1		OUT			-0.418538	T2		IN	0.400185
P54868	Hydroxymethylglutaryl-CoA synthase, mitochondrial		142574	3.43985e+06				233049	197797																280437	343139	927951			177223	44323.6	0.4	0	0.5	1	OUT			3.442	T0		OUT			-0.498268	T2		OUT
A0A140TA62	IF rod domain-containing protein	107214		1.21522e+06	1.45432e+06	1.61964e+06	2.24569e+06	619259	411625		955011		48737.2	45659.7	132348	2.79199e+06	130235			671646	879737	1.32521e+06			1.14404e+06	1.07146e+06	107290		148311	131113	175035	0.8	0.7	0.7	11	IN	0.390452	0.535128	2.1276	T0		IN	0.369106	0.707139	1.8088	T0		OUT
Q9Y6R7	IgGFc-binding protein	9.84134e+07	1.09932e+08	4.01187e+08	1.92023e+08	6.12732e+08	1.86608e+08	3.51962e+08	2.47148e+08	3.04019e+08	2.3757e+08	1.31797e+08	1.2894e+08	1.69062e+08	1.86473e+08	2.14818e+08	2.63269e+08	1.71002e+08	1.54153e+08	1.35061e+08	1.49204e+08	2.4532e+08	9.40877e+07	1.65968e+08	1.89976e+08	6.36045e+08	1.23663e+08	1.83387e+08	1.88212e+08	2.46547e+08	1.00309e+08	1	1	1	61	IN	0.0534856	0.165003	0.521719	T0		IN	0.164445	0.566437	0.361509	T0		IN	0.53567
Q9GZP8	Immortalization up-regulated protein			774222				178083																	387191	487278		234506			41480.5	0.2	0	0.4	1	OUT			1.7083	T0		OUT			-1.37376	T2		OUT
P01876	Immunoglobulin heavy constant alpha 1	4.47022e+08	4.76146e+07	6.49495e+08	1.18071e+08	4.60348e+08	9.3343e+08	3.40263e+08	1.69198e+09	1.92878e+08	3.87645e+08	9.13738e+07	1.09005e+08	3.31716e+08	3.11559e+08	4.21677e+08	3.23485e+08	1.48603e+08	1.95912e+08	3.51467e+08	6.78226e+08	5.63859e+08	7.2025e+07	2.22912e+09	3.86423e+08	7.00825e+08	3.07176e+08	1.01739e+08	9.17901e+07	8.46154e+08	2.79766e+07	1	1	1	17	IN	0.342339	0.485125	0.495341	T0		IN	0.578658	0.821966	0.418063	T0		IN	0.909865
P01877	Immunoglobulin heavy constant alpha 2	8.10411e+07	1.61992e+07	1.60267e+08	5.06727e+07	7.26332e+07	1.84779e+08	7.19022e+07	1.75356e+08	3.39705e+07	9.15236e+07	4.85354e+07	4.62085e+07	2.90661e+07	1.44252e+08	4.3994e+07	8.40772e+07	8.07122e+07	8.80897e+07	8.25886e+07	2.51822e+08	1.30194e+08	3.89465e+07	1.8753e+08	1.05668e+08	2.81959e+08	6.84274e+07	2.89719e+07	3.74432e+07	1.4618e+08	1.3702e+07	1	1	1	12	IN	0.978159	0.987811	0.0125141	T0		IN	0.942289	0.979102	0.0413165	T0		IN	0.965965
P01857	Immunoglobulin heavy constant gamma 1	1.24808e+07	8.60219e+06		5.23926e+07	1.82499e+07		1.22219e+07	1.49166e+06	8.26072e+06	1.9334e+07	1.24131e+07	9.4534e+06	1.4545e+08	2.62802e+07	9.03375e+07	1.65641e+07	2.33427e+07	1.35452e+07	1.51714e+07	4.24256e+07	9.16421e+06	1.26384e+07	2.97657e+07	2.96795e+06	9.48538e+06	7.57209e+06	2.28706e+07	2.28357e+07	2.17887e+07	3.81152e+07	0.8	1	1	5	IN	0.0969028	0.227981	-3.87324	T1		IN	0.153402	0.557984	-2.99898	T2		IN	0.100711
P01861	Immunoglobulin heavy constant gamma 4	4.03454e+06	1.17087e+06	1.59601e+06	1.946e+07	1.27877e+07	6.3572e+06	7.13489e+06	3.31777e+06	2.04049e+06	1.00672e+06	2.20305e+06	872937	3.24337e+07	5.73301e+06	6.64257e+06	2.9508e+06	7.18308e+06	7.38134e+06	1.45651e+06	6.28265e+06	4.85508e+06	1.18719e+06	6.19069e+06	950783	3.18895e+06	1.38314e+06	4.99537e+06	6.46703e+06	1.55568e+06	3.02784e+06	1	1	1	5	IN	0.683088	0.765358	-0.255098	T1		IN	0.462935	0.763008	0.466978	T0		IN	0.0840805
P01871	Immunoglobulin heavy constant mu	1.31825e+07	1.28539e+07	2.76311e+07	7.64376e+06	7.67507e+06	7.52712e+06	8.64401e+06	1.70116e+06	5.98005e+06	1.19538e+07	4.37429e+07	4.10516e+07	3.00493e+07	3.63663e+07	4.55906e+07	1.94752e+07	3.19709e+07	3.44583e+06	4.85559e+07	2.66622e+07	3.39378e+07	5.19755e+07	1.3545e+07	4.39625e+06	3.26569e+07	2.4015e+07	9.67135e+06	8.60573e+06	5.19498e+07	2.47401e+07	1	1	1	13	IN	0.000124951	0.0039122	-1.68016	T1	*	IN	0.0214482	0.453369	-1.19841	T2		IN	0.24666
A0A075B7D0	Immunoglobulin heavy variable 1/OR15-1 (non-functional) (Fragment)				321330				637677			180010		138559	637604		356398	81910.5	337767	272809				127533			335853		401675	678976		0.2	0.7	0.4	2	OUT			-3.76481	T1		OUT			-1.58134	T2		OUT
A0A0C4DH31	Immunoglobulin heavy variable 1-18				604340									621025	363081			594030			1.41924e+06											0.1	0.4	0	2	OUT			-2.82361	T1		OUT			0.92416	T0		OUT
P23083	Immunoglobulin heavy variable 1-2		1.03434e+06		2.14124e+06	2.41968e+06		2.22899e+06	1.45905e+06			3.7923e+06	1.77716e+06	9.39397e+06	4.2221e+06	4.81101e+06	1.89565e+06	5.51974e+06	2.48342e+06	330958	1.55281e+06	4.89105e+06	895590	540018			448240	1.87772e+06	523153	847299	1.08586e+06	0.5	1	0.8	3	IN	0.00825746	0.0517355	-5.9778	T1		IN	0.348114	0.687734	-2.57226	T2		IN	0.0695893
A0A0C4DH29	Immunoglobulin heavy variable 1-3	1.6703e+06	524428		1.32604e+06	1.2745e+06		1.55702e+06	1.1822e+06	487898	169037	1.58699e+06	1.56573e+06	1.09341e+07	3.79755e+06	3.81419e+06	864330	5.03279e+06	3.22227e+06		3.27951e+06	3.45062e+06	636162	519680	673102		1.6929e+06	1.59338e+06	838016	1.02019e+06	2.36542e+06	0.8	0.9	0.9	2	IN	0.270244	0.419015	-2.62485	T1		IN	0.490348	0.789398	-1.41796	T2		IN	0.609259
P01743	Immunoglobulin heavy variable 1-46	32398.5		2.73959e+06		106852		72952.8					237942	17752.9		28998.4		117828					431186	47530.7						275505	84325.6	0.4	0.4	0.4	2	OUT			0.551432	T0		OUT			0.0561017	T0		OUT
P01817	Immunoglobulin heavy variable 2-5		168660		552455			296313					104725	162304	312718	112631		76992.4		253318	270377		324379				546832	321612	397031	681609		0.3	0.7	0.5	1	OUT			-2.68224	T1		OUT			-1.90942	T2		OUT
A0A0C4DH43	Immunoglobulin heavy variable 2-70D		198957														138925		47670.8		94485.2		118237							308320	130170	0.1	0.3	0.3	1	OUT			-1.16672	T1		OUT			-1.45624	T2		OUT
A0A075B7D8	Immunoglobulin heavy variable 3/OR15-7 (pseudogene) (Fragment)							154792				146295	142563	1.46294e+06	902036	978684	224935	333273	139126												466031	0.1	0.8	0.1	3	IN	0.00116405	0.0170174	-6.06903	T1	*	OUT			-0.15839	T2		IN	0.0109715
A0A075B7B8	Immunoglobulin heavy variable 3/OR16-12 (non-functional) (Fragment)	1.76103e+06	244349		1.75757e+06	823719	905933	1.33327e+06	745180			1.84913e+06	1.04358e+06	9.55269e+06	3.38745e+06	3.54139e+06	1.5377e+06	3.46806e+06	2.00684e+06	805564	1.98255e+06	4.6188e+06	394795					1.61404e+06	902595	689555	2.98973e+06	0.7	1	0.6	3	IN	0.0326703	0.125372	-4.26099	T1		OUT			0.668272	T0		IN	0.0307702
S4R460	Immunoglobulin heavy variable 3/OR16-9 (non-functional)	1.46148e+07	1.45449e+07	8.07382e+06	2.45184e+07	7.59981e+06	1.47649e+07	1.93329e+07	1.13617e+06	4.09897e+06	1.2847e+07	1.89677e+07	2.09089e+07	8.05113e+06	1.85312e+07	8.76593e+06	1.28439e+07	2.96894e+07	3.61161e+06	2.24376e+07	2.32628e+07	3.49429e+07	3.52129e+07	6.76073e+06		1.97395e+06	1.83792e+07	3.15375e+07	2.33101e+07	3.13044e+07	1.00163e+07	1	1	0.9	3	IN	0.0547811	0.166513	-0.609186	T1		IN	0.624459	0.843019	0.629592	T0		IN	0.406683
P01766	Immunoglobulin heavy variable 3-13	308118			1.17952e+06	542673		315628				468956	213000	1.36754e+06	2.0235e+06	587597	333674	822221	325255		776700	875516		169407		2.1814e+06		450317			341362	0.4	0.9	0.5	2	IN	0.00990594	0.0573797	-4.7375	T1		OUT			-0.964709	T2		IN	0.0304633
A0A0B4J1V0	Immunoglobulin heavy variable 3-15	8.77175e+06	1.70941e+06	2.42361e+06	2.49321e+06	6.68815e+06	5.04612e+06	6.87047e+06	6.25468e+06	825882	4.21861e+06	5.57067e+06	3.24472e+06	6.56665e+06	6.59905e+06	8.12223e+06	5.92154e+06	5.55373e+06	5.40631e+06	2.85083e+06	4.07712e+06	4.98871e+06	3.48617e+06	1.0084e+07	7.1562e+06	1.22487e+07	3.51197e+06	7.12297e+06	1.31953e+07	6.75092e+06	6.1967e+06	1	1	1	8	IN	0.103718	0.236623	-0.484156	T1		IN	0.0389802	0.489271	-0.885405	T2		IN	0.0702777
A0A0C4DH32	Immunoglobulin heavy variable 3-20	238670		3.21263e+06			1.23314e+06	267578	297022			206642	89036.3	75771.3	127456	115695	99335			427070	159047	598958	132304						451824	174355		0.5	0.8	0.4	3	IN	0.494505	0.62993	-1.09247	T1		OUT			1.35484	T0		IN	0.1492
P01768	Immunoglobulin heavy variable 3-30	7.14588e+06	6.23195e+06	2.59858e+06	9.86449e+06	4.3291e+06	2.22623e+06	1.43751e+07	1.09049e+07		1.17247e+07	1.67707e+07	1.25217e+07	4.58785e+07	2.84828e+07	2.45418e+07	1.1828e+07	2.47447e+07	1.24887e+07	7.21369e+06	1.01944e+07	2.05763e+07	1.01494e+07	5.82491e+06	1.39481e+06	1.83459e+06	5.07229e+06	1.489e+07	1.56006e+07	5.83276e+06	2.10634e+07	0.9	1	1	5	IN	0.0863307	0.217443	-2.64143	T1		IN	0.301276	0.661337	-1.44443	T2		IN	0.0716743
A0A0B4J1X8	Immunoglobulin heavy variable 3-43	764685	171304					132768				396818	610590	2.07734e+06	1.28244e+06	618049	173393	1.01665e+06	1.00834e+06			1.17828e+06	311954					165179	316338		177974	0.3	0.8	0.5	4	IN	0.00939121	0.0565314	-5.18567	T1		OUT			-1.75906	T2		IN	0.123612
P0DP04	Immunoglobulin heavy variable 3-43D	1.22692e+07	1.98703e+06	6.55361e+06	8.35731e+06	3.06443e+06	3.10239e+06	4.30438e+06	1.0288e+07	2.66635e+06	1.34992e+06	3.31851e+06	2.66768e+06	1.28831e+07	8.06127e+06	7.45878e+06	1.9478e+06	6.83143e+06	4.19929e+06	2.32792e+06	992039	9.02003e+06	921817	3.92055e+06	5.28906e+06	8.68512e+06	2.60506e+06	3.74385e+06	1.35051e+07	4.05449e+06	4.1118e+06	1	1	1	5	IN	0.71467	0.792891	0.119262	T0		IN	0.817538	0.945298	-0.0700533	T2		IN	0.664483
A0A0A0MS15	Immunoglobulin heavy variable 3-49	905188		4.49923e+06	437468		1.06151e+06	246636			1.25196e+06	456333		1.07674e+06	467704	776841	74249.1	614101	80108.5		147714	828643	131477	159908	922304		211070	557793		699591	500291	0.6	0.8	0.8	4	IN	0.422116	0.560993	-0.741098	T1		IN	0.348961	0.687734	-1.0171	T2		IN	0.916926
A0A075B6Q5	Immunoglobulin heavy variable 3-64								819126		1.21151e+06	260098						214808														0.2	0.2	0	2	OUT			0.414143	T0		OUT			1.99235	T0		OUT
A0A0J9YX35	Immunoglobulin heavy variable 3-64D	271439	924872	1.74423e+06	471354	601757	1.18488e+06	393986	2.97037e+06		1.57966e+06	1.30666e+06	1.24783e+06	3.80172e+06	1.91627e+06	2.41954e+06	995000	1.99352e+06	906764	779248	740601	658605	807071	888592		279206	391664	994443	1.57934e+06	221488	2.20449e+06	0.9	1	0.9	4	IN	0.161287	0.305038	-1.67347	T1		IN	0.884551	0.966055	0.277546	T0		IN	0.141018
P01780	Immunoglobulin heavy variable 3-7	2.33485e+07	1.3207e+07	9.04045e+06	1.84848e+07	8.87134e+06	1.56797e+07	2.03833e+07	1.33272e+07	4.62034e+06	1.55264e+07	3.39531e+07	1.96565e+07	5.48183e+07	4.00718e+07	2.9784e+07	1.69906e+07	3.10668e+07	2.19068e+07	1.44119e+07	1.55873e+07	4.50945e+07	1.66489e+07	9.3531e+06	3.36771e+06	1.10871e+07	1.14355e+07	2.49427e+07	2.55357e+07	1.52752e+07	2.44664e+07	1	1	1	6	IN	0.00444769	0.0359327	-0.96647	T1	*	IN	0.521086	0.803961	-0.235312	T2		IN	0.127645
A0A0B4J1Y9	Immunoglobulin heavy variable 3-72	326919	95669		922656	378076	4.75533e+07	1.59686e+06			437136	643531	363438	3.25859e+06	1.60796e+06	4.43852e+06	408671	1.18209e+06	1.09043e+06	882810	1.24311e+06	1.21689e+06				2.07105e+06		1.14814e+06	700310		1.84468e+06	0.7	1	0.5	6	IN	0.088272	0.217443	-3.30032	T1		OUT			1.6587	T0		IN	0.0150958
A0A0B4J1X5	Immunoglobulin heavy variable 3-74	242127	183085		296546			220615				377112	385115	822557	1.28367e+06	572419	262876	600879	249110	186612	153952	411334	344408	296706		295803		755567	393338	359455	540910	0.4	1	0.8	5	IN	0.0017967	0.0182744	-5.4944	T1	*	IN	0.0756879	0.489271	-3.78545	T2		IN	0.199591
A0A0C4DH34	Immunoglobulin heavy variable 4-28	1.42301e+06	630322	4.81349e+06	407843	3.62086e+06	1.59097e+06	1.49233e+06	968181	653043	2.00886e+06	1.3687e+06	929327	1.63288e+06	814089	1.11329e+06	404693	1.26923e+06	433071	1.33306e+06	1.37074e+06	1.2721e+06	813587	1.6367e+06	1.23361e+06	5.36092e+06	1.27649e+06	1.16558e+06	1.59373e+06	1.11511e+06	1.89258e+06	1	1	1	2	IN	0.218796	0.365057	0.464837	T0		IN	0.581542	0.821966	-0.15406	T2		IN	0.0716191
P06331	Immunoglobulin heavy variable 4-34	986777	2.59791e+06		2.21273e+06	1.16668e+06	1.98738e+06	3.03899e+06	1.38617e+07	1.57509e+06	803230	3.97125e+06	1.1667e+06	5.36091e+06	2.13939e+06	4.29154e+06	1.65661e+06	4.72411e+06	638470	1.4282e+06	1.3493e+06	4.95274e+06	545000	649274	6.21685e+06	836769		3.84101e+06	1.33739e+06	1.40235e+06	1.85483e+06	0.9	1	0.9	3	IN	0.394231	0.535526	-1.16136	T1		IN	0.910072	0.978961	0.252217	T0		IN	0.257783
A0A0J9YXX1	Immunoglobulin heavy variable 5-10-1	453056			236532			223316				494971	221408	1.10048e+06	444822	783390	80264.5	378574	226802		575093	456747						106638			747394	0.3	0.9	0.3	1	IN	0.00393163	0.0326219	-5.26586	T1	*	OUT			-0.0608019	T2		IN	0.00417682
A0A0B4J1U7	Immunoglobulin heavy variable 6-1	1.23133e+06	434057	1.828e+06	512945			738164			1.68849e+06	679931	270939	2.13637e+06	1.11785e+06	373430	1.04395e+06	751093	834488	507547		752936	221470	1.12752e+06	1.20085e+06	982590	948752	462684		468359	1.24546e+06	0.6	0.9	0.9	1	IN	0.225479	0.372162	-2.63905	T1		IN	0.10504	0.51565	-2.64488	T2		IN	0.997838
P01591	Immunoglobulin J chain	1.56239e+07	1.42617e+06	3.42183e+07	1.93739e+06	6.78314e+06	2.25683e+07	1.14342e+07	2.16721e+07	8.9497e+06	1.50993e+07	1.94042e+06	2.04966e+06	5.95391e+06	2.13992e+06	2.48279e+06	6.40383e+06	1.27447e+06	5.54519e+06	8.55901e+06	8.6691e+06	1.33116e+07	3.71355e+06	8.15602e+07	1.46464e+07	1.9715e+07	1.74878e+06	2.01199e+06	2.70415e+06	2.50717e+07	733561	1	1	1	5	IN	0.00807116	0.0517355	1.41273	T0		IN	0.544873	0.809114	0.521392	T0		IN	0.268945
P01834	Immunoglobulin kappa constant	2.16929e+08	1.16845e+08	1.26172e+08	4.83032e+08	2.14369e+08	1.37466e+08	3.86221e+08	9.5129e+07	1.2069e+08	2.36423e+08	1.59445e+08	3.06542e+08	3.83696e+08	2.89631e+08	3.32948e+08	1.29066e+08	3.06323e+08	1.20587e+08	2.57828e+08	2.56488e+08	3.61439e+08	2.97784e+08	1.66506e+08	2.6961e+07	7.59737e+07	2.68457e+08	2.65711e+08	2.40724e+08	3.08382e+08	1.79398e+08	1	1	1	12	IN	0.193134	0.336888	-0.357858	T1		IN	0.936046	0.979102	0.0452604	T0		IN	0.414468
P04430	Immunoglobulin kappa variable 1-16	757973	153681					194772				576864	395091	231605	161642	814520	380709	287916	51978.3	362713	99387.6	292725	399793	435739			234561	524198	739714	425873	251353	0.3	1	0.8	1	IN	0.00101164	0.0155286	-5.58633	T1	*	IN	0.0125057	0.453369	-4.4328	T2		IN	0.311711
P01599	Immunoglobulin kappa variable 1-17	3.51168e+06	731358		1.40555e+06	3.36672e+06	1.97236e+06	945510	1.46424e+06		1.58445e+06	1.009e+06	1.29565e+06	3.3297e+06	1.71637e+06	2.55468e+06	1.14636e+06	2.1894e+06	1.26958e+06	1.59528e+06	653023	1.94244e+06	1.13685e+06	3.28194e+06	1.33204e+06	403741	1.01013e+06	1.61332e+06	3.17508e+06	2.22285e+06	1.70697e+06	0.8	1	1	3	IN	0.208236	0.354523	-2.02031	T1		IN	0.213371	0.587609	-2.04763	T2		IN	0.942801
P01602	Immunoglobulin kappa variable 1-5	2.2421e+07	1.3557e+07	7.70985e+06	1.44648e+07	5.74823e+06	1.13842e+07	9.67655e+06	7.23059e+06	5.7172e+06	1.0932e+07	1.59705e+07	9.20983e+06	1.35333e+07	1.70176e+07	2.16767e+07	8.19659e+06	1.74126e+07	9.63849e+06	1.53977e+07	1.12749e+07	2.17208e+07	1.31916e+07	6.27494e+06	3.32989e+06	1.18054e+07	6.73895e+06	1.93966e+07	2.33359e+07	2.56345e+07	1.85768e+07	1	1	1	1	IN	0.150279	0.295004	-0.417573	T1		IN	0.41386	0.730341	-0.340367	T2		IN	0.828023
A0A0C4DH67	Immunoglobulin kappa variable 1-8																															0	0	0	1	OUT						OUT						OUT
A0A0B4J2D9	Immunoglobulin kappa variable 1D-13	2.24979e+06	91484.8				420603			689959	279098		55032.2	207585	56891.2		284123	26115.4					203041	260668			2.39527e+06		223374		741534	0.5	0.5	0.5	1	OUT			1.16649	T0		OUT			-0.0327612	T2		OUT
P01601	Immunoglobulin kappa variable 1D-16							671707					187528			64825.6	86897.3	146629			198010		342636					503602				0.1	0.5	0.2	1	OUT			-2.55057	T1		OUT			-0.80099	T2		OUT
P01593	Immunoglobulin kappa variable 1D-33	295994	144712		1.27446e+06	411297		791006			269931	228337	921364	103471	222737	173894	123048	503292	34556.8	793431	324634	574580	1.03077e+06	364315			1.82347e+06	213319	742093	1.40024e+06	109957	0.6	1	0.8	1	IN	0.0558229	0.167146	-2.66025	T1		IN	0.422027	0.735144	-2.09366	T2		IN	0.473701
A2NJV5	Immunoglobulin kappa variable 2-29	133687			594050		3.60082e+06	86527.3	1.53688e+06		120358	147336	300060	561371	175206	623283	367950		267468	166715	236342		1.05479e+06		320039	1.82259e+06	350454	83501.4	1.03036e+06	728652		0.6	0.9	0.7	3	IN	0.248528	0.405648	-2.11394	T1		OUT			-1.15164	T2		IN	0.487454
P06310	Immunoglobulin kappa variable 2-30	5.02623e+07	3.66755e+07	2.33288e+07	2.44807e+07	1.49971e+07	2.07589e+07	2.60401e+07	2.73662e+07	5.47936e+06	6.2671e+07	4.00633e+07	3.12626e+07	8.78156e+07	4.8063e+07	4.68134e+07	4.00923e+07	4.41554e+07	2.86853e+07	3.60423e+07	1.71973e+07	3.97447e+07	3.10457e+07	1.5111e+07	4.0806e+06	2.30485e+07	2.32937e+07	3.25971e+07	8.24471e+07	3.70184e+07	3.15614e+07	1	1	1	4	IN	0.145615	0.292182	-0.660133	T1		IN	0.885522	0.966055	-0.0677422	T2		IN	0.246246
A0A087WW87	Immunoglobulin kappa variable 2-40	1.22743e+07	1.17495e+07	6.77094e+06	1.46896e+07	4.02792e+06	5.40856e+06	1.06761e+07	3.94964e+06	2.84271e+06	1.76162e+07	1.23055e+07	1.01596e+07	1.44645e+07	1.17978e+07	1.15487e+07	8.2787e+06	1.47309e+07	3.03144e+06	1.47844e+07	1.78701e+07	8.27049e+06	1.9263e+07	3.36512e+06		2.74956e+06	1.64044e+07	1.45087e+07	2.17772e+07	2.69162e+07	7.5582e+06	1	1	0.9	2	IN	0.102969	0.236623	-0.518787	T1		IN	0.520219	0.803961	0.873032	T0		IN	0.349233
A0A075B6S6	Immunoglobulin kappa variable 2D-30																															0	0	0	3	OUT						OUT						OUT
P01619	Immunoglobulin kappa variable 3-20	6.13995e+06	3.46908e+06	6.2769e+06	1.09623e+07	6.00205e+06	3.22971e+06	1.18236e+07	6.00727e+06	7.50417e+06	2.07574e+06	1.68303e+06	7.17973e+06	1.71085e+06	4.49984e+06	2.6098e+06	4.8618e+06	4.19022e+06	2.08387e+06	6.89363e+06	6.99691e+06	1.06885e+06	2.01849e+06	326802	2.14347e+06	1.32579e+06	2.21262e+06	3.03051e+06	1.13937e+07	1.22855e+07	5.65346e+06	1	1	1	4	IN	0.184934	0.328177	0.598094	T0		IN	0.0758918	0.489271	1.15227	T0		IN	0.231381
A0A0A0MRZ8	Immunoglobulin kappa variable 3D-11	3.04351e+07	2.43961e+07	9.43173e+06	1.27644e+07	7.47359e+06	1.25951e+07	2.82375e+07	1.28776e+07	6.92326e+06	2.14602e+07	1.70138e+07	1.47296e+07	5.02762e+07	2.05467e+07	3.35005e+07	2.55173e+07	2.58284e+07	1.63068e+07	2.47084e+07	2.65697e+07	2.03353e+07	2.36247e+07	3.07459e+07	2.73993e+06	1.17198e+07	2.07134e+07	3.02094e+07	3.3066e+07	3.85191e+07	1.72825e+07	1	1	1	1	IN	0.0830882	0.214501	-0.707209	T1		IN	0.381576	0.714971	-0.384511	T2		IN	0.412799
A0A087WSY6	Immunoglobulin kappa variable 3D-15				1.59956e+06			1.26503e+06				385613	532545			293436	451677	711693		557154	1.72371e+06							758781	659868	1.12992e+06	392303	0.2	0.7	0.4	2	OUT			-4.30817	T1		OUT			-1.675	T2		OUT
A0A0C4DH25	Immunoglobulin kappa variable 3D-20	4.73369e+06	4.13918e+06	3.611e+06	2.76045e+06	1.59493e+06		7.12019e+06	1.46068e+07	2.92098e+06	3.33871e+06	2.52427e+06	4.2115e+06	1.14079e+07	4.72418e+06	6.34259e+06	8.32915e+06	7.56045e+06	5.81568e+06	7.32066e+06	3.77977e+06	3.04195e+06	5.22063e+06	4.79612e+06	495311		7.91956e+06	5.38811e+06	1.24031e+07	1.31544e+07	2.55594e+06	0.9	1	0.9	3	IN	0.249731	0.405648	-1.68297	T1		IN	0.96461	0.986533	-0.108881	T2		IN	0.268527
P06312	Immunoglobulin kappa variable 4-1	1.61751e+06	952635		828803	769647	800709	1.18936e+06	434503		1.2314e+06	1.75652e+06	1.16284e+06	2.34006e+06	2.14927e+06	4.50082e+06	3.76539e+06	2.53879e+06	2.36794e+06	1.36676e+06	927280	1.64774e+06	1.24187e+06	559339			153959	2.41003e+06	2.47251e+06	962203	2.12847e+06	0.8	1	0.8	1	IN	0.0613695	0.17774	-3.12968	T1		IN	0.943449	0.979102	-0.210606	T2		IN	0.102138
A0A0C4DH24	Immunoglobulin kappa variable 6-21	1.96022e+06	1.16715e+06		727398	1.37052e+06	488437	720454			773081	1.15811e+06	473487	2.72006e+06	1.37134e+06	2.74555e+06	2.21983e+06	1.48851e+06	548248	584243	242998	910740	452943	584434	530722	1.19141e+06	1.21753e+06	1.10916e+06	2.09919e+06	713802	293991	0.7	1	1	2	IN	0.0740708	0.199122	-3.11235	T1		IN	0.109328	0.52349	-2.71323	T2		IN	0.295209
A0A0A0MT36	Immunoglobulin kappa variable 6D-21	1.74571e+06	1.41513e+06	2.43145e+07	557455	1.16234e+06	1.52815e+06		568363	1.35628e+06	828148	1.62272e+06	1.47672e+06	3.74959e+06	957931	1.29559e+06	567803	472619	237552	662882	423162	1.23079e+06	1.55474e+06	1.02816e+06	1.26664e+07			169114	1.72354e+06	1.65276e+06	375251	0.9	1	0.8	2	IN	0.658869	0.74902	-0.24029	T1		IN	0.511555	0.798381	1.30354	T0		IN	0.26751
P0DOY3	Immunoglobulin lambda constant 3	4.11113e+07	4.94839e+07	1.16568e+08	3.60881e+07	5.65142e+07	1.43106e+08	5.26169e+07	9.20869e+07	1.3172e+07	6.86971e+07	1.52021e+08	1.81827e+08	5.79593e+08	3.25225e+08	2.84866e+08	2.44484e+08	4.24608e+08	1.2298e+08	2.18272e+08	2.95553e+08	2.45146e+08	1.09486e+08	1.66653e+08	1.67744e+07	7.65301e+07	1.6097e+08	2.00892e+08	3.96504e+07	3.06735e+08	1.53086e+08	1	1	1	11	IN	0.000121205	0.0039122	-2.19415	T1	*	IN	0.0942212	0.51314	-1.01538	T2		IN	0.0257298
A0M8Q6	Immunoglobulin lambda constant 7	2.98531e+06	801976	1.21261e+08	4.72971e+06	3.03901e+06	5.58658e+07	2.20324e+06	3.55851e+06	1.35104e+07	2.80701e+06		47674.5	1.81574e+06	175552	456880	613806		625806		103103		3.51845e+06	2.85933e+06	5.21189e+07	5.82512e+06	4.27816e+06	1.49499e+06	1.90975e+06	3.92972e+06	1.05445e+06	1	0.7	0.9	6	IN	0.00182423	0.0182744	6.77166	T0	*	IN	0.210101	0.587609	1.87742	T0		IN	0.0104651
A0A075B6I4	Immunoglobulin lambda variable 10-54			1.43667e+06			1.18124e+06		537674	4.42128e+06				526449			2.32411e+06		392525	1.04874e+06	872104				2.53585e+06		1.73487e+06		224859	1.6332e+06	346479	0.4	0.5	0.5	1	OUT			-0.677144	T1		OUT			-0.712402	T2		OUT
P01700	Immunoglobulin lambda variable 1-47	563140	476458	1.81881e+06		401028	3.3937e+06	468793	2.06345e+06		544616	2.59914e+06	1.53131e+06	4.0087e+06	1.33131e+06	3.42212e+06	3.17237e+06	1.42909e+06	362584	2.47837e+06	505479	1.1489e+06	717286	1.68987e+06	1.01554e+07	483420	796738	2.15129e+06	1.1491e+06	1.36541e+06	802727	0.8	1	1	2	IN	0.0888672	0.217443	-2.86678	T1		IN	0.151938	0.557984	-2.53271	T2		IN	0.562852
P01701	Immunoglobulin lambda variable 1-51	631868	1.77401e+06	6.84217e+06	278954	2.17972e+06	2.54147e+06	347809	561664		1.17539e+06	788260	369896	1.83722e+06	871219	1.50367e+06	1.65269e+06	357076	377961		216237	1.0901e+06		190985	1.00311e+06	6.57396e+06	724476	311024			1.0414e+06	0.9	0.9	0.7	1	IN	0.148985	0.295004	0.632233	T0		IN	0.140697	0.557984	2.30092	T0		IN	0.192418
P01706	Immunoglobulin lambda variable 2-11	1.75852e+06	2.04962e+06	6.63877e+06	692262	4.09954e+06	5.92119e+06	2.60219e+06	4.5656e+06		2.33426e+06	7.81269e+06	4.81281e+06	1.8889e+07	9.02734e+06	8.26036e+06	9.67543e+06	1.28526e+07	5.97348e+06	8.59301e+06	2.92655e+06	7.34772e+06	2.67853e+06	4.12695e+06		2.67065e+06	6.55563e+06	2.90968e+06	3.18243e+06	9.65209e+06	7.15076e+06	0.9	1	0.9	1	IN	0.0882658	0.217443	-2.6399	T1		IN	0.789519	0.93362	-0.634604	T2		IN	0.183823
P01704	Immunoglobulin lambda variable 2-14					1.08514e+06		184149			362784	657783	628439		200420			554763			257112		149116			2.78102e+06		269787	1.14658e+06		254369	0.3	0.5	0.5	1	OUT			-1.73214	T1		OUT			-1.87892	T2		OUT
A0A075B6J9	Immunoglobulin lambda variable 2-18			2.26417e+06		350367		264192	387878		843635	153065	631329	1.15635e+06	1.55151e+06	1.47257e+06	604271	668625	607351	806734	384179	198546	741272	228674	1.10365e+06	980814	532784	260993	172603	941134	297885	0.5	1	1	1	IN	0.0121118	0.0665667	-4.80201	T1		IN	0.0299921	0.489271	-4.17264	T2		IN	0.058355
A0A075B6K4	Immunoglobulin lambda variable 3-10	924795	420677	6.90914e+06		672423	1.23734e+06	92268.1	565668	485099	363615	294011	648638	5.35342e+06	1.73098e+06	1.84241e+06	649532	1.77152e+06	1.63399e+06	1.04789e+06	1.81521e+06	605579	286518	1.47108e+06	653720	1.67877e+06			1.27822e+06	1.28199e+06	1.06057e+06	0.9	1	0.8	3	IN	0.153171	0.297618	-1.90909	T1		IN	0.698753	0.880375	0.542082	T0		IN	0.108467
P01714	Immunoglobulin lambda variable 3-19	112247	673701	1.16606e+06	1.36444e+06	955544		198079	4.30417e+06		786590	1.69052e+06	1.54996e+06	1.31519e+07	7.09646e+06	6.12501e+06	2.61061e+06	4.05415e+06	3.66167e+06	1.4049e+06	3.56797e+06	4.77978e+06	652111	2.97107e+06	1.5783e+06	622741	1.1044e+06	2.0224e+06	945625	1.92757e+06	2.87185e+06	0.8	1	1	2	IN	0.0170645	0.0818562	-4.17562	T1		IN	0.0742812	0.489271	-3.03452	T2		IN	0.0297133
P01718	Immunoglobulin lambda variable 3-27	299059		6.0743e+06			1.23648e+06					1.03884e+06	357313	1.57988e+06	1.7915e+06	1.02576e+06	631451	994996	600848	694522	1.41444e+06	678049	149899	190240	2.08962e+06			587176	574524	722294	477271	0.3	1	0.8	2	IN	0.0018453	0.0182744	-6.72814	T1	*	IN	0.0872512	0.493863	-4.09517	T2		IN	0.0783095
A0A075B6K5	Immunoglobulin lambda variable 3-9								375938			1.60673e+06	766229	4.27054e+06	1.90999e+06	1.13645e+06	1.33391e+06	1.16051e+06	548431	1.11364e+06	2.17088e+06	618583	406775	269572				168846		1.22245e+06	651839	0.1	1	0.6	3	IN	6.63498e-06	0.00101847	-9.56616	T1	*	OUT			-4.44839	T2		IN	0.00955888
A0A075B6I1	Immunoglobulin lambda variable 4-60											40492.1	217536	1.5106e+06	426822	914084	190521	914343	130860	272511			105325	112235			112467	288700		189405	231672	0	0.9	0.6	1	IN	1.54266e-05	0.00115994	-7.48448	T1	*	OUT			-4.39951	T2		IN	0.113667
A0A075B6H9	Immunoglobulin lambda variable 4-69						579934		3.21486e+06			2.09132e+06	1.83727e+06	5.19601e+06	5.08427e+06	3.78127e+06	2.10949e+06	7.06293e+06	1.42222e+06	3.25362e+06	1.91042e+06	2.16234e+06	1.54368e+06	257663			1.20604e+06	3.24404e+06	838033	2.50262e+06	3.22741e+06	0.2	1	0.8	2	IN	0.000179295	0.00458695	-9.44557	T1	*	IN	0.00634927	0.453369	-6.34141	T2		IN	0.092598
A0A0G2JS06	Immunoglobulin lambda variable 5-39	653141	58135	1.2096e+07		1.35055e+06	7.07661e+06	359997	1.14609e+06		794982	474989	222552	798143	136213	716413	1.05958e+06	150003	201047	513426	937837	985513	78186.8	422178	8.14455e+06	287594	284239	89471.1		938792		0.8	1	0.8	3	IN	0.454714	0.59403	-0.647025	T1		IN	0.768792	0.930825	0.961261	T0		IN	0.230909
P04211	Immunoglobulin lambda variable 7-43												136516	303440	136397	296156		486873					1.43559e+06							246177		0	0.5	0.2	2	OUT			-3.96011	T1		OUT			-1.84378	T2		OUT
A0A075B6I9	Immunoglobulin lambda variable 7-46	2.50588e+06	1.30092e+06	2.14431e+07	1.20157e+06	2.37537e+07	2.20067e+07	5.12401e+06	6.41248e+06	2.93231e+06	1.02619e+06	3.59295e+06	1.39314e+06	5.37801e+06	449223	3.30981e+06	3.59488e+06	6.96256e+06	1.50249e+06	9.59396e+06	5.20265e+06	1.69311e+06	1.82936e+06	4.43911e+06	1.25294e+07	3.3778e+07	6.07612e+06	4.15732e+06	7.2357e+06	1.76226e+07	2.78603e+06	1	1	1	2	IN	0.342906	0.485125	0.585069	T0		IN	0.53939	0.809114	-0.358641	T2		IN	0.162369
A0A075B6I0	Immunoglobulin lambda variable 8-61		251196	8.07251e+06			6.34152e+06	474447	251004	816122		947876	1.12719e+06	285927		231289	2.42509e+06	1.78008e+06	185289	1.23047e+06	2.44849e+06	266368	754784	324529	1.12258e+06	521211		518058		1.89147e+06	258524	0.6	0.9	0.8	3	IN	0.114331	0.247657	-2.70299	T1		IN	0.557717	0.813966	-1.2926	T2		IN	0.482959
A0A0B4J1Y8	Immunoglobulin lambda variable 9-49	156381		725415		295012		547697	342023		207630	147873		448032	92110.9	469805		411141	250247	190751		153509		138595		1.60265e+06		368588	257770			0.6	0.7	0.5	1	OUT			-0.545241	T1		OUT			0.865002	T0		OUT
B9A064	Immunoglobulin lambda-like polypeptide 5	3.91949e+06	1.96724e+06	4.86335e+06	2.04513e+06	1.01847e+07	1.16075e+07	1.46836e+06	8.26988e+06	742213	5.34853e+06	1.98181e+07	1.21945e+07	3.49544e+07	2.21369e+07	3.73504e+07	2.18417e+07	3.13921e+07	1.33702e+07	1.69696e+07	2.83626e+07	1.69866e+07	8.50733e+06	1.26796e+07	2.40765e+06	1.57558e+07	1.41671e+07	1.62675e+07	4.6806e+06	3.11534e+07	1.75422e+07	1	1	1	8	IN	0.000122612	0.0039122	-2.60664	T1	*	IN	0.0170688	0.453369	-1.65126	T2		IN	0.0183975
Q8WWA0	Intelectin-1	1.22167e+07	1.23759e+07	3.27595e+07	2.55201e+07	5.3508e+07	2.29525e+07	7.74169e+06	2.62514e+07	2.76947e+07	2.54101e+06	8.18917e+06	1.28191e+07	1.2949e+07	1.15738e+07	1.3858e+07	1.9965e+07	6.5228e+06	5.43838e+06	1.47556e+07	1.41446e+07	8.90956e+06	1.46548e+07	1.74156e+06	1.53967e+07	3.97604e+07	9.58107e+06	8.67766e+06	2.28424e+07	1.06845e+07	1.85085e+06	1	1	1	12	IN	0.178006	0.321365	0.610612	T0		IN	0.0614268	0.489271	0.872899	T0		IN	0.627969
Q8WWU7	Intelectin-2	4.2493e+07	3.88676e+07	1.8055e+08	6.0754e+07	2.68318e+08	1.97784e+08	7.02528e+07	1.06676e+08	1.69831e+08	2.02877e+07	3.85492e+07	3.26832e+07	5.61562e+07	6.18383e+07	3.73083e+07	7.96536e+07	6.1539e+07	5.59171e+07	9.36771e+07	1.55154e+07	3.25394e+07	5.2267e+07	1.00719e+07	7.71307e+07	2.76103e+08	6.27405e+07	6.47603e+07	1.17829e+08	5.71689e+07	3.77019e+07	1	1	1	15	IN	0.0141017	0.0698264	0.857643	T0		IN	0.233846	0.612994	0.604316	T0		IN	0.583817
P09923	Intestinal-type alkaline phosphatase	1.307e+08	2.26046e+08	2.62981e+08	5.77869e+07	6.69239e+07	2.32119e+08	2.54772e+08	2.2741e+07	6.50046e+07	1.15707e+08	1.54989e+08	2.21002e+08	1.57343e+08	2.74605e+08	2.42765e+08	2.32462e+08	2.19375e+08	1.33432e+08	1.26602e+08	9.75442e+07	9.41872e+07	2.26792e+08	3.96461e+08	6.66956e+08	1.72067e+08	1.71692e+08	2.88636e+08	5.80414e+07	1.14619e+08	4.76542e+08	1	1	1	22	IN	0.105931	0.236623	-0.663411	T1		IN	0.0471514	0.489271	-0.897253	T2		IN	0.514361
P48735	Isocitrate dehydrogenase [NADP], mitochondrial	229599		3.01433e+06		227239	1.03128e+06				1.16891e+06				353336	241095					267609	484321				458820						0.5	0.3	0.2	1	OUT			2.29878	T0		OUT			2.96778	T0		OUT
P53990	IST1 homolog					254959	1.25042e+06							70356.2			104995	50968				5.88958e+06					596891	343808		328503		0.2	0.3	0.4	1	OUT			-0.029525	T1		OUT			-2.02526	T2		OUT
P14923	Junction plakoglobin	257853	74884.5							318728		258579		173793		52024.8					387052								69733	212287		0.3	0.4	0.2	2	OUT			-0.721581	T1		OUT			0.870146	T0		OUT
P06870	Kallikrein-1	3.93404e+07	2.14814e+07	7.69001e+06		6.30152e+06	1.0809e+06	1.90056e+07	2.11953e+07	5.35969e+07	2.55029e+07	4.66894e+07	3.86279e+07	3.20878e+07	3.15859e+07	5.14761e+07	3.9459e+07	5.19977e+07	1.5722e+07	1.87225e+07	4.14001e+07	1.1995e+07	3.26078e+07	3.3238e+07	1.45292e+07	1.34653e+07	4.3748e+07	2.43316e+07	3.70946e+07	1.74379e+07	4.34581e+07	0.9	1	1	4	IN	0.135356	0.281118	-2.65228	T1		IN	0.190443	0.574607	-2.15729	T2		IN	0.156482
P29622	Kallistatin								179003				93737.5	81421.8		110188	85387.2		32435.1			490763			660711	769859					98236.3	0.1	0.5	0.4	1	OUT			-2.37318	T1		OUT			-2.70431	T2		OUT
O60662	Kelch-like protein 41				448468									185739										211699	1.00034e+06				477457			0.1	0.1	0.3	2	OUT			0.126719	T0		OUT			-1.77906	T2		OUT
Q15323	Keratin, type I cuticular Ha1	2.65121e+06	370903	9.07031e+06	7.89181e+06	2.00991e+06	8.48629e+06	2.02445e+06	2.58255e+06	3.21614e+06	2.40996e+06	178981	1.35729e+06	211801	1.43034e+06	1.37311e+07			5.37561e+06		196602	290253		197534		4.09363e+06	1.24097e+06	2.63484e+06	2.11435e+06	1.67298e+06	739928	1	0.7	0.8	14	IN	0.0387412	0.138297	4.5356	T0		IN	0.0497444	0.489271	3.44857	T0		IN	0.674906
Q14525	Keratin, type I cuticular Ha3-II		181987	1.87648e+06	1.42514e+06	437605	5.16e+06			1.93647e+06	428116		69931.6	276339		887992							784835			1.38236e+06	250073		683004			0.7	0.3	0.4	11	OUT			4.55836	T0		OUT			3.22016	T0		OUT
P13645	Keratin, type I cytoskeletal 10	8.28189e+06	1.10436e+07	1.47502e+07	3.51372e+06	1.39401e+07	1.9918e+07	3.75405e+06	2.68818e+07	6.7048e+07	3.69633e+07	1.47153e+07	6.9252e+06	8.92754e+06	5.6498e+07	1.32749e+07	2.25349e+07	1.49986e+07	5.32923e+07	6.25824e+06	2.01825e+07	3.88544e+07	3.05647e+06	1.2505e+07	3.02774e+07	8.69987e+07	2.7179e+06	7.4792e+06	2.70332e+07	6.8853e+06	6.5352e+06	1	1	1	21	IN	0.726878	0.802704	-0.223713	T1		IN	0.819789	0.945298	0.176649	T0		IN	0.458851
P13646	Keratin, type I cytoskeletal 13	7.75109e+06	330513	690890	346226		1.04749e+06		2.304e+06		915255	317208		137993	423508		1.13538e+06		146908		182970	180942	2.31155e+06	1.48256e+06		3.19754e+07			732171	400202	461848	0.7	0.6	0.7	9	OUT			2.11672	T0		OUT			-0.0991079	T2		OUT
P02533	Keratin, type I cytoskeletal 14					309547	795980		167368	997318	114041	96457.5	98129.6	88583.3	1.0331e+06	397582	169726	161821	330200			65459.5		165626	209180	1.75767e+06				1.14637e+06		0.5	0.8	0.5	11	IN	0.342416	0.485125	-1.93883	T1		OUT			0.00271555	T0		IN	0.268811
P08779	Keratin, type I cytoskeletal 16	6.16194e+06	1.88659e+06	1.04126e+07	1.62894e+06	2.34982e+06	6.73626e+06	890762	9.37554e+06	2.23281e+07	1.98393e+07	2.13462e+06	1.42785e+06	1.7042e+06	1.7063e+07	3.1766e+06	3.32208e+06	2.09946e+06	3.29027e+06	1.87893e+06	1.17169e+06	5.09768e+06	1.32732e+06	4.65734e+06	7.48e+06	2.70581e+07	1.41165e+06	1.20463e+06	7.2399e+06	7.38821e+06	1.99177e+06	1	1	1	12	IN	0.209018	0.354523	0.966308	T0		IN	0.61604	0.835834	0.332035	T0		IN	0.196147
P08727	Keratin, type I cytoskeletal 19	775813	1.16835e+06	1.14996e+07		934572	937714				1.88087e+06	60998.2	48190.8		77325.1		339444		97300.4			6.34548e+06	4.9307e+06	4.13821e+06		9.72337e+06	207554		471723	934972		0.6	0.5	0.7	6	OUT			3.10083	T0		OUT			-1.27171	T2		OUT
P35900	Keratin, type I cytoskeletal 20			1.70632e+06		562540																										0.2	0	0	3	OUT			1.98759	T0		OUT			1.98759	T0		OUT
P35527	Keratin, type I cytoskeletal 9	1.8137e+07	1.67723e+07	2.17527e+07	4.21569e+06	6.62234e+06	2.02906e+07	6.92971e+06	2.38196e+07	1.30143e+07	1.77177e+07	1.69328e+07	6.66079e+06	6.99317e+06	4.03417e+07	1.58061e+07	4.29056e+06	8.47982e+06	4.31101e+06	4.2737e+06	5.61247e+06	9.11267e+06	1.9289e+06	1.57574e+07	3.50957e+07	2.04083e+07	4.85886e+06	3.82193e+06	1.19219e+07	8.06399e+07	6.91307e+06	1	1	1	17	IN	0.302704	0.446779	0.623577	T0		IN	0.701039	0.880375	0.254192	T0		IN	0.507171
P78385	Keratin, type II cuticular Hb3	410459	238483	2.78859e+06	223679						382017				191916	345685		58240.1	50634.4		515675	420329			853454			254141	266024			0.5	0.5	0.4	10	OUT			0.780603	T0		OUT			0.991357	T0		OUT
P78386	Keratin, type II cuticular Hb5	579025	2.75475e+06	7.61263e+06	5.42491e+06	3.76149e+06	3.37005e+06	880225	1.00531e+07	551042	337093		88292.6	1.97677e+06	1.07914e+07	1.13072e+07	417228	60632.7	287148	3.23182e+06	170560		1.58461e+06	401417	4.8045e+06	2.24472e+06	1.18087e+06	1.14767e+06	1.05157e+07	1.42796e+06		1	0.9	0.8	15	IN	0.0831452	0.214501	2.38949	T0		IN	0.0955097	0.51314	2.32329	T0		IN	0.834669
O43790	Keratin, type II cuticular Hb6	5.03852e+06	1.28149e+06	3.03397e+06	3.21536e+06		4.7364e+06	108808	2.97725e+07	1.64456e+06	8.83627e+06	453851		233749	278825	7.4986e+06	39300.7		208446	341279			305947	825049	3.17398e+06	179926		554906	2.36434e+06		246404	0.9	0.7	0.7	12	IN	0.106105	0.236623	4.43193	T0		IN	0.136191	0.557984	3.81257	T0		OUT
P04264	Keratin, type II cytoskeletal 1	3.15465e+07	3.53155e+07	5.70058e+07	1.32366e+07	3.65351e+07	4.25213e+07	1.41367e+07	6.59885e+07	8.08224e+07	6.38616e+07	2.91977e+07	1.57392e+07	1.57107e+07	1.14996e+08	2.7386e+07	2.40765e+07	2.73328e+07	3.29026e+07	1.42074e+07	1.43937e+07	3.00811e+07	8.3106e+06	6.11727e+07	9.67627e+07	1.60231e+08	1.02841e+07	1.27963e+07	3.62426e+07	1.92433e+08	1.65457e+07	1	1	1	35	IN	0.283992	0.430286	0.59646	T0		IN	0.887339	0.966055	0.0804181	T0		IN	0.357559
P35908	Keratin, type II cytoskeletal 2 epidermal	7.03564e+06	7.02179e+06	1.76008e+07	2.30647e+06	1.10691e+07	6.49267e+06	1.15066e+06	9.1058e+06	4.20167e+07	1.03878e+07	4.02205e+06	3.85317e+06	2.82632e+06	3.70711e+07	7.94699e+06	1.04797e+07	7.36473e+06	4.18667e+07	6.87839e+06	2.26628e+06	8.92451e+06	1.51835e+06	6.99344e+06	1.96263e+07	2.41755e+07	1.32928e+06	4.13894e+06	1.3057e+07	8.05834e+06	3.04302e+06	1	1	1	22	IN	0.997872	0.997872	0.00205586	T0		IN	0.632734	0.846074	0.305631	T0		IN	0.535078
P19013	Keratin, type II cytoskeletal 4	3.15499e+06		5.27872e+06	435546							403768		241919	126993	96214.9	121893	160423			1.20993e+06	4.73229e+06	356401			1.40841e+06	545141	145257	1.95711e+06	158087	95429.9	0.3	0.7	0.8	4	OUT			-2.19461	T1		IN			-3.95166	T2		IN
P13647	Keratin, type II cytoskeletal 5	908300	1.38728e+06	5.39738e+06	651086	1.19571e+06	3.37835e+06	358126	1.79689e+06	7.66587e+06	2.98903e+06	660780	953200	592601	4.29333e+06	1.19936e+06	1.45494e+06	1.11811e+06	1.74059e+06	381470	663087	357998	670356	2.64133e+06	5.98368e+06	4.98255e+06	214214	146023	2.50156e+06	5.59459e+06	555677	1	1	1	13	IN	0.284522	0.430286	0.757746	T0		IN	0.397153	0.726604	0.582725	T0		IN	0.803445
P02538	Keratin, type II cytoskeletal 6A	799183	1.33808e+06		558206	581469			473555	2.43318e+06	3.06883e+06		675701	279863	336885	731448	559228	347071	139664	245513	111594	656085	1.64225e+06		1.10523e+06	5.24052e+06		1.61888e+06	551278	3.74849e+06	985990	0.7	0.9	0.8	15	IN	0.653567	0.74902	-0.485471	T1		IN	0.253417	0.622022	-1.40317	T2		IN	0.834949
P04259	Keratin, type II cytoskeletal 6B	6.60939e+06	3.3356e+06	1.0299e+07	1.69871e+07	1.90845e+07	1.28475e+07	1.18464e+07	1.84094e+07	1.72561e+07	2.49343e+07	3.62138e+06	2.81782e+06	1.22677e+07	2.62148e+07	2.37194e+06	6.08108e+06	1.06796e+07	4.27125e+06	4.5112e+06	9.69143e+06	2.05083e+07	3.70281e+06	6.42557e+06	1.07561e+07	1.58488e+07	3.23005e+06	4.33257e+06	1.75452e+07	8.51622e+06	2.34102e+06	1	1	1	15	IN	0.0233027	0.10368	0.987509	T0		IN	0.102079	0.51314	0.77666	T0		IN	0.712786
P08729	Keratin, type II cytoskeletal 7				798143											1.34796e+06													350696	194419		0.1	0.1	0.2	1	OUT			-0.0755326	T1		OUT			-0.64263	T2		OUT
O95678	Keratin, type II cytoskeletal 75	202251	110007	5.05063e+06	1.44625e+06			758202			389838					3.14131e+06			95650.7	544553					706031	937767	594894	621682	441629	326409	477498	0.6	0.3	0.7	6	OUT			2.81381	T0		OUT			-0.844676	T2		OUT
P05787	Keratin, type II cytoskeletal 8			1.63451e+07					16090.3						162112	61851.2	55534.6				115694	271120		532781	746426				333669			0.2	0.4	0.4	5	OUT			-0.791948	T1		OUT			-1.69888	T2		OUT
Q5T749	Keratinocyte proline-rich protein							104466		394185				263844	126617				186578	381448										259554		0.2	0.4	0.1	1	OUT			-1.58281	T1		OUT			0.732159	T0		OUT
O43291	Kunitz-type protease inhibitor 2	260604	167762				679833		243108			123358	35539.9	997435	205392	386876		151209	97169.4		393776	335018		289462	585581			248720	543475		146068	0.4	0.8	0.6	1	IN	0.16637	0.309548	-2.81213	T1		OUT			-1.72514	T2		IN	0.263376
P09848	Lactase-phlorizin hydrolase	897377	872498	4.7023e+06	209679	542764	8.74119e+06		608780	538538	1.27461e+06	2.07526e+06	1.17342e+07	1.16757e+06	123938	476168	352886	240742		905957	2.12721e+06	3.83973e+06	475362	708837	2.82719e+06	2.43619e+06	1.39269e+06	257614	842576	800503	648283	0.9	0.9	1	17	IN	0.903827	0.950256	0.246845	T0		IN	0.333675	0.68268	-0.983457	T2		IN	0.321032
P02788	Lactotransferrin	1.09765e+07	481461	1.04605e+07	9.2349e+06	1.13903e+07	5.68057e+06	1.50988e+06	4.88202e+06	7.80481e+06	2.06276e+06	3.87674e+06	814189	1.74905e+07	3.87594e+06	1.01964e+07	4.79042e+06	8.07273e+06	1.71411e+06	2.63318e+06	8.25529e+06	9.68433e+06	1.00345e+06	2.09769e+06	7.38006e+06	3.04841e+06	6.91331e+06	763137	7.57073e+06	1.55013e+06	1.11679e+06	1	1	1	21	IN	0.947124	0.979014	0.0319486	T0		IN	0.101747	0.51314	0.694824	T0		IN	0.322141
Q9BS40	Latexin		146716			297753			797197		367726	56162.7		120610	179942	376356				189290		134002							288968	814335	187305	0.4	0.5	0.4	2	OUT			-0.279784	T1		OUT			0.111174	T0		OUT
P02750	Leucine-rich alpha-2-glycoprotein			2.29142e+06					374928			237380	232616			1.01242e+06	416349	115973	103067		540489			505863		604809				493482		0.2	0.7	0.3	2	OUT			-3.73905	T1		OUT			-0.746098	T2		OUT
P30740	Leukocyte elastase inhibitor	1.93252e+07	4.81994e+06	5.87191e+06	7.03716e+06	2.194e+07	4.70406e+06	2.20701e+07	5.10068e+07	4.63992e+07	6.47094e+07	3.26633e+06	2.4572e+06	5.33662e+06	5.15751e+06	1.70834e+07	1.63315e+07	3.26487e+06	7.82412e+06	9.19171e+06	8.22607e+06	4.06679e+06	6.087e+06	1.34645e+07	1.8842e+07	3.95747e+07	9.04301e+06	9.31022e+06	3.79492e+07	1.73413e+07	5.32959e+06	1	1	1	17	IN	0.02399	0.105213	1.346	T0		IN	0.448461	0.760165	0.419316	T0		IN	0.0185526
O75112	LIM domain-binding protein 3		204057								3.27301e+06	109268																				0.2	0.1	0	1	OUT			1.25718	T0		OUT			1.93567	T0		OUT
P31025	Lipocalin-1	504128		1.49056e+06		1.06351e+06	2.35355e+06	547108		1.47199e+06					40977.9	255544	79484.4			2.10928e+06				2.45484e+06	462003	343540	387060		193940	1.37054e+06		0.6	0.4	0.6	2	OUT			2.96347	T0		OUT			0.522917	T0		OUT
P05451	Lithostathine-1-alpha	1.37605e+06	5.83844e+06	2.78394e+06	4.26265e+06	3.44096e+06		569521	1.83521e+06	4.96067e+07	5.03628e+06	1.70621e+07	7.93694e+07	1.24592e+06	3.68915e+08	7.93803e+07	1.72602e+07	3.92006e+07	994115	669876	5.91227e+07	1.38033e+07	5.61497e+06	2.22734e+06		7.47526e+06	3.51735e+07	1.50502e+06	2.85483e+06	444330	4.88494e+06	0.9	1	0.9	8	IN	0.0922334	0.219501	-3.38378	T1		IN	0.93505	0.979102	-0.230496	T2		IN	0.144509
P00338	L-lactate dehydrogenase A chain	765645	642567	1.29668e+07		678917	1.18205e+06	3.52669e+06	494242	1.52268e+06	2.39636e+06	1.02809e+06		879514	942158		149890	231952	139040		279959					476039	253379		674560	262096		0.9	0.7	0.4	3	IN	0.141206	0.287087	3.46937	T0		IN	0.00859723	0.453369	6.04014	T0		OUT
P07195	L-lactate dehydrogenase B chain	242245	88084.4	1.71658e+06	345489		543383			1.29378e+06	244607								454386						502189	285826	521244			759181	258691	0.7	0.1	0.5	2	OUT			5.21224	T0		OUT			1.71949	T0		OUT
Q7L5L3	Lysophospholipase D GDPD3	314734			226083	1.1128e+06	1.13533e+06	363673	1.16565e+06	1.26808e+06		69495.7		47473.9	66129.5	48199.2		287197	4148.7		682064	43518.3		431246		13057.2	1.57713e+06	201801	1.59881e+06		78449.2	0.7	0.7	0.7	5	OUT			2.20302	T0		OUT			1.21204	T0		OUT
P10253	Lysosomal alpha-glucosidase					952586			261800			174643	320819		236438	8047.47	90961.9	285773	321941							1.86133e+06						0.2	0.7	0.1	2	OUT			-3.19423	T1		OUT			0.707215	T0		OUT
O00754	Lysosomal alpha-mannosidase	403263	151372		485748	355354		127748	402642	1.02119e+06	972230	215031	183085		730493	1.06985e+06	394359	220418	275297	935590			222850	534288	632519	334612		566208	954631	117854	428636	0.8	0.8	0.8	4	IN	0.9861	0.992566	-0.0353325	T1		IN	0.985974	0.991003	-0.0352279	T2		IN	0.999955
P11279	Lysosome-associated membrane glycoprotein 1	255230	126103			2.54632e+06		279937	309714			160991		259854		394419	382691		800531	2.32631e+06				1.16732e+06		6.01811e+06	440734	75928.7	804852	1.23211e+06		0.5	0.6	0.6	2	OUT			-1.06895	T1		OUT			-1.5001	T2		OUT
P13473	Lysosome-associated membrane glycoprotein 2	1.11909e+06	659267		922804	1.12264e+06		539531	820877	419154	676667	680624	906366	199043	967478	540193	1.14888e+06	558363	472709	857251	237754	121923	529538	729885	1.03143e+06	629026	181772	388357	1.24347e+06	515162	1.23825e+06	0.8	1	1	1	IN	0.224244	0.372124	-1.53476	T1		IN	0.240437	0.622022	-1.41427	T2		IN	0.825576
P61626	Lysozyme C	5.42346e+07	6.97597e+07	1.24027e+08	9.07829e+07	3.96552e+08	4.33393e+07	4.83275e+07	1.03358e+08	1.03817e+08	1.0087e+08	9.89386e+06	2.26514e+07	6.84847e+06	8.10734e+07	5.3357e+07	1.37882e+07	7.06977e+07	9.0485e+06	6.90563e+07	2.6134e+07	1.42482e+07	4.86558e+07	1.15012e+07	1.48711e+08	1.05135e+08	4.36627e+07	4.47783e+07	3.03357e+07	4.8346e+06	1.66987e+07	1	1	1	8	IN	0.0034924	0.0306333	1.84664	T0	*	IN	0.0127199	0.453369	1.59687	T0		IN	0.643777
P40926	Malate dehydrogenase, mitochondrial	3.01953e+06		5.07862e+07		2.27704e+06	479588	287334		9.01898e+06	7.19624e+06			153894	255929	457180	274976	59258.1	53016.4		36573.6	270111	1.01686e+07	89893.4	2.92995e+06	2.43372e+06	775659		2.55237e+06	5.81481e+06	3.71933e+06	0.7	0.7	0.9	5	OUT			3.22501	T0		IN			-1.45751	T2		IN
O43451	Maltase-glucoamylase, intestinal	1.45973e+07	3.25373e+07	3.25763e+07	9.98639e+07	1.97541e+07	2.63207e+07	5.92908e+07	5.05429e+07	1.01896e+08	2.33585e+07	2.37971e+07	4.58359e+07	5.52737e+07	8.35517e+07	4.18597e+07	5.03339e+07	5.64411e+07	3.32983e+07	3.7337e+07	2.28174e+07	2.8018e+07	5.27638e+07	1.09073e+07	8.45631e+07	5.19865e+07	3.7569e+07	3.85498e+07	6.25664e+07	2.58932e+07	3.97696e+07	1	1	1	39	IN	0.547206	0.664001	-0.156823	T1		IN	0.954291	0.97969	-0.0207014	T2		IN	0.653135
Q9UM22	Mammalian ependymin-related protein 1	2.94817e+06	2.09825e+06	2.06083e+06	493828	787908	284166	1.01495e+06	3.10803e+06	2.07999e+06	1.8944e+06	948820	302774	767682	458184	909794	564747	1.02093e+06	422799	707807	963944	1.11077e+06	1.08457e+06	2.31467e+06	2.21378e+06	2.32472e+06	472040	1.39761e+06	2.32893e+06	813274	1.18106e+06	1	1	1	1	IN	0.0338385	0.127687	1.01534	T0		IN	0.944718	0.979102	-0.0270807	T2		IN	0.00802414
P11310	Medium-chain specific acyl-CoA dehydrogenase, mitochondrial	1.6464e+06	869315	7.82035e+06	993502	6.12337e+06	1.44884e+06	2.5134e+06	4.51857e+06	936077	1.54847e+06	237448	239189	1.45331e+06	337910	374832	617818	1.57224e+06	49079.2	864356	1.0929e+06	494923	777736	948820	5.03432e+06	3.70528e+06	1.93158e+06	4.49221e+06	1.44321e+06		630831	1	1	0.9	5	IN	0.00610495	0.0446243	2.16701	T0	*	IN	0.214789	0.587609	1.48786	T0		IN	0.86635
Q16819	Meprin A subunit alpha	8.54559e+06	6.58708e+07	2.26362e+07	3.39921e+06	1.01122e+07	1.44932e+07	5.88541e+06	6.6846e+06	7.78394e+06	1.35669e+07	1.36436e+07	2.51224e+07	2.19131e+07	2.29069e+07	2.56764e+07	1.95685e+07	4.05848e+07	5.86149e+06	6.74825e+06	2.08701e+07	871602	5.3497e+06	1.23546e+07	4.00186e+06	2.1692e+07	3.91813e+06	1.68687e+06	2.10408e+06	1.9797e+07	473322	1	1	1	11	IN	0.137824	0.28208	-0.67783	T1		IN	0.0416618	0.489271	1.52988	T0		IN	0.00899347
Q16820	Meprin A subunit beta	241463	3.89908e+06	4.37454e+06	322145	2.47951e+06	3.02181e+06	1.57497e+06	272075	7.35721e+06	2.52282e+06	7.31811e+06	1.62283e+07	1.17688e+07	1.24976e+07	2.0501e+07	1.24397e+07	1.93327e+07	3.98693e+06	767514	6.47175e+06	833352	3.00895e+06	5.82169e+06	1.75168e+06	3.756e+06	2.75491e+06	584328	454586	2.11328e+06	800178	1	1	1	9	IN	0.0112906	0.0641894	-2.43467	T1		IN	0.899369	0.971319	-0.0581144	T2		IN	0.00156892
P80297	Metallothionein-1X													508280				145890			162044											0	0.3	0	1	OUT			-2.354	T1		OUT						OUT
Q13228	Methanethiol oxidase	9.62122e+06	1.47571e+07	6.06493e+06	2.34201e+07	1.70658e+07	802190	2.73112e+07	3.8764e+07	6.29343e+07	3.42207e+07	6.38239e+06	7.94387e+06	4.85264e+06	5.1231e+06	8.58577e+06	8.53591e+06	9.56004e+06	1.01796e+07	1.81397e+07	9.55054e+06	1.25033e+07	1.62242e+07	4.22962e+06	1.43186e+07	2.83685e+06	1.41339e+07	8.5149e+06	3.02721e+07	4.04831e+07	2.19204e+07	1	1	1	17	IN	0.126566	0.266135	0.865965	T0		IN	0.666429	0.852776	0.248302	T0		IN	0.079435
Q16891	MICOS complex subunit MIC60	370149				189980														180592	72722.9					649262	219113				64885.5	0.2	0.2	0.3	1	OUT			0.240454	T0		OUT			-0.705573	T2		OUT
Q02978	Mitochondrial 2-oxoglutarate/malate carrier protein	904213	254623	2.90346e+06	372486	406328	2.28852e+06		435887			181947		51050.5	230153		262980	384429	75240.1		162881		539795	378795			480304	229593	1.39379e+06		192651	0.7	0.7	0.6	2	OUT			1.51575	T0		OUT			1.40198	T0		OUT
P15941	Mucin-1	161070	129983	2.33368e+06		804342	3.79597e+06		73910.9				238332	15325.5	146762	122888	816956	51090.8	427653		39803.6			412942	405167	889485	200568	565321				0.6	0.8	0.5	5	IN	0.678797	0.763336	-0.223115	T1		OUT			0.937566	T0		IN	0.287139
Q9UKN1	Mucin-12	229943	330724	8.05729e+06	790655		8.99185e+06	370965	430620	412205	1.00113e+06	100697		481669	598803		1.20401e+06	118472	240662		442393			1.66226e+06	2.74862e+06	4.13569e+06		483224	412527	1.57842e+06	211422	0.9	0.7	0.7	7	IN	0.0358762	0.131119	2.9261	T0		IN	0.40781	0.730341	1.78106	T0		OUT
Q9H3R2	Mucin-13	86821.3	550539			93737.7	1.55651e+07				218242			157613			481324		245801	196423	370170			2.62223e+06	392095					1.68348e+06		0.5	0.5	0.3	4	OUT			0.350068	T0		OUT			1.31382	T0		OUT
Q02817	Mucin-2	4.81629e+07	2.06467e+07	3.30605e+07	4.85559e+07	4.40359e+07	3.705e+07	2.3827e+07	6.51409e+07	2.42392e+07	1.39556e+07	3.20305e+07	2.33358e+07	6.08793e+07	5.37703e+07	2.79919e+07	4.97838e+07	3.48744e+07	4.40993e+07	1.98068e+07	2.71157e+07	5.46672e+07	2.53829e+07	1.30161e+08	1.42013e+07	8.20591e+07	1.84166e+07	1.71049e+07	2.61703e+07	2.18453e+07	1.63515e+07	1	1	1	26	IN	0.599266	0.701475	-0.104233	T1		IN	0.750441	0.925201	0.114147	T0		IN	0.559091
P98088	Mucin-5AC	3.74153e+06	130169		296620	1.16125e+06	1.44501e+06	1.51712e+06	1.70457e+06		848138	2.89311e+06	1.2953e+06	292547	875352	476761	619396	2.21379e+06	2.03554e+06	359622	2.88031e+06	3.4423e+06	328343	5.12632e+06	2.79942e+06	3.6991e+06		496609	881104	208200	567038	0.8	1	0.9	4	IN	0.106365	0.236623	-2.12439	T1		IN	0.540121	0.809114	-1.25071	T2		IN	0.420668
Q9HC84	Mucin-5B											1.6256e+06	804330		130001	247164	391398	417570	490928		362390			3.67581e+06	1.89201e+06	3.12616e+06				559187		0	0.8	0.4	6	IN	0.000227132	0.00536382	-7.00828	T1	*	OUT			-4.34711	T2		IN	0.294709
Q6W4X9	Mucin-6			5.98107e+06				288887	1.89659e+06			1.98286e+06	457876	1.60575e+06	2.60572e+06	2.49073e+06	1.57698e+06		3.57611e+06		781682	633913			1.72203e+06	521714	320434					0.3	0.8	0.4	2	IN	0.0422166	0.142004	-5.35019	T1		OUT			-0.580367	T2		IN	0.0164202
P60201	Myelin proteolipid protein	697174												310258				326122			337556	1.3288e+06					209723					0.1	0.3	0.2	1	OUT			-1.55915	T1		OUT			-0.864875	T2		OUT
P24158	Myeloblastin	74565.6																											779857			0.1	0	0.1	2	OUT			0.623966	T0		OUT			-0.336926	T2		OUT
P05164	Myeloperoxidase	1.65978e+07	1.4455e+06	1.10678e+07	5.22284e+06	2.55942e+07	9.72948e+06	2.45351e+06	4.00897e+07	5.21012e+07	4.81693e+06	3.06745e+06	1.81398e+06	1.45245e+07	4.01149e+06	1.1171e+07	6.58697e+06	3.78353e+06	9.29379e+06	2.61286e+06	1.26062e+07	3.42125e+06	1.53351e+06	4.07849e+06	9.35245e+06	1.91548e+06	1.5743e+06	4.24069e+06	2.23484e+07	1.43327e+06	4.29588e+06	1	1	1	21	IN	0.162952	0.305038	0.826871	T0		IN	0.0465438	0.489271	1.45606	T0		IN	0.175635
P02144	Myoglobin	776147	2.3016e+06	3.14402e+07	2.00947e+06	902868		1.98984e+06	1.18613e+07	444919	869225	2.08311e+06	1.48134e+06	1.79609e+06	920617	1.52797e+06	1.57164e+06	1.71684e+06	2.45902e+06		1.36028e+06	2.18903e+06	1.12999e+06	3.37699e+06			1.33637e+06	2.10989e+06		1.42459e+06	1.23929e+06	0.9	0.9	0.7	1	IN	0.863876	0.914517	0.372664	T0		IN	0.316585	0.678395	2.44192	T0		IN	0.350994
P52179	Myomesin-1																						252296	749824						207099		0	0	0.3	2	OUT						OUT			-2.52381	T2		OUT
P54296	Myomesin-2			2.05491e+06					93605.8		211145			30603.7						194641					98583.6		1.85886e+06	279376	500069			0.3	0.2	0.4	1	OUT			1.27042	T0		OUT			-0.930057	T2		OUT
P05976	Myosin light chain 1/3, skeletal muscle isoform	2.9866e+06	959826	2.40643e+07		220742		4.23537e+06	3.13465e+06	1.4183e+06	1.40455e+07	1.48205e+06	977873	541739			707077	638006	332453	897500		185727	2.04706e+06	3.76604e+06			837078		4.16107e+06	130989		0.8	0.7	0.6	3	IN	0.287255	0.432291	2.51788	T0		IN	0.199777	0.586303	3.251	T0		OUT
P08590	Myosin light chain 3											470033													4.93987e+06							0	0.1	0.1	2	OUT			-0.887969	T1		OUT			-1.22706	T2		OUT
P60660	Myosin light polypeptide 6			1.26055e+06					649922	484271	1.05158e+06			153370			168517	94704.7	1.02104e+06	562632	757930					486662		331339			83672.1	0.4	0.6	0.3	1	OUT			-1.135	T1		OUT			1.48996	T0		OUT
Q96A32	Myosin regulatory light chain 2, skeletal muscle isoform		183276	1.68681e+07				254913		327488	4.2427e+06	306755													426431							0.5	0.1	0.1	3	OUT			4.17125	T0		OUT			4.12386	T0		OUT
P10916	Myosin regulatory light chain 2, ventricular/cardiac muscle isoform			4.12548e+06			604861				228543														222251							0.3	0	0.1	2	OUT			2.90962	T0		OUT			2.12936	T0		OUT
P12882	Myosin-1	3.59736e+06	1.68949e+06	2.65608e+07	3.16502e+06	532406	1.32733e+07	4.22158e+06	1.69586e+06	2.79203e+07	1.10441e+07	1.3721e+06	768025	206794		346860	85324.7	295810	1.92636e+06	458468		2.27268e+06	3.94028e+06	1.68588e+06	1.37297e+07	354269	786485		1.35092e+07	1.57092e+06	1.98929e+06	1	0.8	0.9	51	IN	0.0131206	0.067825	5.20373	T0		IN	0.167833	0.566437	2.16368	T0		IN	0.216561
Q9UKX3	Myosin-13							352283			1638.86																					0.2	0	0	18	OUT			0.98646	T0		OUT			0.98646	T0		OUT
Q9UKX2	Myosin-2	6.54959e+07	3.66868e+07	2.86979e+08	4.72172e+06	1.31554e+07	1.95826e+07	4.32918e+07	1.12692e+08	3.46193e+07	2.72775e+08	1.80298e+07	7.74556e+06	1.71958e+07	1.82293e+06	3.2948e+06	5.2016e+06	1.13408e+07	1.29324e+07	1.42127e+07	1.89051e+06	1.9786e+07	2.54857e+07	3.51247e+07	1.07792e+07	1.99774e+07	8.12874e+06	1.54436e+07	1.19954e+08	1.47916e+07	5.8822e+06	1	1	1	52	IN	0.000976036	0.0155286	2.69594	T0	*	IN	0.0633653	0.489271	1.29164	T0		IN	0.00325498
P11055	Myosin-3	1.4542e+06	232526	1.21062e+06			8.04202e+06	1.58489e+06		443223	170694	86179.3				60710.3					532427				653959	753180	322739	745133	1.09293e+06	160428	145127	0.7	0.3	0.7	22	OUT			4.69881	T0		OUT			0.702346	T0		OUT
Q9Y623	Myosin-4	2.2308e+06	2.09192e+06	7.09581e+07	918817		4.25033e+07	1.57358e+07	1.65207e+06	3.27264e+06	4.00117e+07	2.56105e+06	646328	386318	94682.5	179879			204514	489281	459284	1.21244e+06	1.55765e+06	346638	5.09131e+07	639349			8.71742e+06	575620	634450	0.9	0.8	0.8	39	IN	0.105185	0.236623	4.62833	T0		IN	0.321125	0.682207	2.92643	T0		IN	0.120491
P13533	Myosin-6	3.4041e+06	224799	6.01008e+06	616744	4.19957e+06	3.86306e+06	1.6267e+06	1.4759e+06	1.62481e+06					124028			139975			298850		2.93213e+06					106986		1.99084e+06	7.70007e+06	0.9	0.3	0.4	33	IN	0.00860084	0.0528092	7.48593	T0		IN	0.0672403	0.489271	5.50492	T0		OUT
P12883	Myosin-7	3.30209e+07	1.08702e+07	2.62083e+07	242087	2.62e+06	1.4435e+06	3.66341e+06	3.58271e+07	1.6218e+06	4.03936e+07	5.00807e+06	1.02388e+06	2.14667e+06	629074	286610	927590	1.34511e+06	1.40211e+06	4.23154e+06	3.8145e+06	5.88435e+06	467123	9.47058e+06	712055	6.01479e+06	530806	797986	2.75285e+07	1.54836e+07	2.42962e+07	1	1	1	36	IN	0.0143544	0.0699493	2.03287	T0		IN	0.336372	0.68268	0.724108	T0		IN	0.0760452
P13535	Myosin-8	167141		5.69784e+06		889139	506161	436493	2.42097e+06		1.7403e+06		123016	1.03863e+06				90949.1	110855	359727	263061		97411.3	379361		431767		1.26028e+06	2.85452e+06	1.73432e+06		0.7	0.6	0.6	40	OUT			2.25912	T0		OUT			1.29446	T0		OUT
Q00872	Myosin-binding protein C, slow-type	2.66581e+06	896260	5.13656e+06	8.99129e+06	6.31236e+06	3.23389e+06	4.42225e+06	859529		3.28561e+06	101951	694216	1.47737e+06	1.07906e+06	846936	585639	1.07137e+06	1.20242e+06	1.01928e+06	489284		375041	1.02642e+06			709228	1.49225e+06	3.45056e+06	947564	935899	0.9	1	0.7	4	IN	0.74403	0.812872	0.958797	T0		IN	0.198676	0.586303	3.43873	T0		IN	0.103023
P20933	N(4)-(beta-N-acetylglucosaminyl)-L-asparaginase	1.46013e+07	8.56381e+06	3.45138e+06	8.86641e+06	928595	1.04454e+06	1.18156e+07	1.77586e+06	2.47838e+06	1.69157e+07	843378	1.13929e+07	8.55579e+06	1.86245e+07	2.00865e+06	7.86905e+06	1.57287e+07	1.17082e+07	1.49728e+07	1.08719e+07	1.11554e+07	1.10052e+07	9.81744e+06	551855	1.1712e+06	1.09841e+07	1.24519e+07	2.22705e+07	1.77266e+07	1.99262e+06	1	1	1	3	IN	0.262718	0.411502	-0.779377	T1		IN	0.577077	0.821966	-0.468206	T2		IN	0.675367
P34059	N-acetylgalactosamine-6-sulfatase							167431			114850	55831.1	163844		88808.9	98403.5	235229	75817.3		320730			418062					509937		450166	49055.3	0.2	0.7	0.4	1	OUT			-3.45426	T1		OUT			-1.79189	T2		OUT
P15586	N-acetylglucosamine-6-sulfatase	675421				1.3023e+06	6.7368e+06	198182		6.05765e+06	166774	899854	124631	117575	543115	1.13984e+06	392228	73030	3.395e+06	4.97064e+06	2.5824e+06	957849	1.0601e+06	3.71549e+06		702951	1.15772e+06			333230	247402	0.6	1	0.7	2	IN	0.0566228	0.167146	-3.30341	T1		OUT			-0.773422	T2		IN	0.129275
Q9P0J0	NADH dehydrogenase [ubiquinone] 1 alpha subcomplex subunit 13	506016			2.31866e+06				684812	3.70578e+07	551578			139736					1.48261e+06	1.07844e+06	441204	132584			962847				845581			0.5	0.4	0.3	1	OUT			1.73384	T0		OUT			2.71751	T0		OUT
P17568	NADH dehydrogenase [ubiquinone] 1 beta subcomplex subunit 7	896992				150363		218108	582072			109129		233316							262060	161040		383417				89000.7		416062		0.4	0.3	0.4	1	OUT			1.13208	T0		OUT			0.289274	T0		OUT
P20929	Nebulin						456562		860998	647164	1.00837e+06	60178.4		178299							60869.7			191433		963431	330323		1.09143e+06			0.4	0.3	0.4	2	OUT			1.85365	T0		OUT			0.194165	T0		OUT
P08473	Neprilysin	2.41976e+07	1.20526e+07	1.14168e+08	1.82551e+07	1.98643e+07	7.72461e+07	1.41197e+07	7.19888e+06	1.58893e+07	2.45031e+07	2.7141e+07	2.77449e+07	4.24136e+07	5.78522e+07	1.66106e+07	2.6324e+07	6.63626e+07	1.47736e+07	2.14159e+07	1.45568e+07	7.07881e+06	1.05541e+07	2.48487e+07	7.68863e+07	4.31978e+07	2.2362e+07	9.22443e+06	1.28442e+07	9.07116e+06	2.78048e+07	1	1	1	28	IN	0.516218	0.648447	-0.274182	T1		IN	0.491843	0.789398	0.3163	T0		IN	0.188336
Q07837	Neutral and basic amino acid transport protein rBAT		77013.7	1.14569e+06	352780	267924	473264		273798		356477	206827	420148	213751	484814	396300	571013	346472	344272	184723	263964		162059	575638	2.37557e+06	546137	344350			143131		0.7	1	0.6	2	IN	0.0745896	0.199122	-2.4881	T1		OUT			0.602581	T0		IN	0.048721
Q9NR71	Neutral ceramidase	2.20118e+07	2.58824e+07	2.41706e+08	9.64355e+06	3.09847e+07	8.58551e+07	2.94464e+07	3.52497e+07	6.31912e+07	5.3012e+07	1.30236e+07	9.03999e+06	4.09588e+07	3.00074e+07	1.49049e+07	1.8207e+07	1.31379e+07	1.99857e+07	3.34616e+07	9.57631e+06	1.7097e+07	2.30059e+07	4.0869e+07	1.02961e+08	1.84772e+08	4.79246e+07	2.55873e+07	3.56617e+07	4.13344e+07	1.7488e+07	1	1	1	11	IN	0.0126253	0.066827	1.18598	T0		IN	0.952561	0.97969	0.0345559	T0		IN	0.00624738
P59665	Neutrophil defensin 1	9.86516e+07	3.28805e+07	1.87824e+07	1.45465e+08	5.57687e+08	2.061e+07	8.99605e+07	2.0498e+08	1.80952e+07	2.05398e+07	7.98454e+07	4.19045e+07	2.21391e+08	1.03063e+08	1.31237e+08	2.65304e+07	8.03837e+07	1.80149e+08	1.70806e+07	1.72875e+08	1.19093e+08	2.38827e+07	2.02997e+07	2.21166e+07	4.29843e+07	1.53081e+07	7.10221e+07	7.56552e+07	7.75497e+06	1.27855e+08	1	1	1	3	IN	0.468976	0.607492	-0.402493	T1		IN	0.215207	0.587609	0.728482	T0		IN	0.0110211
P80188	Neutrophil gelatinase-associated lipocalin	3.77095e+07	3.04051e+07	1.33445e+07	3.36396e+07	6.01305e+07	430419	2.13521e+07	4.39863e+07	1.36367e+08	4.16373e+07	1.66364e+07	1.5731e+07	1.34222e+07	1.71491e+07	2.09844e+07	1.98094e+07	1.3846e+07	1.07257e+07	2.32092e+07	7.18233e+06	1.53093e+07	2.90743e+07	8.03018e+06	1.97988e+07	3.14773e+07	1.46082e+07	2.66794e+07	3.50537e+07	1.74901e+07	1.71223e+07	1	1	1	12	IN	0.377523	0.52207	0.684313	T0		IN	0.664525	0.852776	0.296545	T0		IN	0.166579
Q5JS37	NHL repeat-containing protein 3								828684			160552		89526.6	144098	143005	259237	140761	112070									212387			240240	0.1	0.7	0.2	1	OUT			-4.04826	T1		OUT			-0.595523	T2		OUT
Q92542	Nicastrin	1.4746e+06	319127	3.42453e+06	233602	1.32269e+06	936649	780288	2.03887e+06	6.19442e+06	2.2975e+06	490538	427649	746482	497848	507161	999733	811570	675999	1.52563e+06	235708	287618	659601	1.42252e+06	3.56828e+06	4.58367e+06	451871	461445	1.04643e+06	1.76633e+06	777061	1	1	1	3	IN	0.0414269	0.142004	1.03949	T0		IN	0.639226	0.846074	0.299672	T0		IN	0.149807
P10153	Non-secretory ribonuclease	1.01435e+07	1.73018e+06			8.16225e+06	213332	742171	456307		1.6857e+06	2.03522e+06	809699	463652	1.80094e+06	9.11332e+06	5.07011e+06	1.18071e+06	124493	1.54366e+06	2.23119e+06	786804	952893	1.84415e+06		2.52632e+06	3.67671e+06	2.95736e+06		1.04097e+06	2.14781e+06	0.7	1	0.8	5	IN	0.0869335	0.217443	-3.07883	T1		IN	0.542596	0.809114	-1.22427	T2		IN	0.167368
P61916	NPC intracellular cholesterol transporter 2			1.04582e+06								749481	680532	427165	1.31323e+06	544650	864444	617646	1.00997e+06		900234	3.02999e+06		185696				494348		677030	902250	0.1	0.9	0.5	5	IN	0.000316395	0.0069381	-7.59539	T1	*	OUT			-3.72548	T2		IN	0.10487
P51688	N-sulphoglucosamine sulphohydrolase	485573	418026	2.91386e+06		1.58915e+06	1.77813e+06	1.67119e+06	778553	216902		139939	272512	967070		394120	362276	387294	172721	1.9733e+06	264040	1.35841e+06	1.73229e+06		1.14628e+06	390974	1.52787e+06		1.31906e+06	527353	621425	0.8	0.9	0.8	4	IN	0.85734	0.9139	0.133683	T0		IN	0.985736	0.991003	-0.0558347	T2		IN	0.937964
P06748	Nucleophosmin	1.47598e+06	172818	675648	172020	1.23562e+06	1.59337e+06		2.12273e+06			1.0874e+06	630709	2.00977e+06	595713	418216	709791	475497	160916	156156	275677	1677.23		186264		2.59958e+06		1.44508e+06	1.11362e+06		515978	0.7	1	0.6	4	IN	0.111914	0.245412	-2.26436	T1		OUT			1.68218	T0		IN	0.0353435
P15531	Nucleoside diphosphate kinase A	349696				966465		292083		336833											240230					692517				156707		0.4	0.1	0.2	1	OUT			2.70532	T0		OUT			1.82286	T0		OUT
Q6UX06	Olfactomedin-4	818158	427561		363196	334000		313894		5.91056e+06	1.65771e+06	575845	716365	251072	296313	1.06689e+06	955692	549586	755931	1.06642e+06	293766	398742	1.48276e+06	95753.4	2.85053e+06	2.20742e+06	1.05543e+06	596104		1.00307e+06	111101	0.7	1	0.9	2	IN	0.114551	0.247657	-2.49049	T1		IN	0.186547	0.574607	-1.75658	T2		IN	0.45298
P36551	Oxygen-dependent coproporphyrinogen-III oxidase, mitochondrial	175964	332941	957990		558002	1.70751e+06	450422	590014		622981	303685	286726	195920	413343	80559.7	336954	281628	83639.7	135096	165808		396027	121508	1.32944e+06	401320	155865	789122	342411	70271.3	257013	0.8	1	0.9	2	IN	0.546565	0.664001	-0.35708	T1		IN	0.82626	0.945298	-0.117727	T2		IN	0.648851
P04746	Pancreatic alpha-amylase	1.71519e+08	1.55191e+08	9.11271e+06	1.7842e+08	3.56857e+07	3.26326e+07	5.75544e+08	2.3303e+06	4.69303e+07	4.05142e+07	4.55881e+07	6.37848e+08	711201	4.47229e+06	1.37214e+07	8.00902e+07	2.95493e+07	2.01189e+07	3.34287e+08	6.72114e+07	1.21711e+07	3.56091e+08	1.89983e+07	1.63238e+07	1.41012e+06	3.32971e+08	1.43704e+08	1.19806e+07	2.40687e+08	8.16425e+07	1	1	1	36	IN	0.51749	0.648447	0.656304	T0		IN	0.786487	0.93362	0.258913	T0		IN	0.605948
P54317	Pancreatic lipase-related protein 2	60472.8	587959			1.49759e+06							895018	13960.5		3134.23		381333	5581.24	406674	85663.6		274138		1.02958e+06	8.56912e+06	344090		190916	123875	169077	0.3	0.7	0.7	3	OUT			-1.64705	T1		OUT			-3.58746	T2		OUT
P55259	Pancreatic secretory granule membrane major glycoprotein GP2	1.30045e+06	8.02913e+06	5.50224e+07		6.38671e+06	1.07685e+07	2.96963e+07	335169	2.90881e+06	6.8961e+06	124763	157618	70565.9	4.82608e+06	336187		63112	953633	149019	373269	1.2466e+07	286683	8.33367e+06	7.25615e+06	4.59982e+06	245888	119228	919323	5.77872e+06	292085	0.9	0.9	1	7	IN	0.179001	0.321365	3.98524	T0		IN	0.878259	0.966055	0.742294	T0		IN	0.0183163
P16233	Pancreatic triacylglycerol lipase	3.77474e+07	1.5204e+07	1.94377e+07	4.2344e+06	7.9088e+07	3.9345e+07	3.39079e+07	1.18716e+07	5.26972e+06	1.01346e+08	4.33791e+06	1.28507e+07	1.00179e+07	2.17091e+06	2.23631e+07	8.4508e+06	1.50838e+07	3.08353e+06	2.65104e+07	8.20584e+06	3.17695e+07	1.71364e+07	4.61232e+07	5.93819e+06	1.72782e+08	2.32948e+07	2.47423e+07	3.2239e+07	6.91484e+06	7.61365e+06	1	1	1	11	IN	0.0278718	0.11563	1.37334	T0		IN	0.946465	0.979102	0.0326373	T0		IN	0.0288865
O95497	Pantetheinase	1.51994e+06	434931	1.36714e+06	219672	272461	1.72471e+06	3.15037e+06	286089	456568	2.97219e+06	3.50428e+06	1.70381e+06	208502	601979	1.06226e+06	1.15378e+06	1.29105e+06	635989		1.08332e+06	6.22694e+06		5.75118e+06		1.39537e+06	763402	412651	717355		1.39964e+06	1	0.9	0.7	6	IN	0.447657	0.587311	0.713506	T0		IN	0.121566	0.556318	2.28006	T0		IN	0.269476
P0DJD7	Pepsin A-4				71722.1											581911				458790			112870				113711					0.1	0.2	0.2	1	OUT			-1.18476	T1		OUT			-0.748878	T2		OUT
O75594	Peptidoglycan recognition protein 1					334658								207791		460738		319533	45418.7		263868	150589			500310							0.1	0.5	0.2	3	OUT			-3.00761	T1		OUT			-0.782273	T2		OUT
P62937	Peptidyl-prolyl cis-trans isomerase A			1.69736e+06	167658					537946							29082.2	65734.7		232879							205322	178294				0.3	0.3	0.2	1	OUT			0.836105	T0		OUT			1.20269	T0		OUT
Q9NSD9	Phenylalanine--tRNA ligase beta subunit	83490.3	65202.3	1.62379e+06								26272.3		736159	68654.1	86980									646955						126371	0.3	0.4	0.2	1	OUT			-0.376088	T1		OUT			0.678292	T0		OUT
Q00325	Phosphate carrier protein, mitochondrial			4.61187e+06		300718																							1.13613e+06			0.2	0	0.1	1	OUT			2.04085	T0		OUT			1.02573	T0		OUT
P36871	Phosphoglucomutase-1	355560	522378	5.96313e+06			1.18521e+06	1.30204e+06	530573		3.74302e+06	585019	179891					309917				271695	904340	84371.6		372230			1.99413e+06			0.7	0.3	0.5	3	OUT			4.6562	T0		OUT			2.77008	T0		OUT
P00558	Phosphoglycerate kinase 1	398557	6.4834e+06	2.77001e+06	1.65061e+06	1.13947e+06	1.22359e+06	2.05332e+06			1.49647e+06	3.23872e+06	2.88828e+06	7.272e+06	8.24506e+06	3.87166e+06	4.05188e+06	5.45415e+06	1.9868e+06	814364	4.77548e+06	7.81911e+06	5.27006e+06	8.57084e+06		718745	8.25028e+06	8.6461e+06	1.02317e+06	273019	5.30645e+06	0.8	1	0.9	3	IN	0.0438148	0.142472	-3.27661	T1		IN	0.372276	0.707848	-1.9017	T2		IN	0.333
P07205	Phosphoglycerate kinase 2																															0	0	0	2	OUT						OUT						OUT
P18669	Phosphoglycerate mutase 1							309024															553594								77599.3	0.1	0	0.2	2	OUT			0.827624	T0		OUT			-0.71355	T2		OUT
P15259	Phosphoglycerate mutase 2		66043.3					135889	208293		538930	181414	89467.6	138042				78861.3				133535							521419			0.4	0.4	0.2	3	OUT			0.250069	T0		OUT			1.3849	T0		OUT
P04054	Phospholipase A2	6.06138e+07	2.04879e+07	6.58101e+06	2.16093e+08	1.90512e+08	2.29847e+07	8.64977e+07	1.7877e+07	1.24524e+07	1.29973e+07	6.5617e+07	5.7025e+07	1.3357e+08	1.05524e+08	5.39795e+07	1.50834e+07	6.36356e+07	3.467e+07	2.2247e+06	1.14658e+08	4.45546e+08	9.93033e+06	3.77849e+07	5.81072e+06	2.57235e+07	1.53753e+07	1.57333e+07	1.60119e+07	6.56663e+06	1.23646e+08	1	1	1	8	IN	0.605251	0.703834	-0.364247	T1		IN	0.605078	0.825106	0.462192	T0		IN	0.228862
P14555	Phospholipase A2, membrane associated	2.92378e+06	287686	3.49189e+06	3.04559e+06	1.87972e+07	257246	7.19929e+06	2.12329e+06		2.39001e+06	1.73869e+06	1.06636e+06	533961	2.27052e+06	545553	683236	839011	267376	537424	880596	1.2662e+07	748253	695780	5.5972e+06	1.23616e+06	270382	734148		240928	1.92098e+06	0.9	1	0.9	5	IN	0.991013	0.994251	0.414287	T0		IN	0.693599	0.87921	0.855293	T0		IN	0.537778
Q6P1J6	Phospholipase B1, membrane-associated	3.00774e+06	663256		1.6541e+06	499805		950001	4.34266e+06	916689	2.84167e+06	1.07949e+06	1.01166e+06	2.01119e+06	1.67334e+06	333324	1.38613e+06	1.25465e+06	1.20937e+06	1.35728e+06	482113	1.18975e+06	515602	5.7908e+06	6.47684e+06	206338	841345	1.07988e+06	2.93295e+06	817400	884577	0.8	1	1	5	IN	0.266561	0.415402	-1.65433	T1		IN	0.231902	0.612994	-1.89853	T2		IN	0.492977
Q6P4A8	Phospholipase B-like 1	22861.2			1.45365e+06	254540		286513	550623	2.17566e+06	241214	165061	288378	19639.4	650620	771363	64916.8	316095		274502	63595.3		191492		427384			143898	1.15844e+06	229135	249031	0.7	0.9	0.6	5	IN	0.512553	0.647546	-0.796784	T1		OUT			0.98617	T0		IN	0.28036
O15162	Phospholipid scramblase 1		1.46104e+06	7.70928e+06	3.40959e+06	2.87325e+06		1.01324e+06	1.4216e+06				731660	2.4725e+06	772945	765262	357055	234495	167656	316543	2.81276e+06			433925		1.24974e+06		848108	2.4699e+06		1.01651e+06	0.6	0.9	0.5	4	IN	0.256453	0.407933	-1.63861	T1		OUT			1.7067	T0		IN	0.0561605
Q9GZP4	PITH domain-containing protein 1																															0	0	0	1	OUT						OUT						OUT
P05155	Plasma protease C1 inhibitor		63222.5			247402		571335	443348	1.74228e+06	4.66505e+06	75519.5	63213.6			193710			3918.64	241471				958207	1.19176e+06	2.09858e+06		139804		839517	182375	0.6	0.5	0.6	3	OUT			2.47857	T0		OUT			-0.0659624	T2		OUT
P05154	Plasma serine protease inhibitor										392559							95351.7					321384			395605	3.26045e+06	106739			222231	0.1	0.1	0.5	2	OUT			0.20302	T0		OUT			-3.45688	T2		OUT
Q14651	Plastin-1	22695.9		1.57341e+06		204029	811706		34782					58616		11026.5	72601.6		14620.4	310272				490092		429523				150088		0.5	0.5	0.3	2	OUT			0.975977	T0		OUT			1.27656	T0		OUT
P01833	Polymeric immunoglobulin receptor	3.324e+07	4.1109e+06	5.66946e+07	3.27304e+07	2.30657e+07	2.92507e+07	2.11209e+07	5.90064e+07	2.63867e+07	6.93511e+07	9.30144e+06	6.09486e+06	1.68697e+07	6.65395e+06	9.11642e+07	2.42509e+07	4.29853e+06	2.47426e+07	2.11727e+07	2.63252e+07	4.8891e+07	1.39295e+06	1.43492e+08	2.36755e+07	5.94752e+07	7.12654e+06	7.0206e+06	4.41815e+06	5.75147e+07	1.81521e+06	1	1	1	16	IN	0.0722056	0.19785	0.886927	T0		IN	0.183407	0.574607	1.02608	T0		IN	0.856044
A0A0C4DH35	Probable non-functional immunoglobulin heavy variable 3-35	855035	504294		844255	399571	354398	1.04008e+06	518302		977005	1.20676e+06	1.36697e+06	3.9906e+06	1.88066e+06	2.28817e+06	1.06689e+06	2.54845e+06	1.2678e+06	199451	1.07605e+06	2.24401e+06	383414	249094			320071	1.88399e+06	315615	384467	1.3951e+06	0.8	1	0.8	2	IN	0.0565263	0.167146	-2.95199	T1		IN	0.991003	0.991003	0.030627	T0		IN	0.0819339
A0A0C4DH36	Probable non-functional immunoglobulin heavy variable 3-38		215893			353234					1.16695e+06	350536	329626	1.4362e+06	703377	670595	812794	255833	537605	667775	417789	720057	151197	397531				236078		165254	663082	0.3	1	0.6	4	IN	0.00139516	0.0178464	-6.45899	T1	*	OUT			-2.36048	T2		IN	0.024722
P0DTE1	Probable non-functional immunoglobulin heavy variable 3-38-3		281212							408253		173267	108349	344523	512999	379711		254355	171730	222614			238048									0.2	0.8	0.1	2	IN	0.00803458	0.0517355	-4.66449	T1		OUT			0.891633	T0		IN	0.00181493
A0A075B6R9	Probable non-functional immunoglobulin kappa variable 2D-24	1.16686e+07	6.11422e+06		4.86906e+06	3.62683e+06	4.02594e+06	6.42507e+06	2.82147e+06	828360	5.55946e+06	6.48756e+06	4.09252e+06	1.76493e+07	7.9849e+06	1.14386e+07	8.7585e+06	8.50669e+06	5.10657e+06	5.47126e+06	1.4081e+06	6.57464e+06	4.18751e+06	5.65017e+06	940310	6.33608e+06	6.76846e+06	1.10065e+07	1.46083e+07	4.00778e+06	3.56997e+06	0.9	1	1	2	IN	0.252688	0.406153	-1.81752	T1		IN	0.286222	0.660669	-1.50562	T2		IN	0.485471
A0A075B6H7	Probable non-functional immunoglobulin kappa variable 3-7	8.02169e+06	7.35579e+06	7.00784e+06	1.50257e+07	4.18477e+06	3.77846e+06	1.20339e+07	1.69099e+06	5.98046e+06	1.74849e+06	1.9476e+06	1.20477e+07	1.10011e+06	4.73348e+06	3.86606e+06	7.9275e+06	3.66621e+06	1.51379e+06	1.17294e+07	1.12035e+07	654515	5.9941e+06	708485	376196	1.85949e+06	3.25959e+06	4.72063e+06	9.47125e+06	2.0678e+07	6.52522e+06	1	1	1	2	IN	0.597969	0.701475	0.29351	T0		IN	0.295503	0.661337	0.908791	T0		IN	0.269152
P09668	Pro-cathepsin H	2.58609e+06	5.79185e+06		2.95881e+06	1.36471e+06	293773	5.27215e+06	677868		2.16084e+06	4.34834e+06	2.90035e+06	4.63463e+06	2.48768e+06	3.58291e+06	5.12114e+06	6.72862e+06	4.39382e+06	8.32154e+06	1.55254e+06	4.12398e+06	1.8464e+06	1.58053e+06		483232	5.17052e+06	6.20906e+06	741717	7.74261e+06	1.8142e+06	0.8	1	0.9	3	IN	0.0892871	0.217443	-3.27839	T1		IN	0.548245	0.809114	-1.37894	T2		IN	0.155562
Q8WUM4	Programmed cell death 6-interacting protein						277684							8882.15		61541.5			19131.7					131780						105577		0.1	0.3	0.2	1	OUT			-0.548048	T1		OUT			-0.566616	T2		OUT
O75340	Programmed cell death protein 6	164236	87471.6	1.69788e+06		497797	750575				609458		45029.3				61367.7							93453.6	634884	1.03466e+06						0.6	0.2	0.3	1	OUT			4.08485	T0		OUT			2.64452	T0		OUT
P35232	Prohibitin	1.59966e+06		3.45523e+06	981186	5.34302e+06	1.55449e+06	815774	1.00718e+06	4.87677e+06		562207	267839	728873	361152	804750	490146	445976	714563		5.30244e+06		381881	699231	298746		686892	269223	580491	176700	913951	0.8	0.9	0.8	1	IN	0.966682	0.981912	0.275551	T0		IN	0.590598	0.821966	1.69709	T0		IN	0.442957
P12273	Prolactin-inducible protein				3.5719e+06	2.05584e+06	478259			2.7348e+06		511894	53346.4	476582	675199	2.08028e+06	196197	1.28632e+06	60162.3		1.77381e+06							114610		53241		0.4	0.9	0.2	5	IN	0.11096	0.245071	-3.5641	T1		OUT			3.05171	T0		IN	0.00329028
O43490	Prominin-1											899.006																		10280		0	0.1	0.1	1	OUT			-0.0925245	T1		OUT			-0.349569	T2		OUT
P07602	Prosaposin					423212							68339.4			72075.9		53489.7	254431			486248		313592								0.1	0.4	0.2	2	OUT			-1.7343	T1		OUT			-0.849721	T2		OUT
Q16651	Prostasin	630973		2.52084e+06			624192	209603			701399	551960	210308	698462	398097	282828	209850	320257	229086	712401	309545	1.66996e+06	207481	518580		3.17841e+06		329827	608616	584569	219091	0.5	1	0.8	1	IN	0.0287487	0.117678	-3.76581	T1		IN	0.219472	0.592574	-2.65967	T2		IN	0.307112
O43653	Prostate stem cell antigen					513516							111298			27968										181474						0.1	0.2	0.1	1	OUT			-0.266051	T1		OUT			0.149552	T0		OUT
P25787	Proteasome subunit alpha type-2	139572		330597		574758		418.813									277.171				664624			111717	565642			364901				0.4	0.2	0.3	2	OUT			1.54509	T0		OUT			0.0704291	T0		OUT
P28066	Proteasome subunit alpha type-5		100335		170595						441390	335451			139376	165360	125545		145879	682642	309359	762830	113973			1.15771e+06	232432			283295	252766	0.3	0.7	0.6	2	OUT			-3.19074	T1		OUT			-2.7731	T2		OUT
P60900	Proteasome subunit alpha type-6	328326		7.39985e+06		203253	558834	324570						63754.1												231966						0.5	0.1	0.1	1	OUT			4.03498	T0		OUT			3.85028	T0		OUT
Q8TAA3	Proteasome subunit alpha-type 8			1.77718e+06			920987	106948	416346								131252			709789			137435	163754	931188	1.61679e+06		185435		270753		0.4	0.2	0.6	2	OUT			1.95837	T0		OUT			-1.45261	T2		OUT
Q8WW52	Protein FAM151A	991645	151993				2.95181e+06	117679	505298		970207	683780	530116	191448	59721.8	47906.8	477039	59163.9	378645		254856	443391		1.79035e+06	1.25582e+06	246371	129675		186763	150892	108845	0.6	0.9	0.8	1	IN	0.162527	0.305038	-1.44376	T1		IN	0.551982	0.809974	-1.19187	T2		IN	0.775052
Q6P5S2	Protein LEG1 homolog	1.87769e+06		3.29429e+06		1.52078e+06		211786			1.86683e+06					904964	34134.8	316842								3.9309e+06	235734	129090				0.5	0.3	0.3	2	OUT			2.84633	T0		OUT			2.48822	T0		OUT
Q969L2	Protein MAL2		125040	3.66916e+06		641697	1.65717e+06		200042			41498.2		125385	64482.5		66867.3	26901.5	41265.1	123744	139968					105740				219489		0.5	0.8	0.2	1	IN	0.655142	0.74902	-0.232032	T1		OUT			3.19716	T0		IN	0.0324109
O75323	Protein NipSnap homolog 2			3.37768e+06							902847																					0.2	0	0	1	OUT			2.15422	T0		OUT			2.15422	T0		OUT
P80511	Protein S100-A12		103825				987801		4.21423e+06	301769				85139.5		237367	286086		645852	389515					665666				1.957e+06			0.4	0.5	0.2	1	OUT			-0.349266	T1		OUT			1.66289	T0		OUT
P29034	Protein S100-A2																															0	0	0	1	OUT						OUT						OUT
P06703	Protein S100-A6	1.21686e+07	1.84131e+07	5.80947e+07	2.38494e+06	3.88076e+07	1.13328e+07	2.32132e+07	8.60015e+07	8.74822e+07	3.73355e+07	111762	2.96585e+06	1.96506e+06	4.342e+06	2.66683e+06	1.6838e+07	1.2096e+06	1.96229e+07	3.93831e+07	1.68371e+06	1.84213e+06	2.22591e+07	4.78174e+07	2.38905e+07	1.04761e+08	1.52967e+07	1.24236e+07	7.29144e+07	4.97159e+07	3.64359e+06	1	1	1	7	IN	0.00487141	0.038294	2.87144	T0	*	IN	0.647965	0.849142	0.285304	T0		IN	0.0014301
P31151	Protein S100-A7	766194	1.59051e+06	2.42966e+06		1.11537e+07			6.09356e+06	1.7041e+06	2.11393e+06	124458	722148	209344	515135	6.10249e+06	1.30594e+07	419750	2.22528e+06	217483	145494	106981	229982	1.90647e+06	520763	4.7617e+06	1.60226e+06	87809.6	3.12646e+06	297301	118684	0.7	1	1	7	IN	0.33151	0.47772	-1.49816	T1		IN	0.34134	0.68268	-1.1335	T2		IN	0.516912
P05109	Protein S100-A8	1.60096e+08	2.78604e+07	2.12354e+07	5.99071e+07	2.21409e+08	2.04473e+07	6.22445e+06	2.57219e+08	1.59808e+08	1.49301e+07	3.64417e+07	4.62676e+07	1.14345e+08	6.15173e+07	1.29173e+08	1.323e+08	5.05215e+07	1.51945e+08	1.46431e+07	5.07963e+07	7.12311e+06	8.82209e+06	4.29213e+07	5.75013e+07	1.58011e+08	8.05706e+06	1.23544e+07	2.37286e+08	1.25353e+07	2.9233e+07	1	1	1	9	IN	0.616106	0.713753	-0.355966	T1		IN	0.181077	0.574607	0.885344	T0		IN	0.0256751
P06702	Protein S100-A9	1.4479e+08	3.48511e+07	5.72071e+07	1.07006e+08	1.83023e+08	2.07363e+07	3.77722e+06	3.70313e+08	3.04375e+08	1.8324e+07	7.80758e+07	9.16559e+07	1.77001e+08	8.52579e+07	1.73189e+08	2.99105e+08	1.18429e+08	2.04168e+08	1.71898e+07	4.99499e+07	6.02807e+06	1.965e+07	2.60607e+07	5.94799e+07	9.49053e+07	1.38538e+07	4.4515e+06	4.39079e+08	5.34375e+06	3.00512e+07	1	1	1	10	IN	0.414919	0.557039	-0.698812	T1		IN	0.0760806	0.489271	1.35586	T0		IN	0.00712458
P25815	Protein S100-P																									531151						0	0	0.1	1	OUT						OUT			-0.905569	T2		OUT
Q08188	Protein-glutamine gamma-glutamyltransferase E					319291	1.11049e+06	1.29796e+06									87433.7									603614				256752		0.3	0.1	0.2	2	OUT			2.23181	T0		OUT			1.1535	T0		OUT
Q9Y2Y8	Proteoglycan 3	679064	388095		1.14183e+06	1.29575e+07		854646	1.44507e+06	1.53634e+06		2.3331e+06	253328	1.02162e+07	2.36198e+06	4.37533e+06	2.04091e+06	4.09559e+06	685015		5.00721e+06	2.10305e+06				824677	733375	875715	321046	179990	1.87494e+06	0.7	0.9	0.7	2	IN	0.283023	0.430286	-2.78494	T1		OUT			0.59295	T0		IN	0.153607
P14618	Pyruvate kinase PKM		366920	1.15278e+07		395462		1.94958e+06	451361		1.0803e+06	231097		91349.9			136528	5305.85		802465	119071	1.28597e+06	398707	668432		3.50817e+06			1.98602e+06	302075	407139	0.6	0.6	0.7	7	OUT			1.97711	T0		OUT			-0.75323	T2		OUT
P61026	Ras-related protein Rab-10	1.47377e+06	856542	5.34421e+06	981987	864569	4.29451e+06	144458	2.25286e+06	1.20768e+06	691611	1.00646e+06	194677	664413	971006	152365	330269	67647.8	241924	2.07036e+06	2.56574e+06	2.32465e+06		334989		533885	916074	169496	3.27836e+06	742019	526487	1	1	0.8	2	IN	0.0468508	0.14828	1.35272	T0		IN	0.0877978	0.493863	2.62666	T0		IN	0.298832
P62491	Ras-related protein Rab-11A		205753	2.20255e+06	295034	3.26329e+06	3.04287e+06				531454	491184	133233	210329	378604	116883	132210		81553.5		827075	1.59045e+06	115510			1.9325e+06				172413	209386	0.6	0.8	0.5	2	IN	0.576514	0.686007	-0.299524	T1		OUT			1.57354	T0		IN	0.259182
Q9NP72	Ras-related protein Rab-18			1.79652e+06		2.58887e+06	627703		819379			88177	113570		122043		77810.8		90682.4		329017	613870	178042	453987					394301		397906	0.4	0.6	0.5	1	OUT			-0.0320161	T1		OUT			-0.171785	T2		OUT
Q8WUD1	Ras-related protein Rab-2B						906858					53306			35462.2							323759										0.1	0.2	0.1	2	OUT			-0.112505	T1		OUT			0.14831	T0		OUT
P51149	Ras-related protein Rab-7a	400888	164697	2.10061e+06		1.14637e+07	4.91071e+06	508322	345336	582701	2.56075e+06	828712	45360.7	324904	766969		144777		113801	309126	1.04145e+06	3.70894e+06		445756	3.50649e+06	3.49577e+07	1.27717e+06	141787		381209	932002	0.9	0.8	0.8	2	IN	0.291258	0.43406	2.52501	T0		IN	0.658056	0.85012	0.729606	T0		IN	0.528985
P11233	Ras-related protein Ral-A						536898							61515.2			66877.4									400594						0.1	0.2	0.1	1	OUT			-0.297981	T1		OUT			0.0421595	T0		OUT
Q06141	Regenerating islet-derived protein 3-alpha	1.15285e+06		1.30694e+06		1.56497e+07		2.78716e+06		727369		1.5915e+06	335037	457150	2.60673e+06	186811	720293	5.04595e+06	93386.9		4.30966e+06	8.70201e+06		1.52383e+06		1.84865e+06		133143			1.50012e+06	0.5	0.9	0.5	3	IN	0.173621	0.317271	-3.17879	T1		OUT			0.327866	T0		IN	0.0527573
P49788	Retinoic acid receptor responder protein 1		367425	1.11178e+06		348736	485160	292257		285787										211196	251847					988879						0.6	0.2	0.1	1	OUT			3.66691	T0		OUT			4.24293	T0		OUT
Q8NFJ5	Retinoic acid-induced protein 3	267368	282322	9.62697e+06		913263			294527	868017	377569	222913		576309	384625	154234	255429	109064	77902.1	641643		91871.1		425653	361436	1.19369e+06	814060	223126	349842	715803		0.7	0.8	0.8	1	IN	0.963036	0.981912	0.255482	T0		IN	0.805869	0.937864	-0.359848	T2		IN	0.168609
P34096	Ribonuclease 4				154114	745736										72013															80620	0.2	0.1	0.1	1	OUT			1.06316	T0		OUT			1.04708	T0		OUT
P07998	Ribonuclease pancreatic										163697		65896.1					36882			190331											0.1	0.3	0	1	OUT			-1.15235	T1		OUT			0.736367	T0		OUT
O00584	Ribonuclease T2	277845	183956			527247			259394		952053		111398	23120.5	77487.7	93751.7		143500	20194.9	143570		51370.6		130069	1.15936e+06	1.14429e+06	588558	208106	1.8264e+06	108371		0.5	0.7	0.8	1	OUT			-0.0400947	T1		IN			-2.49866	T2		IN
Q86TD4	Sarcalumenin						1.06592e+06	156131			279258	48663.3			149007	36609.5	95613.6						410474	76083.4								0.3	0.4	0.2	1	OUT			0.0795495	T0		OUT			1.05327	T0		OUT
O14983	Sarcoplasmic/endoplasmic reticulum calcium ATPase 1	2.11318e+06	2.11462e+06	2.6347e+07	286412	3.83695e+06	4.11517e+06	3.52673e+06	1.89217e+06	1.36606e+06	1.46566e+07	1.70403e+06	3.15703e+06	1.94206e+06	926257	1.12194e+06	1.47563e+06	731848	98730.8	754464	559260	878755	1.87825e+06	879098	7.52308e+06		659893	2.61754e+06	4.43098e+06	364701	5.13177e+06	1	1	0.9	10	IN	0.0294186	0.118836	1.71347	T0		IN	0.215457	0.587609	1.87933	T0		IN	0.74596
P16615	Sarcoplasmic/endoplasmic reticulum calcium ATPase 2	103562				4.09518e+06		1.10833e+06			1.07443e+06			1.35827e+06			184238			425692	435675			564885		2.92107e+06		1.38676e+06	1.46182e+06	819805	67289.2	0.4	0.4	0.6	9	OUT			0.344514	T0		OUT			-1.84902	T2		OUT
Q93084	Sarcoplasmic/endoplasmic reticulum calcium ATPase 3																															0	0	0	4	OUT						OUT						OUT
P62136	Serine/threonine-protein phosphatase PP1-alpha catalytic subunit														146585																	0	0.1	0	1	OUT			-0.72054	T1		OUT						OUT
P48595	Serpin B10			4.76937e+06			3.72021e+06		627929	1.88479e+06							148633	204926	110977		174384	401402						190963			390774	0.4	0.4	0.3	1	OUT			1.50864	T0		OUT			1.94081	T0		OUT
Q96P63	Serpin B12																															0	0	0	1	OUT						OUT						OUT
P29508	Serpin B3	7.47668e+06	1.49691e+06	5.05728e+06	1.96989e+06	2.04917e+06	9.97738e+06	391353	1.20525e+06	3.78241e+07	5.29947e+06	1.88763e+06	1.0401e+06	1.74329e+06	1.30568e+06	1.84484e+06	6.119e+06	2.25981e+06	1.62839e+06	2.68442e+06	785589	81621.4	1.99762e+06	3.27462e+06	1.2683e+07	1.34857e+07	1.78573e+06	872144	2.45598e+06	1.57752e+06	727843	1	1	1	14	IN	0.136438	0.281118	0.910392	T0		IN	0.380831	0.714971	0.905314	T0		IN	0.996264
P48594	Serpin B4																151396									348291						0	0.1	0.1	9	OUT			-0.725168	T1		OUT			-0.844828	T2		OUT
P35237	Serpin B6	5.85073e+07	1.87797e+07	2.15041e+06	6.58719e+07	2.57523e+07	4.93405e+06	4.50745e+07	9.12357e+07	1.05618e+08	1.02205e+08	1.53808e+07	2.17339e+07	2.63889e+07	3.24424e+07	2.4201e+07	1.90819e+07	2.48356e+07	1.77335e+07	5.37583e+07	2.02243e+07	1.584e+07	4.56419e+07	3.59019e+07	1.87617e+08	1.32355e+07	2.94801e+07	4.24217e+07	7.24758e+07	3.68415e+07	6.32658e+07	1	1	1	22	IN	0.546497	0.664001	0.379474	T0		IN	0.529268	0.809114	-0.395437	T2		IN	0.0505805
O75830	Serpin I2	815737	251522	1.63788e+06		272808		262019	791597		541571	175121		63682.5				75665.3				524447	240722	172070				95763.3	541155	138517	177435	0.7	0.3	0.7	1	OUT			4.34464	T0		OUT			0.851033	T0		OUT
P02743	Serum amyloid P-component	1.4134e+06	2.13913e+06	3.2324e+07	3.41399e+06	3.9304e+06	1.59446e+07	1.93398e+06	2.40024e+06	8.05649e+06	1.4455e+06	1.00206e+06	614754	866149	770150	2.35674e+06	1.09621e+06	640957	1.03159e+06	555063	461647	568611	3.7967e+06	733683	1.0081e+07	9.44285e+06	1.07e+06	1.55232e+06	5.37527e+06	1.67975e+06	1.06423e+06	1	1	1	4	IN	0.00124529	0.0171544	2.25698	T0	*	IN	0.265758	0.629427	0.887084	T0		IN	0.013305
Q9HAT2	Sialate O-acetylesterase	1.68359e+06	2.59446e+06	2.74222e+06	3.40105e+06	4.33647e+06		2.90926e+06	3.86608e+06	2.55953e+06	3.18075e+06	2.26143e+06	1.97838e+06	4.59887e+06	3.33628e+06	3.94587e+06	2.83164e+06	2.86184e+06	1.44866e+06	2.18914e+06	2.53956e+06	1.222e+06	3.49936e+06	1.78433e+06	2.68287e+06	1.12461e+06	2.13868e+06	4.31663e+06	5.04233e+06	3.26216e+06	2.89979e+06	0.9	1	1	6	IN	0.39347	0.535526	-1.0095	T1		IN	0.411797	0.730341	-0.929348	T2		IN	0.821761
O75264	Small integral membrane protein 24					559866	3.40814e+06																		445893							0.2	0	0.1	1	OUT			2.08667	T0		OUT			1.20629	T0		OUT
P13866	Sodium/glucose cotransporter 1	647918				265262	831521		689460	1.54815e+07							46747.8			99002					378837						80849.6	0.5	0.2	0.2	1	OUT			3.82285	T0		OUT			3.55256	T0		OUT
P05023	Sodium/potassium-transporting ATPase subunit alpha-1																															0	0	0	1	OUT						OUT						OUT
P05026	Sodium/potassium-transporting ATPase subunit beta-1			5.51202e+06		2.24333e+06	958611							96107.2		260205					192737						205363					0.3	0.3	0.1	2	OUT			1.12385	T0		OUT			2.5778	T0		OUT
P30626	Sorcin	4.38077e+06	2.0584e+06	2.91426e+07	111181	1.9056e+07	8.25905e+06	4.5786e+06	1.0337e+07	469537	1.81799e+07	334387	347864		178474	246736	215810		352770	1.77409e+06	2.12517e+06	1.23426e+06	2.6924e+06	2.46698e+06	2.17488e+07	1.4032e+07	1.56432e+06	4.70837e+06	604947	135959	736142	1	0.8	1	4	IN	0.0223449	0.102386	5.01497	T0		IN	0.358335	0.70109	1.07007	T0		IN	0.0483267
P27105	Stomatin	219741			290604	384484	704670		2.68106e+06	1.22985e+06		154234				140286		55442.8			124767	782314	609815		856449		456972		1.1628e+06			0.6	0.4	0.5	1	OUT			2.84679	T0		OUT			0.804634	T0		OUT
P14410	Sucrase-isomaltase, intestinal	5.18599e+06	4.77513e+06	2.01195e+07	3.57536e+06	1.21761e+07	1.34378e+07	2.3282e+07	8.98332e+06	698595	1.35111e+07	2.75145e+07	4.53882e+07	7.13961e+06	3.47174e+07	1.24336e+07	5.19583e+06	1.98071e+07	3.68473e+06	3.69458e+06	1.47429e+07	7.07372e+06	2.17523e+06	7.9298e+06	5.23496e+06	1.97777e+07	2.65546e+06	1.18031e+06	4.16743e+06	7.15094e+06	1.04e+07	1	1	1	35	IN	0.274882	0.421944	-0.710821	T1		IN	0.412793	0.730341	0.555097	T0		IN	0.068213
P50443	Sulfate transporter	710652	253328	3.44171e+06		2.21556e+06	3.4807e+06	140960		289066	384300	65902.4		520777	341783	219372	499375	166513	183717	1.10503e+06	356586			673363	2.41806e+06	2.27721e+06	117838	132191	282798	2.02669e+06		0.8	0.9	0.7	2	IN	0.942529	0.977556	0.224029	T0		IN	0.639256	0.846074	1.11382	T0		IN	0.341462
O00391	Sulfhydryl oxidase 1			1.61308e+06							622595				277718		193914		99933.2		267230				1.12636e+06			223578		280677		0.2	0.4	0.3	2	OUT			-1.0513	T1		OUT			-0.614674	T2		OUT
Q9Y6N5	Sulfide:quinone oxidoreductase, mitochondrial	252572	129945	4.81899e+06	335798	803597			551321									101820	417095	1.04664e+06		2.61948e+06	226954	2.18336e+06	969448		554697	291585	496079	1.89733e+06	517081	0.6	0.3	0.9	3	OUT			2.89865	T0		IN			-3.19683	T2		IN
P00441	Superoxide dismutase [Cu-Zn]	1.21496e+06	1.49378e+06	2.5664e+06	721876	356806	3.36698e+06	782347	1.23848e+06	310010	3.20032e+06	3.5268e+06	3.75803e+06	6.98062e+06	8.96603e+06	5.96865e+06	6.74214e+06	7.12022e+06	3.43486e+06	1.12599e+06	4.11445e+06	1.66299e+06	848660	1.14959e+07	511265	1.90885e+06	1.4067e+06	936537	1.55204e+06	2.00449e+06	2.09057e+06	1	1	1	10	IN	0.000581118	0.0104943	-1.98803	T1	*	IN	0.28629	0.660669	-0.512069	T2		IN	0.0134988
P04179	Superoxide dismutase [Mn], mitochondrial	438462	430880	8.02851e+06	1.07487e+06	914425	1.19672e+07	428898		2.5599e+06	3.11267e+06	2.15765e+06	3.11083e+06	2.85812e+06	2.29429e+06	4.67988e+06	4.46581e+06	3.92253e+06	1.51058e+06	237471	1.4688e+06	1.3786e+06	5.02149e+06	133710		1.36323e+06	555250	7.21964e+06	988488	133353	6.23093e+06	0.9	1	0.9	5	IN	0.260526	0.411502	-1.49253	T1		IN	0.872407	0.966055	0.386117	T0		IN	0.175584
Q5VXT5	Synaptophysin-like protein 2	236451	110496			245044			593475		775069	145984		69581.5				69269	16128.8					115216				62621.2				0.5	0.4	0.2	1	OUT			1.78767	T0		OUT			2.85985	T0		OUT
Q9H190	Syntenin-2	309810	207233		801147	377323		141819	231962		229046		106197	219665	168208	282286	226744	239594	221040	684986		146029	123131	171924		189547	463767		254913	854330	89252.7	0.7	0.8	0.8	1	IN	0.73753	0.811547	-0.597612	T1		IN	0.764285	0.929535	-0.519886	T2		IN	0.97424
O15273	Telethonin	679768	633969			420179			358221		438048	1.06293e+06		106889		34670.1			1299.45			183899		266974					827574			0.5	0.4	0.3	1	OUT			2.15403	T0		OUT			1.94158	T0		OUT
O60635	Tetraspanin-1		34645.1			726241	2.94548e+06		408201		42604.2			30776.2		175036			14213.6							136255		67244.8	802885	429297		0.5	0.3	0.4	2	OUT			2.39329	T0		OUT			0.871636	T0		OUT
P19075	Tetraspanin-8	220976	383823	5.6984e+06			1.18321e+06							515428		503655	555140		655401	555066	179806		509609	835237			247257	217808		1.04937e+06		0.4	0.6	0.5	2	OUT			-1.40181	T1		OUT			-0.540113	T2		OUT
Q16762	Thiosulfate sulfurtransferase			1.2025e+07		108479								156629	143429				56374.2						994862							0.2	0.3	0.1	2	OUT			0.00114456	T0		OUT			1.03686	T0		OUT
P04066	Tissue alpha-L-fucosidase																															0	0	0	1	OUT						OUT						OUT
Q8WZ42	Titin	1.22669e+08	1.57325e+08	8.84986e+07	8.56805e+06	5.93865e+07	4.58421e+07	1.81955e+07	9.82833e+07	8.8377e+07	4.26581e+07	6.81081e+07	7.17763e+06	3.48119e+07	1.086e+06	1.10632e+07	886904	3.84832e+07	6.59433e+06	1.09391e+07	1.43461e+06	6.48564e+07	1.66944e+07	4.0957e+07	3.24326e+07	3.52363e+07	6.80412e+06	3.59257e+07	6.51351e+07	1.5513e+07	1.16649e+08	1	1	1	63	IN	0.00174743	0.0182744	2.8466	T0	*	IN	0.213674	0.587609	0.752296	T0		IN	0.0155231
P55072	Transitional endoplasmic reticulum ATPase	79785.2	122127	5.79842e+06	1.29495e+06	364997	4.21998e+06	102405	752112	360184	694126	355182	101757	277949	264607	271342				893882	1.59351e+06	2.43528e+06			508266	661923	951490	1.02064e+06	3.06031e+06	359172	271681	1	0.7	0.8	3	IN	0.0728242	0.19785	3.09969	T0		IN	0.33977	0.68268	1.3196	T0		IN	0.498518
P29401	Transketolase																															0	0	0	1	OUT						OUT						OUT
P48230	Transmembrane 4 L6 family member 4					139734							88653.8					69460.8														0.1	0.2	0	2	OUT			-0.548821	T1		OUT			0.713683	T0		OUT
O14894	Transmembrane 4 L6 family member 5					145239								55477.1																		0.1	0.1	0	1	OUT			0.137259	T0		OUT			0.719218	T0		OUT
O15393	Transmembrane protease serine 2	6.54743e+06	1.53258e+07	1.43842e+07	1.08733e+07	2.10794e+06	7.13012e+06	9.11392e+06	6.1871e+06	3.21463e+06	1.07264e+07	1.84981e+07	1.2298e+07	9.70572e+06	7.72776e+06	2.17282e+07	1.43103e+07	1.16384e+07	1.52921e+07	5.82724e+06	4.54522e+06	6.92526e+06	1.27784e+07	5.58005e+06	1.30456e+07	3.53016e+06	8.70743e+06	1.05536e+07	6.38582e+06	5.18733e+06	1.38665e+07	1	1	1	3	IN	0.204686	0.353026	-0.5768	T1		IN	0.585497	0.821966	-0.106514	T2		IN	0.240737
P02766	Transthyretin	3.08033e+07	1.10878e+07	1.62162e+06	2.73384e+06	2.07847e+06		322034	7.56983e+07	2.43697e+07	1.75314e+06	8.71929e+06	1.30334e+07	2.83942e+07	1.11259e+07	1.19557e+07	1.27486e+07	1.79168e+07	3.15109e+07	1.81838e+07	1.99376e+07	9.52562e+06	1.51188e+07	2.18351e+07	3.15682e+07	1.16166e+06	9.26721e+06	6.86519e+06	6.03922e+07	9.48298e+06	1.76724e+07	0.9	1	1	4	IN	0.102288	0.236623	-2.83415	T1		IN	0.139388	0.557984	-2.44279	T2		IN	0.379781
Q03403	Trefoil factor 2				2.02021e+06							3.52808e+06	2.77826e+06	2.00465e+06	5.6358e+06	979260	231710	3.47887e+06	2.93706e+06		5.97279e+06	7.73341e+06	143139	2.17021e+06				414014			1.01647e+06	0.1	0.9	0.5	2	IN	0.00015205	0.00424357	-8.93044	T1	*	OUT			-3.88795	T2		IN	0.0148939
Q07654	Trefoil factor 3	1.62391e+06	1.21021e+06		1.17051e+06	4.6499e+06	2.47524e+06	212781	1.71014e+06		1.09893e+06	2.26954e+06	525236	6.92237e+06	570015	364504	119818	3.94324e+06		199333	1.1926e+06	1.33747e+06		1.19985e+06	1.66624e+06	1.73569e+06	230446	679791	2.84599e+06	3.29907e+06	514563	0.8	0.9	0.9	2	IN	0.773077	0.837875	-0.420267	T1		IN	0.65743	0.85012	-0.837699	T2		IN	0.854805
O43280	Trehalase	4.65524e+06	1.09299e+07	4.3686e+06	315989	2.70168e+06	587135	8.1322e+06		963062	1.59066e+07	6.62972e+06	5.22992e+06		414678	4.30872e+06	3.73772e+06	5.63667e+06	2.55501e+06	5.2697e+06		758104	7.1322e+06	2.12962e+06	3.0588e+06	1.33921e+06	8.59056e+06	5.14979e+06	381956	6.80303e+06	7.36757e+06	0.9	0.8	1	10	IN	0.661187	0.74902	0.962968	T0		IN	0.300397	0.661337	-1.14898	T2		IN	0.228205
P60174	Triosephosphate isomerase	900751	423203	1.45767e+07	285253	209851	261526	2.47e+06	530721	410424	2.49303e+06	360377	477085	497301						499530	141524	879486	1.00973e+06	333045		963675		122611	851650	1.33277e+06	1.21843e+06	1	0.5	0.8	5	IN	0.00367437	0.0313342	5.41066	T0	*	IN	0.12394	0.557732	2.12085	T0		IN	0.0398555
P09493	Tropomyosin alpha-1 chain	4.56086e+06	1.10234e+06	1.20366e+07		687901	4.50328e+06	1.13722e+06	8.22437e+06	475100	8.70227e+06	1.17134e+06	414591	2.63077e+06		148300	690982	1.25195e+06	501559	1.68856e+06	237567	5.54121e+06	3.11073e+06	7.39503e+06	1.32906e+06	935475		239159	3.5521e+06		558185	0.9	0.9	0.8	9	IN	0.0231977	0.10368	1.77268	T0		IN	0.451996	0.760165	1.65539	T0		IN	0.919212
P06753	Tropomyosin alpha-3 chain	5.38318e+06	761414	1.90299e+07		250094	1.86723e+06	5.58241e+06	5.50834e+06		3.8575e+06					93527	349102	365761		446876		1.13094e+06	1.58788e+07	1.26575e+06	8.10368e+06	1.40016e+06	1.59018e+06	443165	752829	5.53772e+06		0.8	0.4	0.9	8	IN	0.0429109	0.142004	5.9473	T0		IN	0.720776	0.892704	-0.745466	T2		IN	0.00435167
P67936	Tropomyosin alpha-4 chain																															0	0	0	7	OUT						OUT						OUT
P07951	Tropomyosin beta chain	4.7353e+06	1.07937e+06	2.51669e+07	972305	408872	3.03148e+06	1.42228e+06	8.99914e+06	2.61529e+06	1.30033e+07	2.76416e+06	612613	430481	374650	543996	1.94064e+06	1.0944e+06	2.27881e+06	1.06722e+06	721832	2.93935e+06	1.58864e+06	2.77354e+06	596479	3.50301e+06	380449	522808	1.84683e+06	1.01298e+06	102064	1	1	1	9	IN	0.0207565	0.096549	1.68846	T0		IN	0.0869005	0.493863	1.59841	T0		IN	0.883392
P02585	Troponin C, skeletal muscle	424514		1.48221e+06	916655	356290	421001	85783.1	322596		2.08979e+06	930505			500916		374525	655673	86754.2						833579					116301		0.8	0.5	0.2	3	IN	0.0972819	0.227981	2.89167	T0		IN	0.0167484	0.453369	5.55397	T0		OUT
P63316	Troponin C, slow skeletal and cardiac muscles	394810	276927	3.90685e+06				903557	1.35283e+06		2.43957e+06	247116		108947	35484.9			354803					575713	355226					798950	312145		0.6	0.4	0.4	3	OUT			3.17566	T0		OUT			2.45735	T0		OUT
P19237	Troponin I, slow skeletal muscle		377199		213896			234795	45718.1		906275						80019.4	67174.5				153908		146048					162644			0.5	0.2	0.3	2	OUT			2.71318	T0		OUT			1.77334	T0		OUT
P45378	Troponin T, fast skeletal muscle								267032		235418	278295						57832.9							729480	597440	173573					0.2	0.2	0.3	3	OUT			0.194726	T0		OUT			-1.0234	T2		OUT
P13805	Troponin T, slow skeletal muscle	1.00912e+06	1.19287e+06	903047	301569	774324		440834	6.7608e+06	1.7707e+06	4.84007e+06	1.14144e+06	42613.5	693704				971665		956404	186864		167730	1.10407e+06	272967			110430	5.04511e+06			0.9	0.6	0.5	3	IN	0.0341054	0.127687	3.99772	T0		IN	0.0210158	0.453369	4.76971	T0		OUT
P07477	Trypsin-1	1.93767e+07	7.77431e+07	1.07988e+07	2.20807e+07	2.46062e+08	1.62483e+07	1.77958e+07	5.72832e+07	1.85928e+07	9.78219e+07	4.51294e+06	6.3978e+07	4.26994e+06	5.9741e+06	1.26113e+07	1.29516e+07	1.18961e+07	6.44664e+06	3.82534e+07	9.97863e+06	5.82497e+06	1.3898e+08	7.7786e+06	1.01197e+07	3.52118e+08	2.87314e+07	4.26491e+07	1.29452e+08	1.21014e+07	6.46383e+07	1	1	1	6	IN	0.0122895	0.0665667	1.62052	T0		IN	0.984894	0.991003	-0.00646651	T2		IN	0.0245523
P07478	Trypsin-2	1.79138e+08	2.32197e+08	6.23662e+07	1.8397e+08	3.0947e+08	3.40844e+07	4.24189e+07	2.09136e+08	3.83001e+08	8.20788e+07	1.57507e+08	3.41885e+08	5.6076e+07	3.81981e+07	1.40425e+08	1.50904e+08	1.23547e+08	4.51842e+07	1.35895e+08	1.73254e+08	2.30021e+08	2.46112e+08	3.34937e+07	4.11597e+07	2.08889e+08	6.48956e+07	1.52527e+08	4.77005e+08	1.48711e+08	2.81355e+08	1	1	1	7	IN	0.674495	0.761287	0.212763	T0		IN	0.785946	0.93362	-0.119788	T2		IN	0.420201
P35030	Trypsin-3		314318	1.73271e+06			576399		341638				369287							236415			332721	320684	561566	8.91833e+06	198703		217926		233188	0.4	0.2	0.7	4	OUT			2.02305	T0		OUT			-2.56039	T2		OUT
Q71U36	Tubulin alpha-1A chain	610093	203011	7.67578e+06		133022	1.81681e+06	351068	298680		1.65427e+06					70902.3						124305		209543						254926	402085	0.8	0.1	0.4	2	IN	0.00128518	0.0171544	6.89402	T0	*	IN	0.0466326	0.489271	4.37664	T0		OUT
Q13885	Tubulin beta-2A chain			2.43387e+06					2795.13	1.62035e+06				964.017								235797		186461								0.3	0.1	0.2	1	OUT			2.28629	T0		OUT			0.83988	T0		OUT
Q3ZCM7	Tubulin beta-8 chain					246969	686540			748305	407246	775741	285108		208857			55413		346601	678057	385323	258766			321005	300349			419809		0.4	0.6	0.5	2	OUT			-1.35396	T1		OUT			-0.629597	T2		OUT
P62987	Ubiquitin-60S ribosomal protein L40	6.94557e+06	9.44393e+06	1.11501e+08	1.04546e+07	2.23812e+07	8.32337e+07	2.27171e+06	1.16661e+07	1.01013e+07	9.14072e+06	4.94563e+06	1.38374e+06	1.55024e+07	1.21916e+07	1.29278e+07	9.25429e+06	5.25845e+06	6.19426e+06	9.75044e+06	2.45622e+07	6.61196e+06	2.62327e+06	7.82229e+06	1.77169e+07	2.23078e+07	1.39023e+07	2.70738e+06	6.58016e+06	3.50791e+07	548871	1	1	1	6	IN	0.150865	0.295004	0.817281	T0		IN	0.129096	0.557984	1.04097	T0		IN	0.735531
O60701	UDP-glucose 6-dehydrogenase			970610	455063				1.26699e+06	988711						95931.1					332663								494856			0.4	0.2	0.1	1	OUT			2.40354	T0		OUT			3.00627	T0		OUT
O75795	UDP-glucuronosyltransferase 2B17			1.09154e+07		1.0585e+06	542456		632354										83918	215405	508775	228111			1.27011e+06				185306	239371		0.4	0.3	0.4	4	OUT			1.8697	T0		OUT			0.825383	T0		OUT
Q96JP2	Unconventional myosin-XVB						707463	1.42374e+06																219581						265627		0.2	0	0.2	1	OUT			1.9945	T0		OUT			0.410118	T0		OUT
P49748	Very long-chain specific acyl-CoA dehydrogenase, mitochondrial	1.94635e+06	408254	1.19338e+07	1.1613e+06	1.62162e+06	5.6975e+06	1.42435e+06	2.45637e+06		1.16487e+06					206455						5.54256e+06	604548	1.38664e+06	4.93894e+06	2.6355e+06	2.36181e+06	158671	607834	1.02084e+06	383495	0.9	0.1	1	4	IN	9.89082e-05	0.0039122	9.07008	T0	*	IN	0.638893	0.846074	-0.371327	T2		IN	1.31029e-06
Q15836	Vesicle-associated membrane protein 3																															0	0	0	1	OUT						OUT						OUT
Q9BV40	Vesicle-associated membrane protein 8		3.77524e+06						611136	462015				289791		178869		158297		306353		475559	93695.2			517288	199587		335694	149138		0.3	0.4	0.6	1	OUT			-0.125862	T1		OUT			-1.77575	T2		OUT
P09327	Villin-1			4.20558e+06	872444		3.42325e+06			714487						1.93567e+06									898655					277269		0.4	0.1	0.2	3	OUT			3.2114	T0		OUT			2.50998	T0		OUT
P21796	Voltage-dependent anion-selective channel protein 1	931290	1.48323e+06	6.40876e+06	1.01838e+06	9.85744e+06	599779	874798	3.09139e+06		608110	375726	95313.4	2.39797e+06	2.19722e+06	932639	484900	1.55084e+06	43385.3		3.89224e+06	196425			2.11922e+06	1.45304e+06		1.51192e+06	3.88262e+06	121746	403876	0.9	0.9	0.7	2	IN	0.189893	0.335038	1.18899	T0		IN	0.206269	0.587609	2.88888	T0		IN	0.367128
P45880	Voltage-dependent anion-selective channel protein 2	877661	229596	1.17571e+07		772816	4.58168e+06		440245		1.13917e+06														4.71243e+06	1.42151e+06		244371		314130	310980	0.7	0	0.5	1	OUT			7.1848	T0		OUT			2.46473	T0		OUT
Q9Y277	Voltage-dependent anion-selective channel protein 3	437215	175700			523715						77571.3						92639.9						285098					946715			0.3	0.2	0.2	1	OUT			1.24311	T0		OUT			0.722737	T0		OUT
P38606	V-type proton ATPase catalytic subunit A			7.85738e+06										217466	196216																	0.1	0.2	0	1	OUT			-0.245488	T1		OUT			1.294	T0		OUT
O43895	Xaa-Pro aminopeptidase 2	4.94325e+06	3.04293e+06	5.80611e+07	3.49298e+06	8.44342e+06	3.76543e+07	1.51981e+07	2.50881e+06	1.39109e+07	9.42469e+06	1.09463e+07	1.91717e+07	7.19098e+06	8.04569e+06	8.75251e+06	1.03049e+07	1.41665e+07	4.3419e+06	8.53494e+06	7.11636e+06	2.1139e+06	3.90405e+06	1.06528e+07	1.67432e+07	4.54933e+07	1.45034e+06	912002	2.84485e+06	1.02533e+07	2.70815e+06	1	1	1	18	IN	0.962958	0.981912	0.0245606	T0		IN	0.244713	0.622022	0.943383	T0		IN	0.177866
P12955	Xaa-Pro dipeptidase	3.04125e+06	2.43235e+06	6.16261e+06	958061	1.35574e+07	4.88116e+06	1.10064e+06	1.99706e+06	3.49877e+06	1.1496e+06		4.41062e+06	1.71334e+06	81972.8	5.84735e+06	95929.6	497084	806632		1.10088e+06		8.13304e+06		4.11341e+06	446891		1.00414e+06	205641	133637	228945	1	0.8	0.7	7	IN	0.0445516	0.142472	3.72446	T0		IN	0.0305205	0.489271	4.79204	T0		IN	0.543922
P47989	Xanthine dehydrogenase/oxidase	146358	1.9627e+06	590229	214577	277945	271210			156306	369251	2137.86	360490	207725	683049	2.64595e+06	69562.8	157455			32805.3	514077		165257	4.90735e+06		126503	790550			333975	0.8	0.8	0.6	5	IN	0.587088	0.693215	0.997531	T0		IN	0.450297	0.760165	1.34866	T0		IN	0.645682
O43149	Zinc finger ZZ-type and EF-hand domain-containing protein 1	335692				360041			1.59356e+06		157348	80601.4	75992		67690	71812.3	220600	90692.6	163788	105615	116382	234057	267307				55179.5	533398	264962		89594.6	0.4	0.9	0.6	2	IN	0.0571883	0.167208	-2.53544	T1		OUT			-1.05376	T2		IN	0.154023
P25311	Zinc-alpha-2-glycoprotein	2.23966e+07	3.00909e+06	8.14306e+06	7.0681e+06	5.09561e+06	3.87172e+06	2.50834e+06	1.18882e+07	3.34826e+06	1.24953e+07	2.23043e+06	9.38317e+06	5.64365e+06	2.64795e+06	4.81947e+06	3.27192e+06	4.12399e+06	1.35868e+06	4.76213e+06	1.39355e+06	1.28442e+06	1.54371e+06	7.69183e+06	9.0566e+06	2.37922e+06	2.6664e+06	2.12286e+06	8.14403e+06	3.25544e+06	3.91782e+06	1	1	1	13	IN	0.143601	0.290035	0.902179	T0		IN	0.0541773	0.489271	0.894634	T0		IN	0.988178
O60844	Zymogen granule membrane protein 16	1.182e+07	4.74135e+07	2.80619e+08	3.94003e+07	2.53789e+08	5.64909e+07	2.58464e+07	5.14709e+07	5.45673e+07	6.0973e+06	2.60905e+07	3.15773e+06	5.69587e+07	5.77431e+07	2.98228e+07	2.17622e+07	4.06728e+07	5.02164e+06	9.51767e+06	4.93067e+07	1.16218e+07	1.80931e+07	1.46483e+06	4.99371e+07	7.16369e+07	1.84489e+07	7.71829e+07	5.87811e+07	1.64167e+07	8.95753e+06	1	1	1	4	IN	0.160822	0.305038	1.11872	T0		IN	0.186015	0.574607	1.15004	T0		IN	0.96953
[truncated: 4 more columns]
